# Supplementary material for: A combinatorial approach of Proteomics and Systems Biology in unravelling the mechanisms of acute kidney injury (AKI): involvement of NMDA receptor GRIN1 in murine AKI
Source: BMC Syst Biol. 2013 Oct 30;7:110. doi: 10.1186/1752-0509-7-110 (PMC3827826; doi:10.1186/1752-0509-7-110)
Supplement: Additional file 1: Table S1 — Proteomic and bioinformatic analysis of the AKI dataset. Data entries were matched to various databases by accession numbers such as SwissProt, UniProt, EnsEMBL, TrEMBL, PIR, Unigene, Entrez (GI), IPI and NCBI-GeneIndex. Raw data from the six control and six AKI samples, as measured by LC-MS, and derived values such as fold changes and p-values are included. [file 1752-0509-7-110-S1.xls]

## Sheet: Supplementary Table 1
Table S1. Proteomic and bioinformatic analysis of the AKI dataset. Data entries were matched to various databases by accession numbers such as SwissProt, UniProt, EnsEMBL, TrEMBL, PIR, Unigene, Entrez (GI), IPI and NCBI-GeneIndex. Raw data from the six control and six AKI samples, as measured by LC-MS, and derived values such as fold changes and p-values are included.
																	MS peak area values -controls-						MS peak area values -AKI samples-
name	gene	PADB function class	SwissProt	UniProt	ENSEMBL	EMBL	TrEMBL	PIR AC	UniGene	GI #	IPI	GeneIndex	RefSeq	KEGG	fold change	p-value	C1	C2	C3	C4	C5	C6	AKI1	AKI2	AKI3	AKI4	AKI5	AKI6
Protein 1110002E22Rik	1110002E22Rik	UK	E0CYV9_MOUSE	E0CYV9	ENSMUSG00000090066	AC131122					IPI00753014				1000	0.00173653	0	0	0	0	0	0	455475	443906	164505	274799	331185	44131.1
ADNP homeobox protein 2	Adnp2	TF	ADNP2_MOUSE	Q8CHC8|Q6P294|Q80VS0|Q811H5|Q8R1A2	ENSMUSG00000053950	AB093268|BC024969|BC044898|BC044904|BC064672	BAC41452.1|AAH24969.1|AAH44898.1|AAH44904.1|AAH64672.1		Mm.26594	134035367|158517927|81914429	IPI00875894	240442	NP_778193.1	mmu:240442	1000	0.00173653	0	0	0	0	0	0	448652	290378	183241	280893	209205	331556
Mitotic checkpoint protein BUB3	Bub3	CC	BUB3_MOUSE	Q9WVA3|P97397|Q6ZWM5	ENSMUSG00000066979	AF149822|U67327|AK088534|BC025089	AAD38038.1|AAB39606.1|BAC40409.1|AAH25089.1		Mm.441749|Mm.927	7387559|31560618|341940293	IPI00626752	12237	NP_033904.2	mmu:12237	1000	0.00173653	0	0	0	0	0	0	188262	495470	57021.4	85873.4	90668.1	100593
Protein C130060K24Rik (G protein-coupled receptor 103-like)	C130060K24Rik	RCP	E9Q823_MOUSE	E9Q823	ENSMUSG00000029917	AC129083|AC161417					IPI00844719				1000	0.00173653	0	0	0	0	0	0	972322	590212	331380	9475.29	480791	14270.8
Calpain 3	Capn3	ENZ	CAN3_MOUSE	Q64691|A2AVV3|Q9WUC5|A2AVV5	ENSMUSG00000079110	X92523|AF127766|AL935121	CAA63301.1|AAD28255.2|CAM24140.1		Mm.195877|Mm.458021	295317368|157951713|2493452|341940304	IPI00136966|IPI00228659	12335	NP_001171270.1|NP_031627.2	mmu:12335	1000	0.00173653	0	0	0	0	0	0	1.43255e+06	912349	771214	996499	663052	823992
Carcinoembryonic antigen-related cell adhesion molecule 2	Ceacam2	UK	CEAM2_MOUSE	Q925P2|Q61349|Q8R1N5	ENSMUSG00000054385	AF287912|AF101164|X76085|BC024320	AAK52602.1|AAC99458.1|CAA53699.1|AAH24320.1	I48268	Mm.439731	81916463|164565421|147638519|6671734	IPI00313428|IPI00468993|IPI00757616	26367	NP_001106840.1|NP_031569.1	mmu:26367	1000	0.00173653	0	0	0	0	0	0	265873	226340	113182	100677	148316	174685
Serine/threonine-protein kinase Chk1	Chek1	ENZ	CHK1_MOUSE	O35280|O54925|Q8CI40|Q9D0N2	ENSMUSG00000032113	AF016583|AK011258|AK033179|AK045336|BC037613|AF032875	AAC53334.1|BAB27500.1|BAC28185.1|BAC32315.1|AAH37613.1|AAB88853.1		Mm.16753	76363506|31542385	IPI00229735|IPI00387390	12649	NP_031717.2	mmu:12649	1000	0.00173653	0	0	0	0	0	0	367107	88215.8	257552	230569	181316	202101
Cytochrome P450 CYP2J9	Cyp2j9	ENZ	Q924D1_MOUSE	Q924D1	ENSMUSG00000015224	BC119556|AF336850|AL683816|CAM13968.1|AAI19557.1|AAK59868.1	AAI19557.1|AAK59868.1|CAM13968.1		Mm.458387	24850102|14317947|81902680|122889606|110645836	IPI00466878	74519	NP_083255.1	mmu:74519	1000	0.00173653	0	0	0	0	0	0	1.83554e+06	607873	272940	401880	422434	575269
Rho GTPase-activating protein 7	DLC1	MOD	RHG07_MOUSE	Q9R0Z9|Q3TRX3|Q3UH75|Q8R541|Q8C920	ENSMUSG00000031523	AF178078|AF411442|AF411435|AF411436|AF411437|AF411438|AF411439|AF411440|AF411441|AK147539|AK162413|AK043205|BAC31491.1	AAD51760.1|AAL87620.1|BAE27982.1|BAE36903.1|BAC31491.1		Mm.125155|Mm.210875|Mm.487591	81899405|26335581|113195692|25009056|302699225	IPI00404371|IPI00314102|IPI00990565	50768	NP_001181870.1|NP_056617.2	mmu:50768	1000	0.00173653	0	0	0	0	0	0	1.431e+06	321350	183646	159852	769058	1.11499e+06
Desmoglein-1-alpha	Dsg1a	CS	DSG1A_MOUSE	Q61495|A8WFQ4|Q8CE03	ENSMUSG00000069441	BC154410|AK029294|X74335	AAI54411.1|BAC26378.1|CAA52382.1	B54742	Mm.37953	60416372|169234958	IPI00468647	13510	NP_034209.2	mmu:13510	1000	0.00173653	0	0	0	0	0	0	148156	79493.8	78046.5	83109.6	95585.1	109331
Desmoglein-1-beta	Dsg1b	CS	DSG1B_MOUSE	Q7TSF1|Q7TQ60	ENSMUSG00000061928	AY192158|AY315940	AAP31152.1|AAP80571.1		Mm.269128|Mm.355485	32129201|60389832	IPI00380460	225256	NP_859010.1	mmu:225256	1000	0.00173653	0	0	0	0	0	0	148156	79493.8	78046.5	83109.6	95585.1	109331
Proteasome-associated protein ECM29 homolog	Ecm29	SCA	ECM29_MOUSE	Q6PDI5|A2ALW0|Q6ZQC9|Q8BSW7|Q8CAH0|Q8R3M6	ENSMUSG00000050812	AL805972|AL806535|AL929394|BC025035|BC058684|AK030369|AK038775|AK129127	CAM17649.1|CAM22037.1|CAM24807.1|AAH25035.1|AAH58684.1|BAC26926.1|BAC30129.1|BAC97937.1		Mm.234801	61212971|37718970|341940497	IPI00321646|IPI00553357	230249	NP_759013.2	mmu:230249	1000	0.00173653	0	0	0	0	0	0	4.76693e+06	343143	942522	2.12746e+06	1.86044e+06	1.8163e+06
Protein FAM184A	Fam184a	UK	F6TU77_MOUSE|Q3UT79_MOUSE	F6TU77|Q3UT79	ENSMUSG00000019856	AC153949|AC164581|AK139673|BAE24101.1	BAE24101.1		Mm.436785	74137921	IPI00989797|IPI00665988				1000	0.00173653	0	0	0	0	0	0	2.34849e+06	445748	1.35677e+06	945877	2.60271e+06	1.46042e+06
Probable fibrosin-1	Fbrs	SIG	FBRS_MOUSE	Q8R089	ENSMUSG00000042423	AC136146|BC027193|AK037952	AAH27193.1		Mm.323505	50400568|241666423|332278182	IPI00938543	14123	NP_034313.1	mmu:14123	1000	0.00173653	0	0	0	0	0	0	729375	674953	456308	568177	494819	649025
Tyrosine-protein kinase Fer	Fer	ENZ	FER_MOUSE	P70451|Q61561|Q6PEE5|Q80UI3|Q8C481|Q9EQ77	ENSMUSG00000000127	U76762|M32054|AF286537|BC051249|BC058100|AK082799	AAB18988.1|AAA37617.1|AAG40730.1|AAH51249.1|AAH58100.1|BAC38626.1	I49663	Mm.23039	81908503|226054045|226054043|118572319	IPI00109334|IPI00122458|IPI00808015|IPI01026841|IPI01027660	14158	NP_001033086.2|NP_032026.2	mmu:14158	1000	0.00173653	0	0	0	0	0	0	1.41655e+06	2.00494e+06	739438	719839	1.31161e+06	1.64223e+06
Fermitin family homolog 3	Fermt3	CS	URP2_MOUSE	Q8K1B8	ENSMUSG00000024965	BC025119|BC032204	AAH25119.1|AAH32204.1		Mm.157591	24418903|41018469	IPI00169731	108101	NP_722490.1	mmu:108101	1000	0.00173653	0	0	0	0	0	0	204345	204632	72121.9	249129	257881	208277
Protein Gm8909	Gm8909	MHC	G3UXN9_MOUSE	G3UXN9	ENSMUSG00000092478	CT030728									1000	0.00173653	0	0	0	0	0	0	1.71468e+06	247010	995075	47419.6	86406.5	814749
Gene model 906, (NCBI)	Gm906	UK	Q3V0M1_MOUSE	Q3V0M1	ENSMUSG00000074904	AC162934|BC147515|AK133043|AAI47516.1|BAE21483.1	AAI47516.1|BAE21483.1		Mm.425809	74221516|187955694|85701949	IPI00653603	380882	NP_001028610.1	mmu:380882	1000	0.00173653	0	0	0	0	0	0	3.28243e+06	193369	216025	164969	368763	543279
Probable G-protein coupled receptor 19	Gpr19	RCP	GPR19_MOUSE	Q61121|Q810I4|Q8VDJ9	ENSMUSG00000032641	U46923|AK132917|AK140770|BC021648|BC050187	AAA93354.1|BAE21421.1|BAE24474.1|AAH21648.1|AAH50187.1		Mm.4787	266457817|266457841|266457724|266457679|266457737|266457765|266457643|266457701|83303186	IPI00117775|IPI00656252	14760	NP_001161165.1|NP_001161166.1|NP_001161167.1|NP_001161168.1|NP_001161169.1|NP_001161171.1|NP_001161172.1|NP_032183.2	mmu:14760	1000	0.00173653	0	0	0	0	0	0	272623	32269.4	27135.4	461867	602778	122537
Glutamate [NMDA] receptor subunit zeta-1	Grin1	CNL	NMDZ1_MOUSE	P35438|A2AI15|A2AI18|Q8CFS4|A2AI19	ENSMUSG00000026959	D10028|AL732309|BC039157	BAA00920.1|CAM14685.1|CAM14688.1|AAH39157.1	S21104	Mm.278672	294997257|6680095|294997259|548378	IPI00118385|IPI00608056	14810	NP_001171127.1|NP_001171128.1|NP_032195.1	mmu:14810	1000	0.00173653	0	0	0	0	0	0	1.17409e+06	172898	752059	201321	574511	811440
H-2 class I histocompatibility antigen, D-K alpha chain	H2-D1	MHC	Q61893_MOUSE	Q61893		M69069|AAA39740.1	AAA39740.1		Mm.422886|Mm.439675	199796|81910475	IPI00474477				1000	0.00173653	0	0	0	0	0	0	1.71468e+06	247010	995075	47419.6	86406.5	814749
Homer protein homolog 1	Homer1	SCA	HOME1_MOUSE	Q9Z2Y3|Q8K3E1|Q8K4M8|Q9Z0E9|Q9Z216	ENSMUSG00000007617	AF093257|AF093258|AY137385|AB019478|AB019479|AB089435	AAC71021.1|AAC71022.1|AAM95461.1|BAA34353.1|BAA34354.1|BAC07257.1		Mm.37533	41281771|38605093|171846263|6754224	IPI00170191|IPI00172234|IPI00282945|IPI00323731|IPI00395134	26556	NP_036112.1|NP_671705.2|NP_687036.1	mmu:26556	1000	0.00173653	0	0	0	0	0	0	437313	137292	398217	293012	324923	255968
Hormone-sensitive lipase	Lipe	ENZ	LIPS_MOUSE	P54310|P97866|Q3TE34|Q6GU16	ENSMUSG00000003123	U08188|AF179427|AK169858|BC021642	AAC52163.1|AAC53069.1|BAE41414.1|AAH21642.1	I49007	Mm.158548|Mm.333679	85690846|87239972|87239970	IPI00469416	16890	NP_001034596.1|NP_034849.2	mmu:16890	1000	0.00173653	0	0	0	0	0	0	2.06692e+06	744838	776378	901833	1.38321e+06	1.59555e+06
Latrophilin-1	Lphn1	RCP	LPHN1_MOUSE	Q80TR1|Q3UH90|Q7TNE5|Q80T49|E9Q9Q9	ENSMUSG00000013033	AK147519|AK122380|AC156028|AY255594|BC055793	BAE27967.1|BAC65662.1|AAO85106.1|AAH55793.1		Mm.260733	122065416|186972739|46576973|186972740|157739867	IPI00623958|IPI00816879	330814	NP_851382.2	mmu:330814	1000	0.00173653	0	0	0	0	0	0	2.05451e+06	1.28749e+06	837949	1.09295e+06	419286	1.01833e+06
Serine/threonine-protein kinase MAK	Mak	ENZ	MAK_MOUSE	Q04859|E9Q4B2|E9QAU5|E9QKR3|Q8CDL5	ENSMUSG00000021363	X66983|AK029894|AC133496	CAA47392.1|BAC26662.1	I48733	Mm.8149	341940928|462461|224809525|224809542|224809552	IPI00111032|IPI00407263|IPI00928396	17152	NP_001139274.1|NP_001139275.1|NP_032573.2	mmu:17152	1000	0.00173653	0	0	0	0	0	0	2.82085e+06	2.18408e+06	1.01466e+06	1.03291e+06	1.086e+06	622485
Mitogen-activated protein kinase kinase kinase 15	Map3k15	ENZ	M3K15_MOUSE	A2AQW0	ENSMUSG00000031303	AL845167|AL929452	CAM22391.1|CAM21674.1		Mm.386889	282847404|160012147	IPI00465657	270672	NP_001156557.2	mmu:270672	1000	0.00173653	0	0	0	0	0	0	3.08799e+06	150826	1.04872e+06	468581	1.22888e+06	1.54192e+06
Mitogen-activated protein kinase 11	Mapk11	ENZ	MK11_MOUSE	Q9WUI1|Q569F1	ENSMUSG00000053137	AF135185|CH466550|BC092526	AAD30116.1|EDL04368.1|AAH92526.1		Mm.91969	168693637|19924294|341940953	IPI00556722	19094	NP_035291.4	mmu:19094	1000	0.00173653	0	0	0	0	0	0	547737	405985	467866	315077	316921	309780
N-alpha-acetyltransferase 16, NatA auxiliary subunit	Naa16	MOD	NAA16_MOUSE	Q9DBB4|Q3U7V2	ENSMUSG00000022020	AK005056|AK152498|BC052445	BAB23782.1|BAE31267.1|AAH52445.1		Mm.24425	21313242|57012971	IPI00119509	66897	NP_080108.1	mmu:66897	1000	0.00173653	0	0	0	0	0	0	1.21803e+06	659649	523402	677985	687800	826460
Nck-associated protein 1	Nckap1	CS	NCKP1_MOUSE	P28660|Q3UPY6|Q80TX0|Q8CG49|Q99KY0	ENSMUSG00000027002	AJ534525|AK122318|X61453|BC003962|AK143049	CAD58932.1|BAC65600.1|CAA43693.1|AAH03962.1|BAE25258.1	S16866	Mm.25203	28395023|82592512	IPI00319320|IPI00656204	50884	NP_058661.1	mmu:50884	1000	0.00173653	0	0	0	0	0	0	2.64211e+06	1.78014e+06	839989	1.12071e+06	1.53584e+06	844011
Proteasome activator complex subunit 1	Psme1	MOD	PSME1_MOUSE	P97371|O35561|Q9D841	ENSMUSG00000022216	D87909|U60328|AB007136|AB053120|AK019390|AK008514	BAA22039.1|AAC53295.1|BAA28835.1|BAB47403.1|BAB31696.1|BAB25712.1		Mm.830	6755212|17380256	IPI00124223	19186	NP_035319.1	mmu:19186	1000	0.00173653	0	0	0	0	0	0	108145	97141.9	80489.9	116800	124022	140806
Receptor-type tyrosine-protein phosphatase V	Ptprv	ENZ	PTPRV_MOUSE	P70289		U36488	AAC52868.1		Mm.4450	3183134	IPI00323957				1000	0.00173653	0	0	0	0	0	0	1.23389e+06	921978	628817	1.84727e+06	2.3994e+06	2.13807e+06
Semaphorin-3A	Sema3a	DEV	SEM3A_MOUSE	O08665|E9QK85|Q5BL08|Q62180|Q62215	ENSMUSG00000028883	X85993|D85028|L41541|AC022368|AC109165|AC121125|AC121841|AC159971|BC057588|BC090844|L40484	CAA59985.1|BAA19773.1|AAL77611.1|AAH57588.1|AAH90844.1|AAA73934.1	I48747|I58169	Mm.372039|Mm.483774	51247255|341942015|340523102|51247254|31543681|340523100|8134669	IPI00309087	20346	NP_001230001.1|NP_001230002.1|NP_033178.2	mmu:20346	1000	0.00173653	0	0	0	0	0	0	380662	39650.2	44837.6	26983.8	68969.3	114309
Semaphorin-6A	Sema6a	SIG	SEM6A_MOUSE	O35464|Q6P5A8|Q6PCN9|Q9EQ71	ENSMUSG00000019647	AF288666|BC059238|BC062979|AF030430	AAG29494.1|AAH59238.1|AAH62979.1|AAB86408.1		Mm.40909	308388139|308198443|308198475|308388142|308198444|308388140|67846119|56405301	IPI00270823|IPI00474378|IPI00480518	20358	NP_061214.2	mmu:20358	1000	0.00173653	0	0	0	0	0	0	262972	56362.1	243648	88910.4	253207	389094
SH3 and PX domain-containing protein 2A	Sh3pxd2a	SCA	SPD2A_MOUSE	O89032|E9QKJ2|Q148Q8	ENSMUSG00000053617	AJ007012|AC132268|AC132288|BC118022	CAA07416.1|AAI18023.1		Mm.127560	260436841|181336814|341942061|81886907	IPI00280250|IPI00828947|IPI01008064	14218	NP_001158189.1|NP_032044.2	mmu:14218	1000	0.00173653	0	0	0	0	0	0	129206	137094	151280	234852	227286	123674
Sodium-dependent phosphate transport protein 2B	Slc34a2	TP	NPT2B_MOUSE	Q9DBP0|Q9Z290|E9Q0Z3	ENSMUSG00000029188	AF081499|AK004832|AK145599|BC096369	AAC80007.1|BAB23600.1|BAE26533.1|AAH96369.1		Mm.284891	81906100|66793411	IPI00321717	20531	NP_035532.2	mmu:20531	1000	0.00173653	0	0	0	0	0	0	302798	108502	79780.5	379260	392726	411272
Synaptopodin-2	Synpo2	CS	SYNP2_MOUSE	Q91YE8|Q8C592|D3YVV9	ENSMUSG00000050315	AJ306625|AC121315|AC121540|AK079194	CAC67798.1|BAC37575.1		Mm.34359|Mm.474733	51702128	IPI00130162|IPI00831458				1000	0.00173653	0	0	0	0	0	0	452326	669394	446689	398513	614111	230385
Taste receptor type 1 member 2	Tas1r2	RCP	TS1R2_MOUSE	Q925I4|B1AXX0|Q923J8|E9Q0R6	ENSMUSG00000028738	AF337041|AY032623|AL831790	AAK39438.1|AAK51604.1|CAM21312.1		Mm.190612	13994203|57013094	IPI00126918	83770	NP_114079.1	mmu:83770	1000	0.00173653	0	0	0	0	0	0	1.34053e+06	322136	129914	206301	362168	160582
Dual specificity testis-specific protein kinase 2	Tesk2	ENZ	TESK2_MOUSE	Q8VCT9|A2AGD9	ENSMUSG00000033985	BC019149|BC029766	AAH19149.1|AAH29766.1		Mm.482431	25009458|225543141	IPI00122542	230661	NP_666263.3	mmu:230661	1000	0.00173653	0	0	0	0	0	0	2.96743e+06	4.39538e+06	2.38721e+06	1.13963e+06	1.21416e+06	1.43523e+06
Tumor protein D54	Tpd52l2	UK	TPD54_MOUSE	Q9CYZ2|Q3TVY1|F6VQ81	ENSMUSG00000000827	AK013188|AK159925|BC006886	BAB28701.1|BAE35487.1|AAH06886.1		Mm.136648	62511229|31560247	IPI00319046	66314	NP_079758.2	mmu:66314	1000	0.00173653	0	0	0	0	0	0	1.76875e+06	364698	405461	461540	97289.5	545743
Probable E3 ubiquitin-protein ligase TRIM8	Trim8	ENZ	TRIM8_MOUSE	Q99PJ2|Q3U2G3|Q8C508|Q8C700|Q8CGI2|Q99PQ4	ENSMUSG00000025034	AF281047|AK052763|AK079847|AK155303|BC037065|BC152343|BC152344|AF220035	AAG53088.1|BAC35138.1|BAC37764.1|BAE33177.1|AAH37065.1|AAI52344.1|AAI52345.1|AAG53489.1		Mm.392177|Mm.481672	154240708|342187124|50403795	IPI00473634	93679	NP_444330.2	mmu:93679	1000	0.00173653	0	0	0	0	0	0	271340	295492	58796.1	194550	430410	545324
Transient receptor potential cation channel subfamily M member 1	Trpm1	CNL	TRPM1_MOUSE	Q2TV84|O70334|Q2WEA6|Q3TPG5|Q3UEW7|Q3UFV6|Q3UFW1|Q3UG69|Q5U4B3|Q640P5	ENSMUSG00000030523|ENSMUSG00000093750	AF047714|AJ867481|AY180104|AK148094|AK148268|AK148275|AK149290|AK164395|AC127565|AC139849|BC082560|BC085168	AAC13683.1|CAI30140.1|AAO43093.2|BAE28340.1|BAE28448.1|BAE28453.1|BAE28794.1|BAE37771.1|AAH82560.1|AAH85168.1		Mm.38875	169881259|169881257|182701420	IPI00117304|IPI00666451|IPI00750689|IPI00762508|IPI00831237	17364	NP_001034193.2|NP_061222.3	mmu:17364	1000	0.00173653	0	0	0	0	0	0	517840	314406	615374	306819	132333	214378
Small subunit processome component 20 homolog	Utp20	TF	UTP20_MOUSE	Q5XG71|Q80V22|Q8BXH9|Q8CHL6|Q99K11	ENSMUSG00000004356	AC155820|AC164567|BC005522|BC048955|BC084586|AB052760|AK047081	AAH05522.1|AAH48955.1|AAH84586.1|BAC53793.1|BAC32954.2		Mm.29631	62510597	IPI00850851				1000	0.00173653	0	0	0	0	0	0	7.37083e+06	2.55016e+06	1.02484e+06	1.79951e+06	2.45017e+06	2.26275e+06
Vacuolar protein-sorting-associated protein 36	Vps36	TP	VPS36_MOUSE	Q91XD6|Q9CVA3	ENSMUSG00000031479	BC010811|AK008946	AAH10811.1|BAB25984.1		Mm.41453|Mm.474298	118137629|30794416|73920465	IPI00129014	70160	NP_081614.1	mmu:70160	1000	0.00173653	0	0	0	0	0	0	1.30109e+06	754725	282957	110566	414676	49072.2
Tryptophan--tRNA ligase, cytoplasmic	Wars	ENZ	SYWC_MOUSE	P32921|Q80ZY4|Q99J58|Q9DC65	ENSMUSG00000021266	X69656|X69657|AK004541|BC003450|BC046232	CAA49347.1|CAA49348.1|BAB23357.1|AAH03450.1|AAH46232.1	S50053	Mm.38433	51704226|256818746|256818806|256818802	IPI00113738|IPI00355382	22375	NP_001157786.1|NP_001157960.1|NP_035840.3	mmu:22375	1000	0.00173653	0	0	0	0	0	0	305823	288213	232112	268338	137019	28338.7
Protein Wdr95	Wdr95	UK	D3Z7A8_MOUSE	D3Z7A8|E9PUB4	ENSMUSG00000029658	AC119856					IPI00875434				1000	0.00173653	0	0	0	0	0	0	1.05225e+06	354245	383515	240328	119639	120530
Protein Wdr95	Wdr95	UK	Q8BN84_MOUSE	Q8BN84	ENSMUSG00000029658	AC119856|AK087389|BAC39857.1	BAC39857.1		Mm.136919	81913425|26352454|119508424	IPI00956831	381693	NP_083716.2	mmu:381693	1000	0.00173653	0	0	0	0	0	0	974450	296903	348064	240328	30342.5	136476
Uncharacterized protein C12orf55 homolog		UK	CL055_MOUSE	Q8C6S9|D3Z3Q2	ENSMUSG00000020014	AC122326|AC162939|AC168049|AK053219	BAC35315.1		Mm.228429	341940519|81899095	IPI00988977				1000	0.00173653	0	0	0	0	0	0	2.18149e+06	3.48285e+06	915985	1.96203e+06	3.30479e+06	3.48116e+06
Coiled-coil domain-containing protein KIAA1407	2610015P09Rik	UK	A9C445_MOUSE|B8JJH0_MOUSE	A9C445|B8JJH0	ENSMUSG00000022701	CT025520|CAP19251.1|CAX16090.1	CAP19251.1|CAX16090.1		Mm.209835	159570901|220941831	IPI00658248|IPI00848805				2.03317	0.00236776	0	437778	0	0	0	0	1.72855e+06	574424	655470	506717	998012	877285
Cytosolic acyl coenzyme A thioester hydrolase	Acot7	ENZ	BACH_MOUSE	Q91V12|A2A8K9|A2A8L0|A2A8L2|Q3U8C6|Q59HQ2	ENSMUSG00000028937	AB088411|AB088412|AB049821|AB207243|AK152277|AL772240|AL611985|AL671869|BC013507	BAC20217.1|BAC20218.1|BAB61731.1|BAD91166.1|BAE31092.1|CAM19695.1|CAM19696.1|CAM19698.1|CAM23900.1|CAM23901.1|CAM23903.1|CAM26444.1|CAM26445.1|CAM26446.1|AAH13507.1		Mm.296191	225690618|152149433|151568122|151568118|225690614|152149432|28376965|225690616|151568119|151568121|151568123|151568120	IPI00125939|IPI00230588|IPI00284094|IPI00672508	70025	NP_001139529.1|NP_001139530.1|NP_579926.2	mmu:70025	4.18601	0.00236776	0	247806	0	0	0	0	1.14488e+06	590419	1.04625e+06	1.33254e+06	1.03695e+06	1.07287e+06
A-kinase anchor protein 4 precursor	Akap4	CS	AKAP4_MOUSE	Q60662|B1AXM7|Q60630|Q8R2G7	ENSMUSG00000050089	U10341|U07423|AF448786|AF448784|AF448785|AL808124	AAA75597.1|AAA53216.1|AAM18539.1|AAM18540.1|CAM15283.1	I49060	Mm.1498	110347481|110347483|2498393	IPI00119149|IPI00265498	11643	NP_001036007.1|NP_033781.2	mmu:11643	1.65188	0.00236776	0	97848	0	0	0	0	260306	123459	202181	103897	131105	148851
Angiopoietin-related protein 4	Angptl4	CS	ANGL4_MOUSE	Q9Z1P8|Q78ZJ9|Q9JHX7|Q9JLX7	ENSMUSG00000002289	AF169313|AF278699|AB054540|AF123261|AK014564|AK132761|AF528162|AF110520|BC006611|BC021343|BC025797	AAF62869.1|AAF86342.1|BAB83079.1|AAF42969.1|BAB29431.1|BAE21342.1|AAO17378.1|AAC97965.1|AAH06611.1|AAH21343.1|AAH25797.1		Mm.196189	255308873|25008127	IPI00130325	57875	NP_065606.2	mmu:57875	2.47413	0.00236776	0	1.32793e+06	0	0	0	0	6.93219e+06	2.51948e+06	2.30823e+06	2.15503e+06	2.47824e+06	3.31969e+06
Ankyrin-1	Ank1	CS	ANK1_MOUSE	Q02357|P70440|P97446|P97941|Q3TZ35|Q3UH42|Q3UHP2|Q3UYY7|Q61302|Q61303|Q78E45|F7D1P5	ENSMUSG00000031543	M84756|X69063|X69064|U73972|AK134267|AK147278|AK147597|AK158131|BC061219|U76758	AAA37236.1|CAA48801.1|CAA48802.1|AAC24156.1|BAE22074.1|BAE27815.1|BAE28015.1|BAE34375.1|AAH61219.1|AAB37323.1|AAB37324.1|AAB37325.1	I49502|S37771|S37772	Mm.334444	160707915|160707911|1168457|97535655	IPI00109307|IPI00119871|IPI00474771|IPI00755019|IPI00755395|IPI00755993|IPI00757184|IPI00874807	11733	NP_001104253.1|NP_112435.2	mmu:11733	6.08141	0.00236776	0	106109	0	0	0	0	221589	796316	281117	1.17315e+06	157855	1.24172e+06
Serine-protein kinase ATM	Atm	ENZ	ATM_MOUSE	Q62388|E9QNY7|B9EHX4	ENSMUSG00000034218	U43678|AC079869|AC156640	AAC52673.1		Mm.5088	13878338|163838660|341940256	IPI00124810	11920	NP_031525.2	mmu:11920	1.55427	0.00236776	0	0	1.37052e+06	0	0	0	2.88948e+06	1.98476e+06	1.60566e+06	1.52952e+06	2.06021e+06	2.71137e+06
Collagen alpha-1(XXVIII) chain	Col28a1	CS	COSA1_MOUSE	Q2UY11|Q2UY10	ENSMUSG00000068794	AJ890449|AJ890450	CAI67593.1|CAI67594.1		Mm.297404	83745131|123789585	IPI00357842|IPI00885821	213945	NP_001032954.1	mmu:213945	2.35712	0.00236776	0	0	428898	0	0	0	1.57044e+06	942460	1.0848e+06	574947	1.05264e+06	840490
Collagen alpha-5(VI) chain	Col6a5	CS	CO6A5_MOUSE	A6H584|A6H585|A6H586	ENSMUSG00000091345	AM748256|AM748257|AM748258	CAO01891.1|CAO01892.1|CAO01893.1		Mm.39826	269315863|189082901	IPI00675799	665033	NP_001161395.1	mmu:665033	8.1071	0.00236776	210730	0	0	0	0	0	4.03161e+06	1.7141e+06	387528	1.02273e+06	1.25149e+06	1.84299e+06
Echinoderm microtubule-associated protein-like 1	Eml1	CS	EMAL1_MOUSE	Q05BC3|Q05AF8|Q0P5V3|D6RII3	ENSMUSG00000058070	BC053094|BC059839|BC079582|BC125289	AAH53094.2|AAH59839.1|AAH79582.1|AAI25290.1		Mm.236645	112807168|112807171|123785825	IPI00354624|IPI00785320|IPI00844646	68519	NP_001036800.1|NP_001036801.1	mmu:68519	2.68972	0.00236776	0	297192	0	0	0	0	465835	1.15318e+06	511544	1.06143e+06	784495	819715
F-box only protein 47	Fbxo47	MOD	FBX47_MOUSE	A2A6H3|B2RY07	ENSMUSG00000070336	AL596446|BC158049	CAM22785.2|AAI58050.1		Mm.245939	160014001|124487431	IPI00461296	72973	NP_001074904.1	mmu:72973	3.67991	0.00236776	0	217470	0	0	0	0	1.81794e+06	699995	645080	563754	738053	336790
Fragile X mental retardation protein 1 homolog	Fmr1	TF	FMR1_MOUSE	P35922	ENSMUSG00000000838	L23971	AAA37635.1	S36173	Mm.3451	544329	IPI00227005|IPI00227006|IPI00227007|IPI00227008|IPI00227013|IPI00230029|IPI00230030|IPI00230031|IPI00270737|IPI00469993|IPI00474739|IPI00475390				2.70598	0.00236776	0	61447.3	0	0	0	0	135881	129727	109368	284580	151212	186882
Glycolipid transfer protein	Gltp	TP	GLTP_MOUSE	Q9JL62|Q91YJ7|Q9CTK9	ENSMUSG00000011884	AF209703|BC016584|AK003218	AAF33209.1|AAH16584.1|BAB22649.1		Mm.275766	20138357|31560404	IPI00229718	56356	NP_062795.2	mmu:56356	1.58208	0.00236776	0	984887	0	0	0	0	2.38854e+06	1.75519e+06	1.32066e+06	1.33248e+06	1.42306e+06	1.12907e+06
Novel protein Gm13941 (Fragment)	Gm13941	UK	A2AJ38_MOUSE	A2AJ38	ENSMUSG00000079170	AL732542|AL732559|CAM27557.1|CAM27339.1	CAM27339.1|CAM27557.1			123227949|123227584	IPI00752086				1.87659	0.00236776	0	0	90629.5	0	0	0	166728	121414	97377.2	196404	165902	272620
Putative uncharacterized protein	Gpr97	UK	Q9D6B0_MOUSE	Q9D6B0		AK014445|BAB29355.1	BAB29355.1		Mm.27995	81881466|12852301	IPI00108938				1.67923	0.00236776	0	0	442919	0	0	0	877509	911473	716881	770803	606559	579349
Delphilin	Grid2ip	SCA	GRD2I_MOUSE	Q0QWG9|Q6DID0|Q9ESJ5	ENSMUSG00000010825	DQ193535|AF099933|BC075624|AY377834|AY377835	ABB04525.1|AAG31020.1|AAH75624.1		Mm.197460	19111166|123792660|226693351	IPI00463677|IPI00674912|IPI00880454	170935	NP_001152793.1|NP_579933.1	mmu:170935	3.01654	0.00236776	0	0	173594	0	0	0	627307	274351	444148	632563	587556	575985
Phosphatidylinositol 4,5-bisphosphate 5-phosphatase A	Inpp5j	ENZ	PI5PA_MOUSE	P59644|Q3TDM9|D3Z3P9	ENSMUSG00000034570	AK034272|AK170114|BC131634|BC131635|CH466574	BAC28654.1|BAE41572.1|AAI31635.1|AAI31636.1|EDL40427.1		Mm.24313	341941251|30315981|262231799	IPI00173277	170835	NP_766027.2	mmu:170835	2.92765	0.00236776	0	0	1.44548e+06	0	0	0	7.28984e+06	4.56181e+06	2.20554e+06	3.18428e+06	3.51401e+06	4.63556e+06
Uncharacterized protein KIAA1737	Kiaa1737	UK	K1737_MOUSE	Q8R0W1|Q3TUN6|Q3U423|Q3UFM0|Q80T99|Q8C680	ENSMUSG00000034157	AK122546|AK076398|AK148415|AK154476|AK160643|BC026384	BAC65828.1|BAC36322.1|BAE28540.1|BAE32612.1|BAE35935.1|AAH26384.1		Mm.22337	119371894|81901396|295424171	IPI00377611|IPI00798530	217732	NP_776096.2	mmu:217732	2.09784	0.00236776	530173	0	0	0	0	0	1.23893e+06	920554	1.11621e+06	1.13253e+06	1.21305e+06	1.05204e+06
Laminin subunit beta-2	Lamb2	CS	LAMB2_MOUSE	Q61292|Q62182|Q8R0Y0	ENSMUSG00000052911	U43541|U42624|CH466560|BC026051|X75928	AAC53535.1|EDL21291.1|EDL21292.1|AAH26051.1|CAA53532.1	I48749	Mm.425599	2497599|31982223|341940890	IPI00119065	16779	NP_032509.2	mmu:16779	2.93074	0.00236776	0	163959	0	0	0	0	896841	268558	379433	440829	358754	538713
Serine/threonine-protein kinase MARK2	Mark2	ENZ	MARK2_MOUSE	Q05512|Q3T9L3|Q6PDR4|Q8BR95|Q3T9A3	ENSMUSG00000024969	X70764|AK045329|AK172444|BC058556	CAA50040.1|BAC32312.1|BAE43007.1|AAH58556.1	I48609	Mm.258986	62512171|122937359|122937357|124056495|122937363|122937355	IPI00111754|IPI00554855|IPI00554871|IPI00762727	13728	NP_001073857.1|NP_001073858.1|NP_001073859.1|NP_031954.2	mmu:13728	1.90557	0.00236776	0	875618	0	0	0	0	2.36417e+06	1.2607e+06	1.12686e+06	1.88069e+06	1.82202e+06	1.55687e+06
MORC family CW-type zinc finger protein 2A	Morc2a	TF	MOR2A_MOUSE	Q69ZX6|Q5QNQ7|Q6P547|Q6PCN6	ENSMUSG00000034543	AK173042|AL691413|BC063082	BAD32320.1|CAI25064.1|AAH63082.1		Mm.139127	226529982|114150037|81891086	IPI00623382	74522	NP_001152760.1	mmu:74522	3.62535	0.00236776	0	129302	0	0	0	0	428872	217810	269107	746088	561159	589558
Myotubularin-related protein 2	Mtmr2	ENZ	MTMR2_MOUSE	Q9Z2D1|B8JJF4|Q8VHA7|Q3V415	ENSMUSG00000031918	AY055832|CT010488|CH466522|AF073880	AAL14198.1|CAX15666.1|EDL24975.1|AAC80002.1		Mm.210405	33112676|194394153|341940988	IPI00876332	77116	NP_076347.3	mmu:77116	1.81582	0.00236776	0	0	152535	0	0	0	318203	359391	286516	342022	157956	197772
N-alpha-acetyltransferase 15, NatA auxiliary subunit	Naa15	MOD	NAA15_MOUSE	Q80UM3|Q811Z9|Q9JID5	ENSMUSG00000063273	AF510858|BC050017|AF237622	AAO33713.1|AAH50017.1|AAF73953.2		Mm.275281	57012950	IPI00387212				3.65733	0.00236776	0	81719.2	0	0	0	0	285081	95579.6	97113.9	460671	417371	437426
Neutrophil cytosol factor 2	Ncf2	MOD	NCF2_MOUSE	O70145|Q3TC92|Q3U5S4	ENSMUSG00000026480	AB002664|AK036379|AK137152|AK153447|AK155324|AK170839|AK171059|AK171265|BC003730	BAA25650.1|BAC29404.1|BAE23254.1|BAE32002.1|BAE33191.1|BAE42065.1|BAE42218.1|BAE42353.1|AAH03730.1		Mm.270307	81908401|6754798	IPI00115653	17970	NP_035007.1	mmu:17970	13.9376	0.00236776	0	88354.6	0	0	0	0	2.34736e+06	1.28156e+06	576838	698941	922169	1.56185e+06
Occludin	Ocln	CS	OCLN_MOUSE	Q61146|Q544A7|E0CZ73	ENSMUSG00000021638	U49185|AK019880|AK042576	AAC52515.1|BAB31900.1|BAC31298.1		Mm.4807	3914209|6679162	IPI00117828	18260	NP_032782.1	mmu:18260	2.94991	0.00236776	0	160993	0	0	0	0	1.17462e+06	285852	170817	289503	551505	377181
Oncostatin-M	Osm	MOD	ONCM_MOUSE	P53347|Q3U1Y5|Q5SPX6	ENSMUSG00000058755	D31942|AK155637|AL807825|BC099866	BAA06712.1|BAE33358.1|CAI25749.1|AAH99866.1	S64719	Mm.131422	61656173|1709466	IPI00130371	18413	NP_001013383.1	mmu:18413	2.07458	0.00236776	0	205363	0	0	0	0	917010	241013	358483	420915	314586	304244
Proliferation-associated protein 2G4	Pa2g4	TF	PA2G4_MOUSE	P50580	ENSMUSG00000025364	X84789|U43918|BC046532	CAA59260.1|AAB60513.1|AAH46532.1	I48702	Mm.4742	159795561|6755100|1709587	IPI00119305	18813	NP_035249.1	mmu:18813	3.45441	0.00236776	0	149007	0	0	0	0	688595	292450	395253	546054	988464	177570
1-phosphatidylinositol 4,5-bisphosphate phosphodiesterase eta-2	Plch2	ENZ	PLCH2_MOUSE	A2AP18|A6PWW5|Q3LUA7|Q4QSC7|Q80WP6|Q8BJV1|Q8BWU4|Q8BXN5|Q8CFR1|A2AP17	ENSMUSG00000029055	DQ176851|AL831788|BX004788|AK044619|AK049970|AK078731|AY966876|BC040465|BC052329	ABA12210.1|CAM16344.2|CAM28037.2|CAO78007.1|CAO78129.1|BAC32005.1|BAC34011.1|BAC37371.1|AAY33831.1|AAH40465.1|AAH52329.1		Mm.379458	164565357|160419238|121583637	IPI00226764|IPI00649874|IPI00830504|IPI00875018|IPI00876566	269615	NP_001106831.1|NP_780765.2	mmu:269615	4.1908	0.00236776	0	184296	0	0	0	0	1.07314e+06	766209	284987	1.19686e+06	517903	794987
Glutamine--tRNA ligase	QARS	ENZ	D3Z158_MOUSE|Q8BU21_MOUSE	D3Z158|Q8BU21	ENSMUSG00000032604	CT010508|AK088049|AK170826|CH466560|EDL21297.1|BAE42057.1|BAC40118.1	BAC40118.1|BAE42057.1|EDL21297.1		Mm.272427	218381932|148689350|218401570|26352976|81875216|300666204|259685437|74221103	IPI00928383|IPI00223055				3.50644	0.00236776	0	161182	0	0	0	0	986338	631920	697014	462991	396745	216035
E3 ubiquitin-protein ligase RFWD2	Rfwd2	ENZ	RFWD2_MOUSE	Q9R1A8	ENSMUSG00000040782	AF151110|BC082804	AAD51094.2|AAH82804.1		Mm.328135	55976616|26024211	IPI00621828	26374	NP_036061.1	mmu:26374	4.80253	0.00236776	0	225154	0	0	0	0	2.60406e+06	1.70908e+06	949226	495717	269012	460748
Synembryn-B	Ric8b	MOD	RIC8B_MOUSE	Q80XE1|Q58L65	ENSMUSG00000035620	AY940666|AY940667|AK132369|BC051080	AAX46315.1|AAX46316.1|BAE21130.1|AAH51080.1		Mm.18936	308153489|61806725|34147209|81873375	IPI00330716|IPI00555138	237422	NP_001013459.1|NP_898995.1	mmu:237422	11.8394	0.00236776	0	0	0	86147.7	0	0	1.84258e+06	262057	1.07519e+06	1.14529e+06	1.30329e+06	491226
RING finger protein 17	Rnf17	TF	RNF17_MOUSE	Q99MV7|Q3T4H2|Q3T4H3|Q4FZG6|Q8CDR4|Q9QXQ2	ENSMUSG00000000365	AF285585|AY854010|AY854011|AF190166|AK029693|BC099501	AAK31964.1|AAX51690.1|AAX51691.1|AAF01336.1|BAC26567.1|AAH99501.1		Mm.287783	17368629|74271882|187608858	IPI00605003|IPI00890870|IPI00890903|IPI00890910	30054	NP_001028215.1	mmu:30054	2.7778	0.00236776	0	367787	0	0	0	0	2.4713e+06	478758	784224	455662	971011	968874
Ribosomal protein S6 kinase alpha-1	Rps6ka1	ENZ	KS6A1_MOUSE	P18653|F6Q8A4	ENSMUSG00000003644	M28489	AAA50300.1	B32571	Mm.301827	125690	IPI00114332				1.42148	0.00236776	0	0	4.62266e+06	0	0	0	1.18314e+07	6.69273e+06	4.78229e+06	5.09932e+06	5.27282e+06	5.74752e+06
SPATS2-like protein	Spats2l	UK	SPS2L_MOUSE	Q91WJ7|Q8K322|Q8VC37|E9PZE9	ENSMUSG00000038305	AK031266|AK032169|BC014764|BC021879|BC029001	BAC27328.1|BAC27738.1|AAH14764.1|AAH21879.1|AAH29001.1		Mm.159989	257096028|257096026|160185498|81902348	IPI00869372|IPI00986665	67198	NP_001158038.1|NP_659131.2	mmu:67198	3.25355	0.00236776	145515	0	0	0	0	0	704277	167524	372834	428091	615838	552077
Tetratricopeptide repeat, ankyrin repeat and coiled-coil domain-containing protein 1	Tanc1	SCA	TANC1_MOUSE	Q0VGY8|A2AUL4|A2AUL6|Q80VD2|Q8C0Q6|Q80YQ9	ENSMUSG00000035168	AK030022|AL929160|BC079914|BC047437	BAC26741.1|CAM27490.1|CAM27492.1|AAH79914.1|AAH47437.1		Mm.27917	166987402|57164407	IPI00309636|IPI00349296	66860	NP_938036.2	mmu:66860	1.75697	0.00236776	0	237412	0	0	0	0	483340	347766	311044	481261	508949	370392
Tumor necrosis factor alpha-induced protein 2	Tnfaip2	DEV	TNAP2_MOUSE	Q61333|Q3T9B0|Q3TCH9|Q922G1|B2RQW1	ENSMUSG00000021281	AK154405|AK170719|AK172653|L24118|BC008165	BAE32563.1|BAE41977.1|BAE43114.1|AAA72044.1|AAH08165.1	I49523	Mm.255332	334302862|194394239|24418720	IPI00119978	21928	NP_033422.2	mmu:21928	3.7567	0.00236776	359299	0	0	0	0	0	2.48559e+06	948086	708694	788731	1.78813e+06	1.37943e+06
E3 ubiquitin-protein ligase TRIM37	Trim37	ENZ	TRI37_MOUSE	Q6PCX9|Q8CHC5|Q5SQY9	ENSMUSG00000018548	AB093271|BC058678|BC059070	BAC41455.1|AAH58678.1|AAH59070.1		Mm.17436	37574064|55976437	IPI00381355	68729	NP_932104.1	mmu:68729	18.1529	0.00236776	0	48627.6	0	0	0	0	1.81567e+06	533744	64583.4	357133	1.32143e+06	1.20383e+06
Zinc finger protein 454	Zfp454	TF	Q80Y34_MOUSE	Q80Y34|Q8BIK0	ENSMUSG00000048728	BC049793|AL627215|AAH49793.1|CAI35298.1	AAH49793.1|CAI35298.1		Mm.74335	29436849|81912926|56800227|31982552	IPI00330786	237758	NP_766382.2	mmu:237758	2.06383	0.00236776	0	541371	0	0	0	0	2.19518e+06	641454	722239	1.00614e+06	725765	1.41299e+06
Zinc finger protein 60	Zfp60	TF	ZFP60_MOUSE	P16374|Q61135	ENSMUSG00000037640	U48721|M28515	AAB06876.1|AAA39533.1	C39240|S68858	Mm.348021|Mm.66913	3123237	IPI00315958				1.56768	0.00236776	0	541371	0	0	0	0	1.36295e+06	641454	722239	597410	725765	1.04236e+06
Zinc finger protein 760	Zfp760	TF	E9QAF5_MOUSE	E9QAF5	ENSMUSG00000067928	CAAA01159425|CT009755			Mm.34723|Mm.393556	238550167	IPI00461973	240034	NP_001008501.2	mmu:240034	1.56768	0.00236776	0	541371	0	0	0	0	1.36295e+06	641454	722239	597410	725765	1.04236e+06
Putative uncharacterized protein (Fragment)		UK	Q3UE20_MOUSE	Q3UE20		AK149797|BAE29091.1	BAE29091.1			74207933	IPI00651882				2.54736	0.00236776	0	215108	0	0	0	0	1.29676e+06	259874	493700	399051	424156	414199
Alanine--tRNA ligase, mitochondrial	Aars2	ENZ	SYAM_MOUSE	Q14CH7|Q68FH3|Q69ZM9	ENSMUSG00000023938	BC079844|BC113172|BC113779|AK173139	AAH79844.1|AAI13173.1|AAI13780.1|BAD32417.1		Mm.329063	52630311|115502845	IPI00470086	224805	NP_941010.2	mmu:224805	6.99001	0.00286353	160925	0	424307	0	0	0	3.15266e+06	1.39824e+06	977336	1.86354e+06	2.41046e+06	2.47009e+06
Protein amnionless	Amn	DEV	AMNLS_MOUSE	Q99JB7|Q5I0U1|Q99MP9	ENSMUSG00000021278	AF320615|AF320616|AF320619|BC087954	AAK37476.1|AAK37477.1|AAK37478.1|AAH87954.1		Mm.197639	32171337|28077083	IPI00115125	93835	NP_291081.2	mmu:93835	5.85365	0.00286353	0	116591	156806	0	0	0	1.23779e+06	1.23679e+06	655609	652451	441382	577071
Basal cell adhesion molecule	Bcam	CS	BCAM_MOUSE	Q9R069|Q9ESS5|Q9JKB2|D3YTK7	ENSMUSG00000002980	AF109160|AF346663|AB035511|AF221507|AF246667|AK075704	AAF14226.1|AAK83237.1|BAB16053.1|AAF34657.1|AAF61742.1|BAC35900.1		Mm.29236	81917766|10048460	IPI00279010	57278	NP_065232.1	mmu:57278	2.75364	0.00286353	0	93236.5	194731	0	0	0	952686	205353	229048	393858	276880	321050
Dynein heavy chain 12, axonemal	DNAH12	CS	DYH12_MOUSE		ENSMUSG00000021898										1.72841	0.00286353	0	2.59766e+06	2.99897e+06	0	0	0	5.44516e+06	4.46899e+06	4.12818e+06	5.55169e+06	5.01606e+06	4.40968e+06
Dynein heavy chain 12, axonemal	Dnah12	CS	DYH12_MOUSE	Q3V0Q1|Q8BVT4|Q8VHS7|F7D0D4	ENSMUSG00000021879	AC121919|AC133179|AK076605|AK132980	BAC36411.1|BAE21453.1		Mm.271304|Mm.335934	226740215	IPI00762350				1.84593	0.00286353	0	1.88854e+06	2.63837e+06	0	0	0	6.29703e+06	3.25238e+06	3.50085e+06	4.29113e+06	3.87989e+06	3.84778e+06
Band 4.1-like protein 2	Epb41l2	CS	E41L2_MOUSE	O70318	ENSMUSG00000019978	AF044312	AAC40083.1		Mm.306026	17432986|157041260	IPI00309481	13822	NP_038539.2	mmu:13822	3.09396	0.00286353	40252.9	0	405175	0	0	0	898850	578804	470764	829375	597087	759528
Expressed sequence C85627, F-box and WD-40 domain protein 18	Fbxw18	MOD	Q3TSA9_MOUSE	Q3TSA9	ENSMUSG00000074059	CT025661|BC139081|AK136230|AK162167|AAI39082.1|BAE22886.1|BAE36766.1	AAI39082.1|BAE22886.1|BAE36766.1		Mm.235303	74200129|85702119|187951333|74189505	IPI00652362	546161	NP_001028966.1	mmu:546161	1.37398	0.00286353	171916	144457	0	0	0	0	233992	176382	213264	181258	265052	234125
Fibrinogen gamma chain	Fgg	MOD	FIBG_MOUSE	Q8VCM7|Q8WUR3|Q91ZP0	ENSMUSG00000033860	BC019506|BC019828|AF413206	AAH19506.1|AAH19828.1|AAL02226.1		Mm.16422	19527078|67460961	IPI00990997	99571	NP_598623.1	mmu:99571	3.57142	0.00286353	69278.9	70432.9	0	0	0	0	130702	205111	249833	273419	398995	238847
Protein Gm2178	Gm2178	RIB	D3YWC0_MOUSE	D3YWC0	ENSMUSG00000078128	AC132111				309263034|149265349	IPI00848921	100039353	XP_001472808.1|XP_003085951.1	mmu:100039353	13.6148	0.00286353	0	30893.4	39252.5	0	0	0	546140	769173	78259.1	167628	43406.2	1.26046e+06
E3 ubiquitin-protein ligase HECW2	Hecw2	ENZ	HECW2_MOUSE	Q6I6G8|Q3KNL8|Q6ZPU4|Q8C956	ENSMUSG00000042807	AB182244|AK042922|BC107219|AK129325	BAD23960.1|BAC31406.1|AAI07220.1|BAC98135.1		Mm.132150|Mm.447527	210147438|49457861|81891652	IPI00453742|IPI00762336	329152	NP_001001883.1|NP_766243.2	mmu:329152	3.58183	0.00286353	0	1.38717e+06	247398	0	0	0	3.70637e+06	2.3431e+06	2.33172e+06	4.43929e+06	2.4079e+06	2.33586e+06
Keratin, type II cytoskeletal 7	Krt7	CS	K2C7_MOUSE	Q9DCV7|Q6IFZ9	ENSMUSG00000023039|ENSMUSG00000067596	AF509888|AF509890|AK002434|AK137217|AK146914|BC030403	AAN64032.1|AAN64034.1|BAB22099.1|BAE23275.1|BAE27526.1|AAH30403.1		Mm.486285	14861854|81906177	IPI00406377	110310	NP_149064.1	mmu:110310	1.93283	0.00286353	0	148689	232292	0	0	0	504607	310604	339336	248258	398692	407614
Latent-transforming growth factor beta-binding protein 3	Ltbp3	SIG	LTBP3_MOUSE	Q61810|Q8BNQ6|Q6KAT1	ENSMUSG00000024940	L40459|AK080869	AAB53015.1|BAC38053.1	A57293	Mm.182396	41017309|124487415	IPI00407364|IPI00828508	16998	NP_032546.2	mmu:16998	1.78452	0.00286353	0	206330	264631	0	0	0	589108	550606	296162	477890	300512	307041
28S ribosomal protein S5, mitochondrial	Mrps5	RIB	RT05_MOUSE	Q99N87	ENSMUSG00000027374	AB049941|AK083366|BC021947	BAB40994.1|BAC38885.1|AAH21947.1		Mm.274601|Mm.439980	17157985|24212379	IPI00118196	77721	NP_084239.1	mmu:77721	1.96079	0.00286353	347990	365154	0	0	0	0	666308	916755	823863	870408	507960	409687
Nodal modulator 1	Nomo1	SIG	NOMO1_MOUSE	Q6GQT9|Q3TKZ1|Q8BJM1|Q8BJM8|Q8BLS9|Q8K074|Q8R1I7	ENSMUSG00000030835	AK043279|AK082495|AK082963|AK166764|BC024503|BC033923|BC072630	BAC31513.1|BAC38508.1|BAC38713.1|BAE39002.1|AAH24503.1|AAH33923.1|AAH72630.1		Mm.274811	81884765|227908803	IPI00222429	211548	NP_694697.3	mmu:211548	10.7073	0.00286353	0	36538.8	50688	0	0	0	1.17089e+06	78754.9	296189	877760	160812	217475
Ras suppressor protein 1	Rsu1	SIG	RSU1_MOUSE	Q01730|A2AUR7	ENSMUSG00000026727	X63039	CAA44765.1	S25770	Mm.905	548879	IPI00555071				2.41098	0.00286353	817290	0	955633	0	0	0	3.06005e+06	2.55354e+06	1.20742e+06	2.33654e+06	1.88924e+06	1.77664e+06
Runt-related transcription factor 2	Runx2	TF	RUNX2_MOUSE	Q08775|O35183|Q08776|Q9JLN0|Q9QUQ6|Q9QY29|Q9R0U4|Q9Z2J7|F6TRA6	ENSMUSG00000039153|ENSMUSG00000092206	D14636|D14637|AF010284|AF005936|AF053948|AF053951|AF053956|AF134836|AB013129|AH009404	BAA03485.1|BAA03486.1|AAB65409.1|AAB82419.1|AAC77440.1|AAC78623.1|AAC78626.1|AAF22568.1|AAF22569.1|BAA85345.1|BAA85346.1|AAF73290.1	A48233	Mm.391013|Mm.391017	225690526|17368427|226437618	IPI00124426|IPI00222181|IPI00222182|IPI00222183|IPI00222187|IPI00222191|IPI00282089|IPI00466044|IPI00974967	12393	NP_001139510.1|NP_033950.2	mmu:12393	1.77842	0.00286353	0	278585	295478	0	0	0	699264	621417	500923	389930	523820	327424
Protein TANC2	Tanc2	UK	TANC2_MOUSE	A2A690|A2A683|Q3TRZ3|Q5EBP6|Q69ZQ7	ENSMUSG00000053580	AL596246|AL627312|AL645524|AK173111|BC089352|AK162382	CAM16873.1|CAM16880.1|CAM19362.1|CAM22186.1|BAD32389.1|AAH89352.1|BAE36883.1		Mm.22501	189029808|124378026	IPI00551112|IPI00648438	77097	NP_851416.2	mmu:77097	1.90507	0.00286353	0	270804	0	0	354890	0	376829	476655	594231	576742	747308	804202
Tetratricopeptide repeat protein 38	Ttc38	UK	TTC38_MOUSE	A3KMP2|Q05C02|Q05CK3|Q3UZU5	ENSMUSG00000035944	AK133636|BC024550|BC030849|BC132621|BC132623	BAE21760.1|AAH24550.1|AAH30849.1|AAI32622.2|AAI32624.2		Mm.151748	158517895|172044084	IPI00672046|IPI00762806	239570	NP_001028509.2	mmu:239570	2.26231	0.00286353	0	252335	226026	0	0	0	969891	297571	303527	450809	582844	641963
Protein Vmn2r61, vomeronasal receptor, Calcium-sensing receptor related protein	Vmn2r61	RCP	E9Q4U2_MOUSE	E9Q4U2	ENSMUSG00000090967	AC158569			Mm.469899	157311591	IPI00674975	637873	NP_001098528.1	mmu:637873	3.9138	0.00286353	0	600076	188268	0	0	0	4.56475e+06	865321	930121	1.16625e+06	919847	809983
UPF0614 protein C14orf102 homolog		UK	CN102_MOUSE	Q80XC6|E9QKV8|Q8R3D7|Q99LT9	ENSMUSG00000021179	BY182441|AC166349|BC002230|BC025577|BC051175	AAH02230.1|AAH25577.1|AAH51175.1		Mm.224076	34098429|341940528	IPI00330709				1.99907	0.00286353	136637	380141	0	0	0	0	482945	455411	461056	595008	588282	516516
Alpha-centractin	Actr1a	CS	ACTZ_MOUSE	P61164|P42024|Q3TJF9	ENSMUSG00000025228	AB010297|AK010632|AK088062|AK167450|AK168889|BC007131	BAA24423.1|BAB27076.1|BAC40124.1|BAE39536.1|BAE40706.1|AAH07131.1		Mm.3118	47117652|8392847	IPI00113895	54130	NP_058556.1	mmu:54130	2.40183	0.00319606	184944	334609	363605	0	0	0	1.30135e+06	563448	451723	576560	598218	751087
Caspase recruitment domain family, member 9	Card9	SIG	A2AIV8_MOUSE	A2AIV8	ENSMUSG00000026928	BC151023|AL732541|AAI51024.1|CAM20322.1	AAI51024.1|CAM20322.1		Mm.330064	123228062|147904864|187956331	IPI00348883	332579	NP_001032836.1	mmu:332579	3.7986	0.00319606	354658	69268	407922	0	0	0	1.80745e+06	1.58056e+06	447350	465713	1.07707e+06	941565
Carboxylesterase 2	CES2	ENZ	Q8K033_MOUSE	Q8K033		BC034182|AAH34182.1	AAH34182.1		Mm.28191	21706799|81900797	IPI00128121				1.68256	0.00319606	619843	740879	680929	0	0	0	1.69794e+06	1.22061e+06	913847	1.06631e+06	887070	1.08463e+06
Carboxylesterase 2	Ces2d-ps	ENZ	D3YWM6_MOUSE	D3YWM6	ENSMUSG00000031884	AC166833					IPI00624258				1.71975	0.00319606	468881	740879	518097	0	0	0	1.69794e+06	986574	764819	861686	746314	885618
Collagen alpha-1(IV) chain	Col4a1	CS	CO4A1_MOUSE	P02463|Q3UHJ4|Q3UJE7|Q3UQV2|Q53X35|Q6GQS7|Q6PHB5|Q99LQ8	ENSMUSG00000031502	J04694|AK142097|AK146487|AK147284|AK147355|AK147661|BC002269|BC056620|BC072650|X06777|J03758|J03944|J04448|M23333|M12879|M13024|M13025|M13026|M13027|M13043|M14042|X02201|M15832	AAA50292.1|BAE24936.1|BAE27208.1|BAE27820.1|BAE27863.1|BAE28055.1|AAH02269.1|AAH56620.1|AAH72650.1|CAA29946.1|AAA37439.1|AAA37442.1|AAA37437.1|AAA51625.1|AAA37343.1|AAA37344.1|AAA37345.1|AAA37346.1|AAA37342.1|CAA26132.1|AAA37340.1	A33525	Mm.738	126302535|115312|161484654	IPI00109588	12826	NP_034061.2	mmu:12826	4.72008	0.00319606	26152	149929	267853	0	0	0	1.36329e+06	692048	283190	279042	749466	823781
Collagen alpha-5(IV) chain precursor	COL4A5	CS	E9Q510_MOUSE|Q61436_MOUSE|Q63ZW6_MOUSE	E9Q510|Q61436|Q63ZW6	ENSMUSG00000031274	AL671856|AL713983|BX571779|Z35168|CAA84531.1|BC082788|AK133179|CAM18453.1|AAH82788.1|CAM23733.1|CAM20990.1|BAE21544.1	CAA84531.1|AAH82788.1|BAE21544.1|CAM18453.1|CAM20990.1|CAM23733.1	I48304	Mm.286892	81872020|535202|81884033|123226105|123122920|74221714|123230117|52350622|253683445|75677420	IPI00762570|IPI00985650|IPI00113477	12830	NP_001156627.1|NP_031762.2	mmu:12830	1.92019	0.00319606	149804	206263	230846	0	0	0	803061	378172	248065	260991	289548	274127
ATP-dependent RNA helicase DDX39A	Ddx39a	ENZ	DX39A_MOUSE	Q8VDW0|Q3UJV4|Q8C2C2	ENSMUSG00000005481	AK088894|AK145927|AK146294|AK150997|AK162752|AK168079|BC020134	BAC40637.1|BAE26758.1|BAE27051.1|BAE30021.1|BAE37049.1|BAE40052.1|AAH20134.1		Mm.28222	61213001|38372907	IPI00123878|IPI00553461	68278	NP_932099.2	mmu:68278	2.59637	0.00319606	516871	524407	226189	0	0	0	1.69708e+06	1.18879e+06	1.03965e+06	850206	786210	1.0197e+06
Spliceosome RNA helicase Ddx39b	Ddx39b	ENZ	DX39B_MOUSE	Q9Z1N5|Q8HW97	ENSMUSG00000019432	AF118128|AY255786|AY255787|AC007080|AK088867|AK051034|BC011067|BC024859	AAD13115.1|AAP91685.1|AAP91686.1|AAD30177.1|BAC40624.1|BAC34505.1|AAH11067.1|AAH24859.1		Mm.439827	9790069|61217662|356995868	IPI00409462	53817	NP_001239386.1|NP_062667.1	mmu:53817	1.94995	0.00319606	833226	891044	613820	0	0	0	2.70694e+06	1.38142e+06	1.43752e+06	1.19524e+06	1.17352e+06	1.22368e+06
HEAT repeat-containing protein 5A	Heatr5a	UK	HTR5A_MOUSE	Q5PRF0|E9QPI0|Q3TT84|Q3V311|Q6P4S9|Q80TF2|Q8C8F7	ENSMUSG00000035181	AK047221|AK053055|AK161523|AC157213|AC161114|BC063265|BC086656|AK122493	BAC32998.1|BAE43352.1|BAE36441.1|AAH63265.1|AAH86656.1|BAC65775.1		Mm.131941	81889323|38505263|341940810	IPI00114424|IPI00877341	320487	NP_796145.2	mmu:320487	2.7911	0.00319606	310781	424466	749868	0	0	0	2.62984e+06	1.14589e+06	1.02107e+06	1.56645e+06	916029	1.01093e+06
U6 snRNA-associated Sm-like protein LSm5	Lsm5	TF	LSM5_MOUSE	P62322|A2RTT1	ENSMUSG00000091625	AK009617|AK011218|BC048459|BC061085|BC132626|BC132628	BAB26394.1|BAB27475.1|AAH48459.1|AAH61085.1|AAI32627.1|AAI32629.1		Mm.25642	149274369|52783752|13384942	IPI00119813	100044729|66373	NP_079796.1|XP_001472320.1	mmu:100044729|mmu:66373	1.74077	0.00319606	752519	515515	963953	0	0	0	1.18535e+06	1.1079e+06	1.05795e+06	1.22389e+06	1.41633e+06	1.77934e+06
Glucocorticoid receptor	Nr3c1	TF	GCR_MOUSE	P06537|Q61628|Q61629	ENSMUSG00000024431	X04435|X13358|X13359	CAA28031.1|CAA31738.1|CAA31739.1	A25691	Mm.129481	306991745|306991749|306991747|121073	IPI00125443|IPI00230717|IPI00759971|IPI00856515				2.55596	0.00319606	236110	138517	165696	0	0	0	392439	300795	360207	481507	424104	803033
Mineralocorticoid receptor	Nr3c2	TF	MCR_MOUSE	Q8VII8|Q8VII9		AC113941|AC116768|AC118019|AC119248|AJ311855|AJ311856	CAC86374.1|CAC86375.1		Mm.324393	30315966	IPI00845570				2.48584	0.00319606	236110	318797	165696	0	0	0	706690	486043	535706	627034	424104	803033
Programmed cell death 6-interacting protein	Pdcd6ip	TP	PDC6I_MOUSE	Q9WU78|O88695|O89014|Q3TED2|Q8BSL8|Q8R0H5|Q99LR3|Q9QZN8	ENSMUSG00000032504	AJ005073|AJ005074|AF119955|AK031256|AK167574|AK169704|CT025751|AC162177|AC167246|CH466621|BC002261|BC026823|AF176514	CAA06329.1|CAA06330.1|AAD26813.1|BAC27323.1|BAE39637.1|BAE41316.1|CAX15748.1|EDL08950.1|AAH02261.1|AAH26823.1|AAD53115.1		Mm.29816	258547154|31076858|341942206|258547152|258547156	IPI00323483|IPI00453818|IPI00468415	18571	NP_001158149.1|NP_001158150.1|NP_035182.2	mmu:18571	2.42184	0.00319606	0	237052	1.30624e+06	1.14895e+06	0	0	3.5695e+06	2.70817e+06	1.44963e+06	2.01207e+06	1.43643e+06	1.86456e+06
Progesterone receptor	Pgr	TF	PRGR_MOUSE	Q00175	ENSMUSG00000021745	M68915|U12644	AAA39971.1|AAA66067.1	A39596	Mm.12798|Mm.437703	130895	IPI00116231			mmu:19270	2.55596	0.00319606	236110	138517	165696	0	0	0	392439	300795	360207	481507	424104	803033
TAF15 RNA polymerase II, TATA box binding protein (TBP)-associated factor	Taf15	TF	Q5SSG6_MOUSE	Q5SSG6		AL663096|AL596122|CAI24742.1|CAI25132.1	CAI24742.1|CAI25132.1		Mm.181050	56205826|56207073|81871875	IPI00876427				4.01265	0.00319606	47805	77773.1	66041.7	0	0	0	387823	90172.5	312521	457863	165537	123891
TBC1 domain family member 1	Tbc1d1	MOD	TBCD1_MOUSE	Q60949|E9QLW9|Q80TJ9|Q923F8	ENSMUSG00000029174	U33005|AK122445|AC131679|AC132271|BC004675	AAA85223.1|BAC65727.1|AAH04675.1	T29104	Mm.286353	37538012|342187139	IPI00379682|IPI00379683				2.63233	0.00319606	542801	723362	712430	0	0	0	3.72549e+06	1.67945e+06	1.42495e+06	1.01487e+06	1.26749e+06	1.30438e+06
Transmembrane and TPR repeat-containing protein 1	Tmtc1	TM	TMTC1_MOUSE	Q3UV71|E9QM13|Q8BQV5|B2KG32	ENSMUSG00000030306	AK046396|AK137545|AC126683|AC142274	BAC32703.1|BAE23402.1		Mm.137858	164519037|342187061	IPI00653264|IPI01007647	387314	NP_945318.2	mmu:387314	1.59393	0.00319606	1.07048e+06	870548	0	0	0	609724	2.06097e+06	1.13493e+06	1.13865e+06	1.44687e+06	1.12584e+06	1.22418e+06
Vacuolar protein sorting-associated protein 13C	Vps13c	TP	VP13C_MOUSE	Q8BX70|Q3V3W5|Q6ZPE1|Q8BLB1|Q8BQI7	ENSMUSG00000035284	AC156799|AK030931|AK045749|AK048766|AK049557|AK129486	BAE20465.1|BAC32479.2|BAC33451.1|BAC33809.1|BAC98296.1		Mm.241454	122114537|81875596|118574242	IPI00551411|IPI00661059|IPI00761666	320528	NP_796158.2	mmu:320528	2.12748	0.00319606	2.06122e+06	1.8677e+06	2.20159e+06	0	0	0	6.7234e+06	2.58797e+06	2.80308e+06	5.75611e+06	4.28642e+06	3.92816e+06
UPF0366 protein C11orf67 homolog		UK	CK067_MOUSE	Q8R0P4|Q8BH71	ENSMUSG00000035642	AK007558|AK008195|BC026557|BC062811	BAC25178.1|BAC25205.1|AAH26557.1|AAH62811.1		Mm.41583	295789044|295789042|81901376|40254393|295789038	IPI00396805|IPI00402977	66273	NP_001171416.1|NP_001171417.1|NP_001171418.1|NP_899074.2	mmu:66273	9.93646	0.00319606	0	17104.8	52727.9	63522	0	0	783628	246064	512343	315059	340563	452493
Bloom syndrome protein homolog	Blm	ENZ	BLM_MOUSE	O88700|O88198	ENSMUSG00000030528	Z98263|AB008674	CAB10933.1|BAA32001.1		Mm.12932	226693393|5921178|110225360	IPI00329943	12144	NP_001035992.1|NP_031576.4	mmu:12144	1.6775	0.00337991	521512	1.02769e+06	948747	0	0	830442	1.37502e+06	2.1704e+06	1.04835e+06	1.12064e+06	1.10887e+06	1.55177e+06
EH domain-containing protein 1	Ehd1	TP	EHD1_MOUSE	Q9WVK4	ENSMUSG00000024772	AF099186|AF173156|AK012896	AAD45423.1|AAF24223.1|BAB28540.1		Mm.30169	7106303|18203578	IPI00126083	13660	NP_034249.1	mmu:13660	2.17741	0.00337991	743623	613343	964115	603600	0	0	2.49871e+06	1.48022e+06	1.4196e+06	1.29638e+06	1.16644e+06	1.69101e+06
Glucosamine-6-phosphate isomerase 2	Gnpda2	ENZ	GNPI2_MOUSE	Q9CRC9|Q3TH02|Q9D457	ENSMUSG00000029209	AK015527|AK016785|AK017588|AK141408|AK166601|AK168516|AK171299|BC004084	BAB29883.1|BAB30428.1|BAB30824.1|BAE24675.1|BAE38886.1|BAE40396.1|BAE42378.1|AAH04084.1		Mm.33830	81880421|83999999	IPI00133593|IPI00881105	67980	NP_001033104.1	mmu:67980	2.60786	0.00337991	171584	217674	141054	178559	0	0	472145	351833	468746	235970	621114	623148
Serine/threonine-protein phosphatase PP1-alpha catalytic subunit	Ppp1ca	ENZ	PP1A_MOUSE	P62137|P08129|P20653|P22802|Q3U7G7|Q9Z1G2	ENSMUSG00000040385	U25809|AK007932|AK028392|AK090070|AK151582|AK152667|AK153517|AK159575|AK167244|AK167538|AK167880|AK167981|BC014828	AAC99814.1|BAB25358.1|BAC25928.1|BAC41078.1|BAE30522.1|BAE31402.1|BAE32060.1|BAE35196.1|BAE39365.1|BAE39605.1|BAE39893.1|BAE39973.1|AAH14828.1		Mm.1970	49065812|13994195	IPI00130185	19045	NP_114074.1	mmu:19045	2.28519	0.00337991	616074	480425	493014	276140	0	0	1.87265e+06	743181	988676	754357	886263	1.14993e+06
Serine/threonine-protein phosphatase PP1-gamma catalytic subunit	Ppp1cc	ENZ	PP1G_MOUSE	P63087|O09186|O09189|P37139|Q64679	ENSMUSG00000004455	M27071|U53456|U53276|U53271|U53272|U53273|U53275|D85137|BC010613|BC021646|BC085496	AAA37526.1|AAC53383.1|AAC53384.1|AAC53385.1|BAA19729.1|AAH10613.1|AAH21646.1|AAH85496.1	C32550	Mm.280784|Mm.486460	52001085|31980772	IPI00123862|IPI00227773	19047	NP_038664.2	mmu:19047	2.05906	0.00337991	983428	1.2509e+06	853805	276140	0	0	3.23777e+06	1.30044e+06	1.38212e+06	1.26204e+06	1.50743e+06	1.70104e+06
Renin-1	Ren1	ENZ	RENI1_MOUSE	P06281|P97911|Q543E5|Q62153|Q62154	ENSMUSG00000070645	X00810|X00811|X00812|X00813|X00814|X00815|X00816|X00850|X00851|X16642|K02596|M32352|AK052685|AK085309|BC061053|K02800|M34190	CAA25391.1|CAA34636.1|AAA40045.1|AAA40043.1|BAC35094.1|BAC39418.1|AAH61053.1|AAA40044.1|AAA40042.1	A00989	Mm.220955	13676837|132327	IPI00121828	19701	NP_112469.1	mmu:19701	2.50822	0.00337991	267967	958386	947676	1.09035e+06	0	0	1.3277e+06	2.54385e+06	1.96735e+06	1.67924e+06	2.21812e+06	2.54542e+06
60S ribosomal protein L23a	Rpl23a	RIB	RL23A_MOUSE	P62751|P29316|P39024|Q92774|D3Z5J9|D3YWP3	ENSMUSG00000063556|ENSMUSG00000058546|ENSMUSG00000074857|ENSMUSG00000074858|ENSMUSG00000078126	AF452721|BC026656|BC029892	AAQ04686.1|AAH26656.1|AAH29892.1		Mm.22723|Mm.304790|Mm.352675	51338638|46430508|149265809	IPI00461456	100043755|268449	NP_997406.1|XP_001480950.1	mmu:100043755|mmu:268449	1.8409	0.00337991	554955	738136	761572	0	0	124807	1.46875e+06	800214	887217	985095	1.011e+06	865978
Choline dehydrogenase, mitochondrial	Chdh	ENZ	CHDH_MOUSE	Q8BJ64|Q8CHT7	ENSMUSG00000015970	AK030900|BC039186	BAC27176.1|AAH39186.1		Mm.259916	210031252|30425036|210031293|42558900	IPI00273146	218865	NP_001129712.1|NP_758468.2|NP_780552.1	mmu:218865	1.3829	0.00347413	1.93856e+06	2.54538e+06	2.41204e+06	1.78336e+06	0	2.01137e+06	4.01563e+06	2.61196e+06	2.57078e+06	2.64722e+06	2.74883e+06	3.14667e+06
Putative hexokinase HKDC1	Hkdc1	ENZ	HKDC1_MOUSE	Q91W97|Q3UKJ9	ENSMUSG00000020080	AK145980|BC016235	BAE26802.1|AAH16235.1		Mm.213213	21703836|81902330	IPI00127495	216019	NP_663394.1	mmu:216019	1.87237	0.00347413	184265	543542	565107	285019	0	370793	967562	582447	975818	615115	617125	620425
Major urinary protein 5	Mup5	TP	MUP5_MOUSE	P11591	ENSMUSG00000058523	M16360	AAA39770.1	D26890	Mm.445286	377833958|127529	IPI00115243	17844	NP_032675.2|XP_003689402.1		2.80274	0.00347413	156873	219307	254349	261535	0	197839	726260	474072	1.53036e+06	305869	325248	303844
Protein 2310003L06Rik (Fragment)	2310003L06Rik	UK	Q9CV82_MOUSE	Q9CV82	ENSMUSG00000007457	AC154123|AK009122|BAB26087.1	BAB26087.1		Mm.482945	81904073|12843720	IPI00138026				1.8507	0.00406354	0	155585	0	0	0	0	241910	396325	71595.3	509994	301722	206098
ATP-binding cassette sub-family A member 8-B	Abca8b	TP	ABC8B_MOUSE	Q8K440|A2AM55|Q69ZY4|Q8BRQ1|Q9JL38	ENSMUSG00000020620	AF498362|AK173034|AL807245|AK043744|AF213393	AAM90908.1|BAD32312.1|CAM13339.1|BAC31640.1|AAF31432.1		Mm.341004	254911033|115503761|81914718	IPI00170145|IPI00788403	27404	NP_038879.2	mmu:27404	1.49417	0.00406354	0	0	1.20919e+06	0	0	0	2.9373e+06	132723	2.18038e+06	1.93059e+06	1.61258e+06	2.04682e+06
Acylphosphatase-2	Acyp2	ENZ	ACYP2_MOUSE	P56375|Q8BQX2	ENSMUSG00000060923	AK046238|AK009134|BC027642	BAC32649.1|BAB26095.2|AAH27642.1		Mm.390319	3023245|27229219	IPI00880375	75572	NP_083620.1	mmu:75572	1.87313	0.00406354	0	79567.6	0	0	0	0	317416	129890	125764	48441.3	106062	166672
Alkylated DNA repair protein alkB homolog 8	Alkbh8	ENZ	ALKB8_MOUSE	Q80Y20|Q3TUG4|Q8BV08|Q9CX44	ENSMUSG00000025899	AK020197|AK081459|AK160783|BC050863	BAB32026.1|BAC38223.1|BAE36007.1|AAH50863.1		Mm.116968|Mm.440994	81895388|61675696	IPI00109597|IPI00272862|IPI00895241	67667	NP_080579.1	mmu:67667	2.03553	0.00406354	0	110474	0	0	0	0	298276	159619	68327.9	411041	153725	258253
Amyotrophic lateral sclerosis 2 chromosomal region candidate gene 11 protein	Als2cr11	UK	E9Q152_MOUSE	E9Q152	ENSMUSG00000072295	AC133162			Mm.252811|Mm.307436	237649035	IPI00226052	73463	NP_780409.2	mmu:73463	2.68583	0.00406354	0	393969	0	0	0	0	2.35503e+06	1.07571e+06	497793	190842	1.08064e+06	1.14879e+06
THO complex subunit 4	Alyref	CHA	THOC4_MOUSE	O08583|Q0VBL5|Q8CBM4|Q9JJW7	ENSMUSG00000025134	U89876|AJ252140|AL663030|CH466558|BC120588|BC137658|AK035721	AAC53117.1|CAB76383.1|CAM27086.1|EDL34770.1|AAI20589.1|AAI37659.1|BAC29168.1		Mm.1886	48474242|6755763|34810642	IPI00114407|IPI00122339	21681	NP_035698.1	mmu:21681	1.83014	0.00406354	0	0	69567.8	0	0	0	242330	149223	93884.8	141186	67018.4	70270.3
Apolipoprotein L 8	Apol8	TP	A2VDH7_MOUSE	A2VDH7	ENSMUSG00000056656	BC129972|CH466545|AAI29973.1|EDL29649.1	AAI29973.1|EDL29649.1		Mm.125650	148697702|125858020|294459914	IPI00957136	239552	NP_001075439.1	mmu:239552	1.76088	0.00406354	0	335252	0	0	0	0	668812	721448	450318	170724	686138	844578
Rho guanine nucleotide exchange factor 3	Arhgef3	MOD	ARHG3_MOUSE	Q91X46|Q8CDM0|Q91VY4|Q99K14|Q9DC31	ENSMUSG00000021895	AK004600|AK029872|BC005517|BC007153|BC012262	BAB23401.1|BAC26652.1|AAH05517.1|AAH07153.1|AAH12262.1		Mm.248606	188036172|52782747|27229120	IPI00120105|IPI00128405|IPI00406351	71704	NP_082147.1	mmu:71704	3.22184	0.00406354	0	518071	0	0	0	0	376155	1.99374e+06	1.105e+06	2.4607e+06	1.64254e+06	2.43672e+06
Carbonic anhydrase 14	Ca14	ENZ	CAH14_MOUSE	Q9WVT6	ENSMUSG00000038526	AB005450|BC046995	BAA78709.1|AAH46995.1		Mm.306954	47168790|47168792|47168793|6753264|47168791|8928038	IPI00126501	23831	NP_035927.1	mmu:23831	1.67	0.00406354	0	95776.2	0	0	0	0	188661	69976.4	116416	166983	148593	269048
Carbonic anhydrase 15	Ca15	ENZ	CAH15_MOUSE	Q99N23	ENSMUSG00000090236	AF231122|BC019975	AAK16671.1|AAH19975.1		Mm.390864	30580362|13385334	IPI00118013	80733	NP_085035.1	mmu:80733	1.95416	0.00406354	0	85894.9	0	0	0	0	236366	151029	62953.1	165937	197373	193456
Chromodomain-helicase-DNA-binding protein 7	Chd7	ENZ	CHD7_MOUSE	A2AJK6|Q3TA86|Q3TAG7|Q3TBU4|Q8C986|Q8K244	ENSMUSG00000041235	AK042727|AK171051|AK171857|AK172025|AL732627|AL805903|BC034239	BAC31343.1|BAE42213.1|BAE42701.1|BAE42783.1|CAM16768.1|CAM16769.1|CAM25203.1|CAM25204.1|AAH34239.2		Mm.138792	124487249|148877247	IPI00345676|IPI00666779|IPI00849588	320790	NP_001074886.1	mmu:320790	2.20324	0.00406354	0	230114	0	0	0	0	1.58819e+06	280876	448538	152072	258625	313677
DNA cross-link repair 1A protein	Dclre1a	CC	DCR1A_MOUSE	Q9JIC3|Q571H5|Q6GQR6	ENSMUSG00000025077	AF241240|BC072667|AK220214	AAF64472.1|AAH72667.1|BAD90139.1		Mm.2805	73620752	IPI00120389				1.66577	0.00406354	379149	0	0	0	0	0	971533	699320	713931	365317	445417	593944
Dehydrogenase/reductase SDR family member 1	Dhrs1	ENZ	DHRS1_MOUSE	Q99L04|Q3THW0|Q9D148	ENSMUSG00000002332	AK003958|AK146317|AK168115|AK168147|BC003930	BAB23093.1|BAE27072.1|BAE40086.1|BAE40112.1|AAH03930.1		Mm.21623	31980844|46397412	IPI00331549	52585	NP_081095.2	mmu:52585	1.90264	0.00406354	0	358235	0	0	0	0	831660	236082	487626	691840	887048	955289
Dedicator of cytokinesis protein 1	Dock1	MOD	DOCK1_MOUSE	Q8BUR4|Q3URT8|Q3UY80|Q4QQL8|Q6PD14|Q8BVC9|Q91Z55|Q922V1	ENSMUSG00000058325	AC100208|AC127574|AC129300|AC136515|AC136641|AK078899|AK082835|AK134905|AK141224|BC006755|BC009668|BC058998|BC098214	BAC37448.1|BAC38645.1|BAE22333.1|BAE24599.1|AAH06755.1|AAH09668.1|AAH58998.1|AAH98214.1		Mm.436572	88853584|32469705|122065168	IPI00755697|IPI00816910	330662	NP_001028592.1	mmu:330662	1.31589	0.00406354	0	1.13813e+06	0	0	0	0	1.88689e+06	2.44591e+06	1.312e+06	375498	1.1435e+06	1.82212e+06
Eukaryotic translation initiation factor 2 subunit 3, X-linked	Eif2s3x	TF	IF2G_MOUSE	Q9Z0N1	ENSMUSG00000035150	AJ006587|BC063755	CAA07099.1|AAH63755.1		Mm.218851	6753738|7674080	IPI00230415	26905	NP_036140.1	mmu:26905	2.76965	0.00406354	0	94281.2	0	0	0	0	527373	178992	244642	306186	232380	77184.9
Protein FAM193B	Fam193b	UK	F193B_MOUSE	Q3U2K0|Q69Z63|Q8K1B4|Q8VCA1	ENSMUSG00000021495	AK173303|AK040568|AK155237|AC126408|BC021381|BC023015|BC025483	BAD32581.1|BAC30629.1|BAE33140.1|AAH21381.1|AAH23015.1|AAH25483.2		Mm.35661	253970387|206558254|110626029	IPI00469938|IPI00900448|IPI00900465	212483	NP_001156353.1|NP_663357.2	mmu:212483	1.99787	0.00406354	0	945521	0	0	0	0	4.38907e+06	1.61326e+06	1.16941e+06	1.72545e+06	601005	1.83596e+06
Uncharacterized protein Gm3138	Gm3138	UK	E9PWK8_MOUSE	E9PWK8	ENSMUSG00000091114	AC188088					IPI00987802				12.2502	0.00406354	0	31638.2	0	0	0	0	1.21927e+06	38809.9	19250.1	441427	454283	152404
Gephyrin	Gphn	ENZ	GEPH_MOUSE	Q8BUV3|E9QKJ1	ENSMUSG00000047454	AK082353|AC124346|AC124572|AC125057|AC132097|AC148324	BAC38476.1		Mm.341742|Mm.363753|Mm.453131	341940739|81875323|269973915	IPI00225670	268566	NP_766540.2	mmu:268566	1.72119	0.00406354	0	55551.6	0	0	0	0	183843	78274.3	78599.4	54303.7	89213	89454.7
Minor histocompatibility protein HA-1	Hmha1	MHC	HMHA1_MOUSE	Q3TBD2|Q3TDD2|Q3TSW0|Q3TXM6|Q3UZ72|Q8BI83|Q9CU46	ENSMUSG00000035697	AK018130|AK044860|AK134029|AK159194|AK161766|AK170262|AK171304|BC053750	BAB31085.1|BAC32124.1|BAE21986.1|BAE34889.1|BAE36565.1|BAE41670.1|BAE42381.1|AAH53750.1		Mm.243954	218156343|187471159|29789203	IPI00761774|IPI00830876|IPI00890888|IPI00890947	70719	NP_001136173.1|NP_081797.1	mmu:70719	1.96594	0.00406354	0	168560	0	0	0	0	716828	148167	286404	244207	310831	281831
Phosphatidylinositide phosphatase SAC2	Inpp5f	ENZ	SAC2_MOUSE	Q8CDA1|Q3UCS0|Q6NX83|Q6ZQ16|Q8C8G7|Q8CBW2	ENSMUSG00000042105	AK129249|AK030870|AK034482|AK047166|AK150418|BC067200|BC125437	BAC98059.1|BAC27166.1|BAC28723.1|BAC32978.1|BAE29542.1|AAH67200.1|AAI25438.1		Mm.464029	31542017|81877758	IPI00420542|IPI00654237|IPI00876396|IPI00890940	101490	NP_848756.2	mmu:101490	2.43981	0.00406354	0	244954	0	0	0	0	161178	712580	395953	541298	860572	914264
IQ and ubiquitin-like domain-containing protein	Iqub	UK	IQUB_MOUSE	Q8CDK3|B2RQH8|Q3TT98	ENSMUSG00000046192	AK029931|AK161501|BC137937|BC137957	BAC26685.1|BAE36427.1|AAI37938.1|AAI37958.1		Mm.61131	81899977|125950238|255683447	IPI00228843	214704	NP_766123.2	mmu:214704	1.07834	0.00406354	0	222631	0	0	0	0	336068	269904	84821.1	231379	268250	250005
Potassium voltage-gated channel subfamily H member 3	Kcnh3	CNL	KCNH3_MOUSE	Q9WVJ0|E9QMZ8	ENSMUSG00000037579	AF109143|AC161198	AAD40578.1		Mm.374793	26006816|341940863	IPI00126045				1.7394	0.00406354	0	0	0	322546	0	0	616072	293672	460528	598155	827203	570595
Leukocyte immunoglobulin-like receptor subfamily A member 6	Lilra6	RCP	E9Q6M9_MOUSE	E9Q6M9	ENSMUSG00000030427	AC161409					IPI00621262				1.57452	0.00406354	0	881161	0	0	0	0	1.95826e+06	1.39823e+06	969935	1.09019e+06	845538	2.06226e+06
DNA replication licensing factor MCM2	Mcm2	ENZ	MCM2_MOUSE	P97310|O08971|O89057|Q8C2R0	ENSMUSG00000002870	D86725|AF004105|AK129039|AK088156|BC055318|U89403	BAA22148.1|AAC16250.1|BAC97849.1|BAC40178.1|AAH55318.1|AAC36510.1	T10067	Mm.16711	46397854|172088119	IPI00323820	17216	NP_032590.2	mmu:17216	2.0671	0.00406354	0	433256	0	0	0	0	1.17277e+06	1.05389e+06	333609	829580	771526	1.21213e+06
MAGUK p55 subfamily member 4	Mpp4	SCA	MPP4_MOUSE	Q6P7F1|Q0VG45|Q8BTT3|Q8BXM5|Q920P7|Q920P8	ENSMUSG00000079550	AB059357|AB059358|AJ748820|AK044682|AK088771|BC061694|BC116723	BAB69494.1|BAB69495.1|CAG38657.1|BAC32031.1|BAC40562.1|AAH61694.2|AAI16724.1		Mm.474049	67460825|162287100|258547158	IPI00420402|IPI00555100|IPI00606798	227157	NP_001158154.1|NP_660125.2	mmu:227157	1.27068	0.00406354	0	0	92692.7	0	0	0	231816	95069.4	61430.8	95012.2	117830	105535
Nuclear receptor corepressor 1	Ncor1	TF	NCOR1_MOUSE	Q60974|Q60812|Q3UV08|Q5RIM8	ENSMUSG00000018501	U35312|U22016	AAB17125.1|AAC52168.1	S60254	Mm.271814|Mm.460227	12643781	IPI00274795|IPI00620682				0.986187	0.00406354	0	0	755462	0	0	0	810928	905572	275659	904810	804288	768906
Polyribonucleotide nucleotidyltransferase 1, mitochondrial	Pnpt1	ENZ	PNPT1_MOUSE	Q8K1R3|Q3UEP9|Q810U7|Q812B3|Q8R2U3|Q9DC52	ENSMUSG00000020464	AJ507387|AF465249|AK004563|AK149419|BX000351|BC027228|BC049283|BC055826	CAD45436.1|AAO33354.1|BAB23374.1|BAE28862.1|CAI25081.1|AAH27228.2|AAH49283.1|AAH55826.1		Mm.211131	25188204|71159797|377833162|159163363	IPI00321923|IPI00556889	71701	NP_082145.1|XP_003689309.1	mmu:71701	1.68613	0.00406354	0	561191	0	0	0	0	2.26611e+06	661508	936131	645455	516464	651762
Podocalyxin	Podxl	CS	PODXL_MOUSE	Q9R0M4|Q9ESZ1|Q8VIQ4	ENSMUSG00000025608	AB028048|AF290209|BC052442|BC054530	BAA86912.1|AAG02458.1|AAH52442.1|AAH54530.1		Mm.89918	34328219|17369446	IPI00313884	27205	NP_038751.2	mmu:27205	1.44936	0.00406354	0	0	238952	0	0	0	239952	537495	200479	451803	278165	370072
Proteasome subunit alpha type-1	Psma1	ENZ	PSA1_MOUSE	Q9R1P4|E9Q3B7	ENSMUSG00000030751	AF060088|AJ272019|AJ272272|BC005762	AAD50533.1|CAB95966.1|CAB95969.1|AAH05762.1		Mm.121265	378792447|378792307|378792433|9910833|378792363|378792419|378792321|378792461|378792377|33563282	IPI00283862	26440	NP_036095.1	mmu:26440	2.4503	0.00406354	0	126473	0	0	0	0	606784	94149.8	283144	204597	366175	304539
Ras-related protein Ral-B	Ralb	SIG	RALB_MOUSE	Q9JIW9|Q3TVS5	ENSMUSG00000004451	AF174296|AK017698|AK159993|BC006907	AAF89875.1|BAB30881.1|BAE35543.1|AAH06907.1		Mm.485404	27734459|11612509	IPI00121110	64143	NP_071722.1	mmu:64143	4.01125	0.00406354	69399.6	0	0	0	0	0	337172	188921	60456.4	171584	179811	732328
2-5A-dependent ribonuclease	Rnasel	ENZ	RN5A_MOUSE	Q05921|Q9ERU7	ENSMUSG00000066800	AF281045|L10382	AAG33708.1|AAA37117.1	B45771	Mm.259254	20141791|31982957	IPI00114711	24014	NP_036012.1	mmu:24014	1.28685	0.00406354	0	416562	0	0	0	0	1.14179e+06	419114	418304	462565	299584	474968
Tyrosine-protein kinase transmembrane receptor ROR1	Ror1	ENZ	ROR1_MOUSE	Q9Z139|Q8BG10	ENSMUSG00000035305	AB010383|AK046699|AK049369|AL670246|AL772259|BC138794|BC138810	BAA75480.1|BAC32840.1|BAC33714.1|CAM20163.1|CAM23558.1|AAI38795.1|AAI38811.1		Mm.485829|Mm.57252	31560493|13878707|341941987	IPI00129432	26563	NP_038873.2	mmu:26563	3.28804	0.00406354	0	359552	0	0	0	0	1.33478e+06	2.03911e+06	103636	1.28011e+06	984932	1.35076e+06
MCG120108, isoform CRA_a	Rsbn1l	UK	D3Z0K6_MOUSE	D3Z0K6	ENSMUSG00000039968	AC116501|AC125024|CH466586|EDL03217.1	EDL03217.1		Mm.254286|Mm.486389	124430547|148671270	IPI00348027	242860	NP_001074446.1	mmu:242860	1.12694	0.00406354	0	425164	0	0	0	0	598623	504918	509912	454998	351181	455167
Adseverin	Scin	CS	ADSV_MOUSE	Q60604|O08988|O08990|Q6P4N8	ENSMUSG00000002565	U04354|Y13971|AK133484|BC063328	AAB61682.1|CAA74304.1|BAE21681.1|AAH63328.1	T10049	Mm.2416	226246550|226246552|2851563|341940610	IPI00118980|IPI00224166	20259	NP_001139668.1|NP_033158.2	mmu:20259	2.04382	0.00406354	0	0	365156	0	0	0	1.37666e+06	767805	169218	838607	660713	664866
Protein transport protein Sec31A	Sec31a	TP	SC31A_MOUSE	Q3UPL0|Q3UYH3|Q6IQZ3|Q7TQJ7|Q811J4	ENSMUSG00000035325	BC043942|BC054358|BC071249|AK134681|AK143455	AAH43942.1|AAH54358.1|AAH71249.1|BAE22239.1|BAE25385.1		Mm.18634	244791271|152112288	IPI00403027|IPI00853859|IPI00938457	69162	NP_081245.1	mmu:69162	1.0803	0.00406354	0	797033	0	0	0	0	919955	131308	950843	945874	1.0941e+06	1.12412e+06
Sodium/glucose cotransporter 1	Slc5a1	TP	SC5A1_MOUSE	Q8C3K6|F6XY79	ENSMUSG00000011034	AK085602	BAC39483.1		Mm.25237	261824023|61216795	IPI00458917	20537	NP_062784.3	mmu:20537	1.71413	0.00406354	0	170016	0	0	0	0	394014	434096	358812	245937	137797	177921
Y+L amino acid transporter 2	Slc7a6	TP	YLAT2_MOUSE	Q8BGK6|Q3TMY5|Q3U084|Q6ZQF5|Q8CFY3	ENSMUSG00000031904	AK129099|AK049478|AK053899|AK157127|AK164666|AK165629|AK165979|BC038404	BAC97909.1|BAC33770.1|BAC35581.1|BAE33971.1|BAE37866.1|BAE38304.1|BAE38497.1|AAH38404.1		Mm.46749	30520283|81873711	IPI00221632|IPI00895980	330836	NP_848913.1	mmu:330836	1.32757	0.00406354	0	678051	0	0	0	0	949358	589166	1.28539e+06	957394	897400	722253
Serine/arginine-rich-splicing factor 5	SRSF5	TF	SRSF5_MOUSE	O35326|E9QKW3|Q640L9	ENSMUSG00000021134	AF020308|AC125092|BC082593|AK146624|CH466590|EDL02685.1|EDL02687.1|EDL02693.1|BAE27313.1|EDL02690.1|EDL02692.1|AAH82593.1	AAC39946.1|AAH82593.1|BAE27313.1|EDL02685.1|EDL02687.1|EDL02690.1|EDL02692.1|EDL02693.1		Mm.43331	3929369|119226245|52139013|148670743|148670745|119226247|81910602|148670738|148670746|74144656|148670740|119226243	IPI00314709|IPI00830743	20384	NP_001073162.1|NP_001073163.1|NP_033185.2		1.40132	0.00406354	0	0	193974	0	0	0	325594	326026	334525	206809	272067	165894
NEDD8-conjugating enzyme Ubc12	Ube2m	UK	UBC12_MOUSE	P61082|O76069|Q8VC50	ENSMUSG00000005575	BC021792	AAH21792.1		Mm.196580	21704162|46577656	IPI00169448	22192	NP_663553.1	mmu:22192	3.00572	0.00406354	0	0	22619.4	0	0	0	44428.9	12233.5	62396.1	124747	106151	57968.8
Ubinuclein-2	Ubn2	UK	UBN2_MOUSE	Q80WC1|Q69Z27|Q80ZZ9|Q8BQ40|Q8BRI2	ENSMUSG00000038538	BC043095|BC051458|AK044162|AK051609|AK173339	AAH43095.1|AAH51458.1|BAC31801.1|BAC34690.1|BAD32617.1		Mm.302831	158749567|81895236|156630842	IPI00330578|IPI00854896|IPI00854946|IPI00969959	320538	NP_796159.3	mmu:320538	1.53394	0.00406354	0	661499	0	0	0	0	1.61879e+06	950020	1.26041e+06	802408	657235	799353
WSC domain-containing protein 1	Wscd1	TM	WSCD1_MOUSE	Q80XH4|Q3TQ40|Q5DU24|Q8BX34	ENSMUSG00000020811	AK220346|AK049137|AK163944|AL672010|BC048831|BC063070	BAD90411.1|BAC33564.1|BAE37545.1|CAI24647.1|AAH48831.1|AAH63070.1		Mm.48648	81873382|31560748	IPI00330725|IPI00405577	216881	NP_808286.2	mmu:216881	1.29582	0.00406354	0	639944	0	0	0	0	1.3527e+06	849336	687169	521026	791222	774066
UPF0598 protein C8orf82 homolog		UK	CH082_MOUSE	Q8VE95|Q8BK86|Q9D1W4	ENSMUSG00000079002	AK053546|AK075645|AK163615|AK165937|BC019462|BC026997	BAC35423.1|BAC35878.1|BAE37422.1|BAE38471.1|AAH19462.1|AAH26997.1		Mm.291713	21735489|210147428|81902038	IPI00124067	223665	NP_663447.1|NP_789798.2	mmu:223665	1.66105	0.00406354	0	366262	0	0	0	0	1.42308e+06	68896.8	380982	593712	628723	554894
Coiled-coil domain containing 141	Ccdc141	UK	Q8BLD3_MOUSE	Q8BLD3	ENSMUSG00000044033	AK045498|BAC32396.1	BAC32396.1		Mm.26579	81896587|299829227|26337421	IPI00720013	545428	NP_001020747.2	mmu:545428	1.57899	0.00482303	0	1.16131e+06	1.00372e+06	0	0	0	1.9397e+06	2.11429e+06	1.08793e+06	1.21486e+06	1.81659e+06	2.0823e+06
Chondroitin sulfate synthase 3	Chsy3	ENZ	CHSS3_MOUSE	Q5DTK1|B2RXU7|F7D182	ENSMUSG00000058152	AK220519|CH466528|BC151164|BC151165|BC157985	BAD90307.1|EDL09842.1|AAI51165.1|AAI51166.1|AAI57986.1		Mm.485185|Mm.84007	124486749|341940533|81888594	IPI00874709	78923	NP_001074797.1	mmu:78923	2.36222	0.00482303	226810	1.43329e+06	0	0	0	0	3.38485e+06	1.02917e+06	1.76138e+06	1.50758e+06	2.27963e+06	1.80195e+06
Disks large homolog 1	Dlg1	UK	DLG1_MOUSE	Q811D0|Q62402|Q6PGB5|Q8CGN7	ENSMUSG00000022770	U93309|AY159380|BC047142|BC057118	AAC31653.1|AAN87264.1|AAH47142.1|AAH57118.1		Mm.382	356995917|356995919|59797853|40254642|356995921	IPI00125861|IPI00408668|IPI00553807	13383	NP_001239362.1|NP_001239363.1|NP_001239364.1|NP_031888.2	mmu:13383	3.0175	0.00482303	0	23236.3	71905.8	0	0	0	121122	29319	294912	137826	76436.2	201659
Elongator complex protein 4	Elp4	TF	ELP4_MOUSE	Q9ER73|Q8BGM1|Q8BVB1|Q8BZN8|Q9CTR2	ENSMUSG00000027167	AJ276004|AK020742|AK034040|AK034529|AK037104|AK039447|AK039758|AK079069|AK168964|AL512589|AL590380	CAC08202.1|BAB32197.1|BAC28555.1|BAC28743.1|BAC29704.1|BAC30351.1|BAC30441.1|BAC37523.1|BAE40769.1|CAM24120.1|CAM15263.1		Mm.33870	81868273|31542608|146286148	IPI00308066	77766	NP_076365.2	mmu:77766	1.93749	0.00482303	0	1.99971e+06	840969	0	0	0	4.58576e+06	2.01599e+06	3.78053e+06	2.13174e+06	1.21305e+06	2.78427e+06
Formin-like protein 3	Fmnl3	UK	FMNL3_MOUSE	Q6ZPF4|Q3TCF9|Q3U2E4	ENSMUSG00000023008	AK129473|AK155331|AK170744|BC131961	BAC98283.1|BAE33197.1|BAE41997.1|AAI31962.1		Mm.29043	148886618|81893508|38708163	IPI00420509|IPI00652582	22379	NP_035841.1	mmu:22379	3.56563	0.00482303	0	774582	397942	0	0	0	4.22837e+06	519968	1.21099e+06	912678	2.79163e+06	2.87872e+06
Golgin subfamily A member 5	Golga5	TF	GOGA5_MOUSE	Q9QYE6|O88317|Q3TGE7|Q3U6S5|Q3UUF9	ENSMUSG00000021192	AF026274|AB016784|AK138455|AK152533|AK153010|AK168765|BC016883|BC086782	AAF21628.1|BAA33010.1|BAE23668.1|BAE31289.1|BAE31649.1|BAE40601.1|AAH16883.1|AAH86782.1		Mm.273370	7305095|312222675|32469790	IPI00316682	27277	NP_001185933.1|NP_038775.1	mmu:27277	4.14092	0.00482303	0	0	389285	0	0	139716	2.29806e+06	1.37311e+06	823491	1.07584e+06	756364	244790
Probable G-protein coupled receptor 125	Gpr125	RCP	GP125_MOUSE	Q7TT36|E9QK56|Q6PE67|Q8VE71	ENSMUSG00000029090	AC102501|AC130666|BC019649|BC052391|BC058251	AAH19649.1|AAH52391.1|AAH58251.1		Mm.272974	341941080|50400413|241896916	IPI00751912	70693	NP_598672.1	mmu:70693	4.0493	0.00482303	709474	139465	0	0	0	0	3.48926e+06	1.61838e+06	388073	1.5155e+06	1.41791e+06	1.88371e+06
Hepatoma-derived growth factor	Hdgf	TF	HDGF_MOUSE	P51859|Q8BPG7|Q9CYA4|Q9JK87	ENSMUSG00000004897	D63707|AF251787|AK017863|AK029475|AK076021|BC005713|BC021654	BAA09838.1|AAF65469.1|BAB30979.1|BAC26466.1|BAC36126.1|AAH05713.1|AAH21654.1	JC5660	Mm.292208	22261803|188497724	IPI00313817	15191	NP_032257.3	mmu:15191	2.20379	0.00482303	0	406757	162763	0	0	0	1.02097e+06	367515	447697	617037	693484	618599
Isoleucine--tRNA ligase, mitochondrial	Iars2	ENZ	SYIM_MOUSE	Q8BIJ6|Q3TKT8|Q8BIJ0|Q8BIP3|E9PWN2	ENSMUSG00000026618	AK166832|AK036182|AK048653|AK050358|BC052403	BAE39055.1|BAC29337.1|BAC33410.1|BAC34208.1|AAH52403.1		Mm.275841|Mm.331142	81896262|38490690	IPI00453499	381314	NP_941055.1	mmu:381314	1.47637	0.00482303	0	384281	350617	0	0	0	599989	364257	425236	656224	556231	653009
Importin-9	Ipo9	TP	IPO9_MOUSE	Q91YE6|Q924M3|Q924M4	ENSMUSG00000041879	AJ309238|AF273672|AF273673	CAC69407.1|AAK91127.1|AAK91128.1		Mm.271642	41688590	IPI00130158				1.88968	0.00482303	0	527903	340838	0	0	0	1.40984e+06	1.05256e+06	580768	470926	766214	644604
Integrin alpha-1	Itga1	CS	ITA1_MOUSE	Q3V3R4	ENSMUSG00000042284	AK035870	BAE20498.1		Mm.317280	123781093|153791389	IPI00466371	109700	NP_001028400.2	mmu:109700	2.34181	0.00482303	0	559694	1.04264e+06	0	0	0	1.8e+06	3.20211e+06	1.37059e+06	565783	1.82804e+06	2.49058e+06
Neurofascin	Nfasc	CS	NFASC_MOUSE	Q810U3|E9Q171	ENSMUSG00000026442	AJ543322	CAD65849.1		Mm.326702	35215309|38372295	IPI00329927	269116	NP_874385.1	mmu:269116	1.67086	0.00482303	0	152595	275437	0	0	0	467568	424462	281648	274047	314336	383478
Neuroplastin	Nptn	CS	NPTN_MOUSE	P97300|Q3U519|Q8C637|Q8C6H8	ENSMUSG00000032336	D50463|AK075610|AK076624|AK153930|CT030640	BAA09054.1|BAC35855.1|BAC36420.1|BAE32261.1		Mm.15125	298286902|153945724|85687568	IPI00123831|IPI00459329|IPI00662285|IPI00757771	20320	NP_033171.2	mmu:20320	1.3418	0.00482303	0	180722	240398	0	0	0	366253	353958	216980	256790	250932	250266
Pleckstrin homology domain-containing family A member 7	Plekha7	CS	PKHA7_MOUSE	Q3UIL6|B6RSP2|B6RSP3|Q3TUE4|Q5XG70|Q8BYE3	ENSMUSG00000045659	EU380771|EU380772|AK040271|AK146866|AK160810|BC084587	ACB38003.1|ACB38004.1|BAC30557.1|BAE27490.1|BAE36027.1|AAH84587.1		Mm.3741	147721051|27370088	IPI00624550|IPI00845648|IPI00845725|IPI00845781|IPI00845848|IPI00968912	233765	NP_766331.1	mmu:233765	1.68798	0.00482303	0	3.24678e+06	1.03537e+06	0	0	0	3.79212e+06	5.573e+06	1.3568e+06	3.63718e+06	3.83695e+06	3.48846e+06
6-pyruvoyl tetrahydrobiopterin synthase	Pts	ENZ	PTPS_MOUSE	Q9R1Z7|Q3UIB6|Q9Z2N2	ENSMUSG00000032067	AF061880|AF061878|AF061879|AF043225|AK002614|AK146987|BC029013	AAD15827.1|AAD02249.1|BAB22231.1|BAE27590.1|AAH29013.1		Mm.35856	24638151|7110709	IPI00154100	19286	NP_035350.1	mmu:19286	1.81023	0.00482303	47786.7	72164.3	0	0	0	0	194237	96841.3	112706	106356	67138.8	74135.7
E3 ubiquitin-protein ligase TRIM33	Trim33	ENZ	TRI33_MOUSE	Q99PP7|Q6SI71|Q6ZPX5|E9QP19	ENSMUSG00000033014	AY458590|AK129293|AF220138	AAS10352.1|BAC98103.1|AAG53511.1		Mm.195036	119637828|56404945|119637830	IPI00409904|IPI00480381	94093	NP_001073299.1|NP_444400.2	mmu:94093	8.06147	0.00482303	0	87149.5	39959.4	0	0	0	168604	541330	315000	456414	72161.1	1.52054e+06
E3 ubiquitin-protein ligase UBR1	Ubr1	ENZ	UBR1_MOUSE	O70481|A2AQ54|Q5BKR8|Q792M3|Q8BN40|Q8C5K3	ENSMUSG00000027272	AF061555|AH006182|AL844548|AL935168|AK078173|AK089616|BC090969	AAC40165.1|AAC23678.1|CAM19009.1|CAM21400.1|BAC37160.1|BAC40933.1|AAH90969.1	T14318	Mm.389330	342187100|73622072|154091026	IPI00118376	22222	NP_033487.2	mmu:22222	2.43855	0.00482303	0	1.24261e+06	977440	0	0	0	1.36187e+06	1.27362e+06	1.04472e+06	2.70246e+06	6.40124e+06	3.45718e+06
Uncharacterized protein C3orf19 homolog		UK	CC019_MOUSE	Q3U155|Q80XC8|Q8CA20|E9Q172	ENSMUSG00000034083	AK039818|AK156259|BC051147	BAC30460.1|BAE33645.1|AAH51147.1		Mm.234879	115503726|147899958	IPI00330711	232236	NP_766318.2	mmu:232236	2.07259	0.00482303	0	1.33957e+06	574852	0	0	0	4.35998e+06	1.57218e+06	1.74827e+06	1.50747e+06	1.22625e+06	1.48929e+06
Arylacetamide deacetylase	Aadac	ENZ	AAAD_MOUSE	Q99PG0|Q8VCF2	ENSMUSG00000027761	AF306788|BC019999|BC054823	AAG60035.1|AAH19999.1|AAH54823.1		Mm.24547	57012612|13184050	IPI00387282	67758	NP_075872.1	mmu:67758	1.78865	0.00532515	286862	556258	470236	0	0	0	1.14735e+06	724423	627181	747625	471957	979716
Angiotensin-converting enzyme	Ace	ENZ	ACE_MOUSE	P09470|P22967|Q6GTS2	ENSMUSG00000020681	J04946|J04947|M55333|M61094|BC040404|J03940	AAA37147.1|AAA37148.1|AAA37149.1|AAA37150.1|AAH40404.1|AAA37146.1	A34171|A35655	Mm.754	46559389|73920183|33468873	IPI00272690|IPI00284824	11421	NP_033728.1|NP_997507.1	mmu:11421	2.44423	0.00532515	383849	191034	927620	0	0	0	2.04762e+06	1.08696e+06	1.09874e+06	760361	1.36002e+06	991230
Rho GTPase-activating protein 1	Arhgap1	MOD	RHG01_MOUSE	Q5FWK3|Q8C3X5|Q923D8	ENSMUSG00000027247	AK084622|AL714023|AL691489|BC006592|BC089306	BAC39233.1|CAM14522.1|AAH06592.1|AAH89306.1		Mm.22413	225543420|225543424|81882902	IPI00404970	228359	NP_001139374.1|NP_666236.3	mmu:228359	1.81395	0.00532515	275496	733639	558078	0	0	0	1.36852e+06	714880	749054	900326	946447	1.00647e+06
Actin-related protein 2/3 complex subunit 2	Arpc2	CS	ARPC2_MOUSE	Q9CVB6|Q3U870	ENSMUSG00000006304	AK008777|AK152356|BC115750	BAB25889.2|BAE31148.1|AAI15751.1		Mm.337038	112363072|78099312|110825706	IPI00661414	76709	NP_083987.1	mmu:76709	1.98617	0.00532515	421008	283315	356577	0	0	0	1.24597e+06	377115	619205	612943	710491	648523
Aspartoacylase	Aspa	ENZ	ACY2_MOUSE	Q8R3P0|Q5SV07|Q9D876|Q9DCE2|Q9JIN8|Q8BZC2	ENSMUSG00000020774	AF212998|AK002859|AK008354|AL645739|BC024934	AAF76459.1|BAB22412.1|BAB25624.1|CAI24567.1|AAH24934.1		Mm.293574	34395504|31560279|146345358	IPI00331094	11484	NP_075602.2	mmu:11484	2.23708	0.00532515	188853	150321	163963	0	0	0	545755	473513	177460	267413	382859	404119
Carboxylesterase Ces2b	Ces2b	ENZ	Q6PDB7_MOUSE	Q6PDB7	ENSMUSG00000050097	AC156564|BC058815|CH466525|EDL11235.1|AAH58815.1	AAH58815.1|EDL11235.1		Mm.443387	37589160|81911400|37718991|148679288	IPI00381029	234669	NP_937814.1	mmu:234669	2.1351	0.00532515	94700.4	272740	356181	0	0	0	781588	503039	355919	469183	433493	546786
Cysteine-rich protein 2	Crip2	DEV	CRIP2_MOUSE	Q9DCT8	ENSMUSG00000006356	AF469648|AF470625|AF450245|AK002484|BC002093|BC002096	AAM89218.1|AAM89219.1|AAM97586.1|BAB22136.1|AAH02093.1|AAH02096.1		Mm.133825	47605547|13195646	IPI00121319	68337	NP_077185.1	mmu:68337	3.12462	0.00532515	204999	114814	120538	0	0	0	791606	137998	387414	673682	384536	376624
DnaJ homolog subfamily A member 1	Dnaja1	CHA	DNJA1_MOUSE	P63037|P54102|B1AXY1	ENSMUSG00000028410	AF055664|AK083046|BC057876	AAC78597.1|BAC38744.1|AAH57876.1		Mm.27897	258547148|258547146|6680297|51702258	IPI00132208	15502	NP_001158143.1|NP_001158144.1|NP_032324.1	mmu:15502	3.16717	0.00532515	120899	536423	163801	0	0	0	1.57826e+06	969774	496559	568855	592436	995386
Echinoderm microtubule-associated protein-like 6	Eml6	CS	EMAL6_MOUSE	Q5SQM0|Q8C4R3|Q8C7L3|Q8R1E3	ENSMUSG00000044072	AL929371|AL731792|BX005100|AK049977|AK081418|BC024726	CAI24269.1|CAI24365.1|CAI26026.1|BAC34015.1|BAC38214.1|AAH24726.1		Mm.445271	81910076|127140886	IPI00226736	237711	NP_666128.2	mmu:237711	1.75021	0.00532515	780157	1.41053e+06	984233	0	0	0	3.30483e+06	1.80483e+06	1.67374e+06	1.24292e+06	1.42568e+06	1.66158e+06
Adrenodoxin, mitochondrial	Fdx1	TP	ADX_MOUSE	P46656	ENSMUSG00000032051	L29123|D43689|D43690	AAA74303.1|BAA07786.1|BAA07787.1	S53524	Mm.1061|Mm.440190	1168364|6679765	IPI00135939	14148	NP_032022.1	mmu:14148	2.67659	0.00532515	134992	87651.2	227444	0	0	0	825080	207270	246085	394658	355643	380664
Heterogeneous nuclear ribonucleoprotein U-like protein 2	Hnrnpul2	TF	HNRL2_MOUSE	Q00PI9	ENSMUSG00000071659	DQ000354	AAY44301.1		Mm.476519	123778087	IPI00222208				2.71471	0.00532515	101546	107950	331753	0	0	0	498089	171963	467621	528063	548506	724427
Leukotriene A-4 hydrolase	Lta4h	ENZ	LKHA4_MOUSE	P24527|Q3UY71|Q8VDR8	ENSMUSG00000015889	M63848|AK134931|BC021417	AAB59675.1|BAE22342.1|AAH21417.1	JN0066	Mm.271071	341941138|116734870|21903439	IPI00229527	16993	NP_032543.2	mmu:16993	1.41116	0.00532515	2.41994e+06	1.976e+06	2.11048e+06	0	0	0	4.33871e+06	4.01699e+06	2.63937e+06	2.54676e+06	2.68486e+06	2.13646e+06
Myelin expression factor 2	Myef2	TF	MYEF2_MOUSE	Q8C854|Q60690|Q6P930|Q6ZPT3|Q8QZZ1	ENSMUSG00000049230|ENSMUSG00000027201	AK048404|AK129336|BC060946|AF483504|AF483505|U13262	BAC33325.1|BAC98146.1|AAH60946.1|AAL90778.1|AAL90779.1|AAA78270.1	A56704	Mm.18535	62900726|244790087	IPI00154084|IPI00226891|IPI00404685|IPI00556805	17876	NP_001155889.1	mmu:17876	3.27548	0.00532515	802201	1.17977e+06	2.04597e+06	0	0	0	6.61118e+06	4.74517e+06	1.70671e+06	4.21875e+06	4.69974e+06	4.4053e+06
NSFL1 cofactor p47	Nsfl1c	MOD	NSF1C_MOUSE	Q9CZ44|A2AT03|Q80Y15|Q8BYL3	ENSMUSG00000027455	AK013024|AK039136|AL928719|BC050936	BAB28604.1|BAC30250.1|CAM23816.1|AAH50936.1		Mm.419479	38198665|41017503	IPI00387232|IPI00399449|IPI00399450	386649	NP_938085.1	mmu:386649	1.70229	0.00532515	140656	190582	223205	0	0	0	604347	229950	263529	212873	295752	281195
6-phosphofructokinase, liver type	Pfkl	ENZ	K6PL_MOUSE	P12382|Q8VDX7|Q8CD98	ENSMUSG00000020277	J03928|AK030511|AK036318|AK081313|AK159328|CH466553|BC020097	AAA20076.1|BAC26997.1|BAC29382.1|BAC38193.1|BAE34994.1|EDL31763.1|AAH20097.1	A31070	Mm.269649	31560653|341941131|125127	IPI00554862	18641	NP_032852.2	mmu:18641	1.90716	0.00532515	277645	219657	344187	0	0	0	939980	299651	612994	472925	406285	477865
DNA-directed RNA polymerase I subunit RPA1	Polr1a	TF	RPA1_MOUSE	O35134|Q7TSA9|Q8BR29	ENSMUSG00000049553	AF000938|BC053744	AAB66718.1|AAH53744.1	T13961	Mm.135581	256985188|56405300	IPI00313726	20019	NP_033114.3	mmu:20019	1.5795	0.00532515	487641	924329	611167	0	0	0	1.20732e+06	992767	1.08841e+06	1.26894e+06	895924	937713
Peptidyl-prolyl cis-trans isomerase C	Ppic	ENZ	PPIC_MOUSE	P30412	ENSMUSG00000024538	M74227|BC025861	AAA37511.1|AAH25861.1	A40047	Mm.4587	1000034|1000036|1000035|1000033|6679441|231961	IPI00130240	19038	NP_032934.1	mmu:19038	2.02584	0.00532515	102371	122040	170570	0	0	0	225138	172745	249907	151828	449523	351196
Proteasome subunit alpha type-4	Psma4	ENZ	PSA4_MOUSE	Q9R1P0|Q3THT1	ENSMUSG00000032301	AF060093|AK085937|AK168150|BC001982	AAD50538.1|BAC39573.1|BAE40115.1|AAH01982.1		Mm.30270	378792430|378792416|378792360|6755196|378792318|378792304|378792374|9910830|378792444|378792458	IPI00277001	26441	NP_036096.1	mmu:26441	1.44296	0.00532515	372818	418970	551721	0	0	0	879658	581929	638078	468801	552743	756062
60S ribosomal protein L5	Rpl5	RIB	RL5_MOUSE	P47962|Q9CR19|Q3THE1	ENSMUSG00000058558	AK008489|AK013107|BC026934|BC083318|Z35311|X83590	BAB25695.1|BAB28652.1|AAH26934.1|AAH83318.1|CAA58570.1	S50100	Mm.277897|Mm.426204	23956082|22002065	IPI00308706	100503670	NP_058676.1	mmu:100503670	1.34304	0.00532515	916237	1.17719e+06	1.25886e+06	0	0	0	2.08068e+06	1.36159e+06	1.31739e+06	1.59626e+06	1.17954e+06	1.46904e+06
T-complex protein 1 subunit alpha	Tcp1	CHA	TCPA_MOUSE	P11983|P11984|Q3TJ96|Q3TKU1|Q3U5T8|Q3U7I8|Q3UAA8|Q3UB80|Q3UE48	ENSMUSG00000068039	M20130|M12899|D90344|D10606|S46763|AK149611|AK149755|AK151068|AK151445|AK152641|AK153430|AK165665|AK166828|AK166966|AK167529|BC003809	AAA40337.1|AAA40338.1|BAA14356.1|BAA01461.1|AAB23855.1|BAE28989.1|BAE29063.1|BAE30084.1|BAE30407.1|BAE31381.1|BAE31988.1|BAE38327.1|BAE39052.1|BAE39149.1|BAE39599.1|AAH03809.1	B24059|JC1443	Mm.439645	1729865|110625624	IPI00459493|IPI00845611	21454	NP_038714.2	mmu:21454	1.80505	0.00532515	362042	905069	656817	0	0	0	1.7776e+06	1.03394e+06	864880	1.04644e+06	1.09417e+06	1.12856e+06
Uncharacterized protein C6orf174 homolog		TM	CF174_MOUSE	Q6NZL0|Q8BLM2|Q9CSN3|Q9CU45	ENSMUSG00000038916	AC092095|AC153912|BC066079|AK012378|AK018139|AK044134	AAH66079.1|BAB28200.1|BAB31090.1|BAC31794.2		Mm.390264	120953219|122063307|81892113	IPI00403618	67412	NP_080414.2	mmu:67412	1.8583	0.00532515	1.31053e+06	1.08207e+06	708788	0	0	0	3.65134e+06	2.36347e+06	1.51841e+06	1.35623e+06	1.13772e+06	1.49941e+06
Plasma membrane calcium-transporting ATPase 1	Atp2b1	TP	Q3TSK3_MOUSE	Q3TSK3		AK161995|BAE36672.1	BAE36672.1		Mm.166944|Mm.471912	74187396	IPI00556827				2.80087	0.00560057	97681.3	1.04023e+06	503026	0	0	513672	1.2716e+06	1.33321e+06	809300	1.76644e+06	1.73621e+06	2.13542e+06
Uncharacterized protein C1orf87 homolog	Gm12695	UK	CA087_MOUSE	A2AGB2	ENSMUSG00000078639	AL683816|AL772139	CAM13967.1|CAM27277.1		Mm.439625	145558867|124486863	IPI00649548	620779	NP_001074753.1	mmu:620779	2.80121	0.00560057	318952	1.29158e+06	1.07714e+06	0	0	1.53832e+06	7.1275e+06	2.13432e+06	1.46485e+06	1.97196e+06	2.83265e+06	2.2256e+06
Estradiol 17-beta-dehydrogenase 8	Hsd17b8	ENZ	DHB8_MOUSE	P50171|Q5M9K0|Q60958|Q60959|Q9Z1W2|G3UX44	ENSMUSG00000073422	U34072|AF100956|BC086927	AAC53573.1|AAC53574.1|AAC69902.1|AAH86927.1	A48154	Mm.275452	1730037|294862429|157951743	IPI00115598|IPI00230550	14979	NP_038571.2	mmu:14979	2.00099	0.00560057	238085	381419	324174	0	0	252146	1.19029e+06	461136	477861	375023	567730	517207
Kinesin-1 heavy chain	Kif5b	TP	KINH_MOUSE	Q61768|O08711|Q5BL10|Q61580	ENSMUSG00000006740	U86090|BC090841|L27153|L29223	AAB53940.1|AAH90841.1|AAA20133.1|AAA20132.2	I84737	Mm.223744	2497519|61657921|341941030	IPI00124954	16573	NP_032474.2	mmu:16573	2.71491	0.00560057	289569	102178	172527	220678	0	0	537387	916263	271276	518897	453902	498880
Keratin, type I cytoskeletal 18	Krt18	CS	K1C18_MOUSE	P05784|Q3TIX1|Q3TJH6|Q3TJW7|Q61766	ENSMUSG00000023043	M11686|M36376|M22832|AK145413|AK167072|AK167265|AK167432|AK167469|AK167676|BC089022|Y00217	AAA39390.1|AAA39373.1|AAA37552.1|BAE26424.1|BAE39232.1|BAE39378.1|BAE39519.1|BAE39553.1|BAE39725.1|AAH89022.1|CAA68365.1	I59463	Mm.22479	148886614|254540068|3183535	IPI00311493	16668	NP_034794.2	mmu:16668	11.0842	0.00560057	49426.3	79279.4	485395	97060.1	0	0	4.34619e+06	163973	1.00677e+06	1.67862e+06	1.65756e+06	2.97091e+06
Neurobeachin-like protein 2	Nbeal2	DEV	NBEL2_MOUSE	Q6ZQA0|F6VTL9	ENSMUSG00000056724	AC132103|AK129158	BAC97968.2		Mm.335481	189030822|81911757	IPI00675407|IPI00944001				1.82357	0.00560057	648557	608530	1.15338e+06	0	0	757427	2.11694e+06	1.7517e+06	1.17584e+06	1.35793e+06	1.19452e+06	1.06839e+06
Cytosolic phospholipase A2 delta	Pla2g4d	ENZ	PA24D_MOUSE	Q50L43|A2AQJ1|Q3TJC5	ENSMUSG00000070719	AB195276|AK167492|AK145985|AL844608	BAD98152.1|BAE39570.1|BAE26807.1|CAM19514.1		Mm.330507	67906183|341942217|81909032	IPI00775890	78390	NP_001019308.1	mmu:78390	6.7383	0.00560057	88112.7	414951	125772	0	0	212949	2.44351e+06	1.63723e+06	288582	1.51477e+06	1.49945e+06	1.12476e+06
1-phosphatidylinositol 4,5-bisphosphate phosphodiesterase epsilon-1	Plce1	ENZ	PLCE1_MOUSE	Q8K4S1|B9EHS1|E9Q5G0|Q3TS68|Q80TC4|Q8BZF3|Q9JKM2	ENSMUSG00000024998	AB076247|AK035546|AK162236|AC111023|AC158905|BC138349|BC138350|AF233885|AK122521	BAC00906.1|BAC29099.1|BAE36807.1|AAI38350.1|AAI38351.1|AAF40208.1|BAC65803.1		Mm.34031	341942191|134053943|81871382	IPI00989323|IPI01023286	74055	NP_062534.2	mmu:74055	2.12703	0.00560057	222360	834345	485629	0	0	406152	1.77086e+06	846064	509959	1.20095e+06	941068	947834
ATP-dependent RNA helicase DDX3X	Ddx3x	ENZ	DDX3X_MOUSE	Q62167|O09060|O09143	ENSMUSG00000000787	Z38117|L25126	CAA86261.1|AAA53630.1	I84741	Mm.289662	6753620|2500528	IPI00230035	13205	NP_034158.1	mmu:13205	2.13145	0.00574114	787937	863998	997797	416108	0	299202	2.22018e+06	1.0101e+06	1.3903e+06	981992	1.42423e+06	1.58009e+06
Protein Gm884	Gm884	UK	A2A9H6_MOUSE	A2A9H6	ENSMUSG00000034239	AL732606|AL627252|CAM19236.1|CAM19174.1	CAM19174.1|CAM19236.1			123256873|123227588	IPI00605914				2.3568	0.00574114	1.03051e+06	684844	1.21967e+06	736651	0	217758	2.70067e+06	2.25786e+06	1.53901e+06	1.47992e+06	1.1382e+06	1.88429e+06
40S ribosomal protein S18	Rps18	RIB	RS18_MOUSE	P62270|P25232|Q561N5	ENSMUSG00000008668	M76763|M76762|AF100956|AF110520|AK050626|BC081459|BC081458	AAA16795.1|AAA16796.1|AAC69898.1|AAC97978.1|BAC34350.1|AAH81459.1|AAH81458.1	I76666	Mm.298745|Mm.324762|Mm.440079	54039385|6755368	IPI00317590	20084	NP_035426.1	mmu:20084	1.58618	0.00574114	453798	435256	758760	760741	514817	795548	1.29472e+06	1.08962e+06	1.05676e+06	786324	818821	852641
40S ribosomal protein S27	Rps27	RIB	RS27_MOUSE	Q6ZWU9|Q3TLE3	ENSMUSG00000050621|ENSMUSG00000090733	AK014294|AK088320|AK166551|BC048352|BC055693	BAB29250.1|BAC40279.1|BAE38849.1|AAH48352.1|AAH55693.1		Mm.270283|Mm.371611	26024336|51316667|298231238	IPI00173160	100043813|57294	NP_001177187.1|NP_081291.1	mmu:100043813|mmu:57294	1.80394	0.00574114	291685	362445	270742	311645	0	328787	838682	357086	432532	613615	594808	551728
40S ribosomal protein S27-like	Rps27l	RIB	RS27L_MOUSE	Q6ZWY3|Q3UB68	ENSMUSG00000036781	AK007689|AK011262|AK151083|BC058115	BAB25192.1|BAB27503.1|BAE30096.1|AAH58115.1		Mm.30120	51316255|13385958	IPI00124709	67941	NP_080743.1	mmu:67941	1.95107	0.00574114	352994	448784	270742	311645	0	328787	953676	413967	490296	772839	732758	646971
Solute carrier family 22 member 12	Slc22a12	TP	S22AC_MOUSE	Q8CFZ5|O54778	ENSMUSG00000061742	AB005451|BC035927	BAA23875.1|AAH35927.1		Mm.391146	165377219|81878063	IPI00117817	20521	NP_033229.3	mmu:20521	2.18787	0.00574114	1.04096e+06	1.57016e+06	1.96225e+06	2.08833e+06	0	1.94041e+06	5.94581e+06	2.62601e+06	2.03205e+06	4.48582e+06	3.27981e+06	4.21484e+06
Zinc finger protein 142	Zfp142	TF	E9Q7J2_MOUSE|Q8BWL4_MOUSE|Q925J5_MOUSE	E9Q7J2|Q8BWL4|Q925J5	ENSMUSG00000026135	AC117610|AK052201|BAC34881.1|AF332091|AAK56117.1	BAC34881.1|AAK56117.1		Mm.207298	81875529|26342438|14193747|81867758	IPI00988527|IPI00830199|IPI00461229				7.57779	0.00574114	47025.1	239951	93376.8	113040	0	95358.2	652922	240718	918842	176262	1.32045e+06	2.04452e+06
Protein 1700123L14Rik	1700123L14Rik	TP	Q3V2K7_MOUSE	Q3V2K7	ENSMUSG00000072878	AC117234|AK131738|BAE20790.1	BAE20790.1		Mm.391486	74199957	IPI00458618				1000	0.0062007	0	0	0	0	0	0	637166	0	759616	272169	890153	913525
ATP-binding cassette sub-family B member 10, mitochondrial	Abcb10	TP	ABCBA_MOUSE	Q9JI39|Q542P7|Q9D0C7	ENSMUSG00000031974	AF266284|AK081782|BC046818|BC053020|BC054793	AAF76889.1|BAC38331.1|AAH46818.1|AAH53020.1|AAH54793.1		Mm.274243	22095456|9506367	IPI00119846	56199	NP_062425.1	mmu:56199	1000	0.0062007	0	0	0	0	0	0	1.46537e+06	493628	175272	570514	0	695364
Abhydrolase domain-containing protein 2	Abhd2	ENZ	ABHD2_MOUSE	Q9QXM0|Q3U5E8|Q5FWC6|Q9D7Y8	ENSMUSG00000039202	AF201730|AF546701|AK008690|AK139526|AK153642|BC027098|BC089477	AAF17566.1|AAQ12022.1|BAB25836.1|BAE24049.1|BAE32131.1|AAH27098.1|AAH89477.1		Mm.365490	40254377|81882029	IPI00471236	54608	NP_061281.3	mmu:54608	1000	0.0062007	0	0	0	0	0	0	1.50409e+06	0	486634	10937.9	14699.3	750643
Long-chain-fatty-acid--CoA ligase 4	Acsl4	ENZ	ACSL4_MOUSE	Q9QUJ7|Q5D071|Q9JHT4|Q9R0H3	ENSMUSG00000031278	AB033887|AB033886|AB033885|AJ243502|AL731672|BC058663	BAA85931.1|BAA85930.1|BAA85929.1|CAB95965.1|CAM15883.1|AAH58663.1		Mm.391337	13431654|46518528|341940183|75992927|75992925	IPI00131701|IPI00230141	50790	NP_001028772.1|NP_062350.3|NP_997508.1	mmu:50790	1000	0.0062007	0	0	0	0	0	0	111232	0	107885	79178.9	127472	130392
Adenylate cyclase type 1	Adcy1	ENZ	ADCY1_MOUSE	O88444|Q5SS89	ENSMUSG00000020431	AL669838|AF053980	CAI25155.1|AAC29478.1		Mm.259733	62512159|61888832	IPI00130949	432530	NP_033752.1	mmu:432530	1000	0.0062007	0	0	0	0	0	0	914976	0	182781	187641	235487	306891
Adenylosuccinate lyase	Adsl	ENZ	PUR8_MOUSE	P54822|Q8VCD4|E9Q242	ENSMUSG00000022407	U20225|AK049372|AK051111|AK152092|AK168906|AK171725|CH466550|BC020187	AAB60684.1|BAC33717.1|BAC34529.1|BAE30940.1|BAE40720.1|BAE42633.1|EDL04592.1|AAH20187.1		Mm.38151	1709933|29788764|341941775	IPI00308217	11564	NP_033764.2	mmu:11564	1000	0.0062007	0	0	0	0	0	0	4.60045e+06	0	1.0262e+06	599375	971518	173394
Adenomatous polyposis coli protein 2	Apc2	CS	APC2_MOUSE	Q9Z1K7		AJ130783|AJ130784|AJ130785|AJ130786|AJ130787|AJ130788|AJ130789|AJ130790|AJ130791|AJ130792|AJ130793|AJ130794|AJ130795|AJ130796	CAA10207.1	T30258	Mm.57247	81872882	IPI00130238				1000	0.0062007	0	0	0	0	0	0	2.12078e+06	1.66226e+06	0	921961	1.34555e+06	1.05858e+06
Apolipoprotein A-IV	Apoa4	TP	APOA4_MOUSE	P06728|Q91XF8	ENSMUSG00000032080	M13966|M64248|M64249|AK161535|AK168687|CH466522|BC010769	AAA37253.1|AAA37214.1|AAA37215.1|BAE36447.1|BAE40533.1|EDL25684.1|AAH10769.1	A25281|A40892|B40892	Mm.4533	1703331|110347473|341940597	IPI00377351	11808	NP_031494.2	mmu:11808	1000	0.0062007	0	0	0	0	0	0	1.33022e+06	677240	0	365412	1.09817e+06	1.24802e+06
ADP-ribosylation factor-like protein 3	Arl3	CS	ARL3_MOUSE	Q9WUL7	ENSMUSG00000025035	AF143241|BC042941	AAD33067.1|AAH42941.1		Mm.22085	170785132|12084691|170785130|9910633|9789881	IPI00124787	56350	NP_062692.1	mmu:56350	1000	0.0062007	0	0	0	0	0	0	1.57461e+06	0	52343	787495	1.08743e+06	936498
Acid-sensing ion channel 3	Asic3	CNL	ASIC3_MOUSE	Q6X1Y6|Q7TQH4	ENSMUSG00000038276	AY261387|AC113055	AAP88539.1		Mm.299636	147905662|82582993	IPI00469087|IPI00648689	171209	NP_892045.2	mmu:171209	1000	0.0062007	0	0	0	0	0	0	0	81893	372464	458087	374874	478561
UDP-GlcNAc:betaGal beta-1,3-N-acetylglucosaminyltransferase 7	B3gnt7	ENZ	B3GN7_MOUSE	Q8K0J2|Q3U3L9|Q3V283|Q6PA02|Q8BJS5|Q8K437|A0PJH7	ENSMUSG00000079445	AF502429|AK080081|AK131975|AK154691|BC031187|BC060507	AAM61769.1|BAC37824.1|BAE20915.1|BAE32766.1|AAH31187.1|AAH60507.1		Mm.86467	81878344|227496327|119367814	IPI00467712	227327	NP_660257.2	mmu:227327	1000	0.0062007	0	0	0	0	0	0	810287	518504	630468	581701	761686	0
Bardet-Biedl syndrome 4 protein homolog	Bbs4	CS	BBS4_MOUSE	Q8C1Z7|Q3UYF0|Q562E1|Q5EBJ7|Q8CA57	ENSMUSG00000025235	AK039560|AK089970|AK134734|BC055797|BC089507|BC092531	BAC30384.1|BAC41021.1|BAE22262.1|AAH55797.1|AAH89507.1|AAH92531.1		Mm.200714	37537790|29789423	IPI00224571	102774	NP_780534.1	mmu:102774	1000	0.0062007	0	0	0	0	0	0	1.37417e+06	0	1.12638e+06	722344	2.19548e+06	1.58369e+06
Fanconi anemia group J protein homolog	Brip1	ENZ	FANCJ_MOUSE	Q5SXJ3|Q8BJQ8|Q8BKI6	ENSMUSG00000034329	AL592465|AL592065|AL645690|BC094252|AK051878|AK080771	CAI25368.1|CAI24235.1|CAI25868.1|AAH94252.1|BAC34798.2|BAC38016.1		Mm.186143	30795235|78099253	IPI00319607	237911	NP_840094.1	mmu:237911	1000	0.0062007	0	0	0	0	0	0	726182	240722	113265	0	277006	84411.8
C2 domain-containing protein 2-like	C2cd2l	TM	C2C2L_MOUSE	Q80X80|Q8CFV7	ENSMUSG00000032120	BC049875|BC060156	AAH49875.1|AAH60156.1		Mm.33869	46577418	IPI00119785				1000	0.0062007	0	0	0	0	0	0	201614	44672.6	320650	166173	0	340020
Coiled-coil domain-containing protein 112	Ccdc112	UK	CC112_MOUSE	A0AUP1|A0AUP2		AC124717|BC119623|BC119624	AAI19624.1|AAI19625.1		Mm.329416	190358865	IPI00343256				1000	0.0062007	0	0	0	0	0	0	185281	99092.4	0	426951	433104	333763
Coiled-coil domain-containing protein 132	Ccdc132	UK	CC132_MOUSE	Q8CI71|Q6ZPG9|Q7TSR5|Q80XR1|Q8C6D0|Q8C9I6|Q99LN1	ENSMUSG00000001376	AY254697|AK129458|AK042031|AK075898|BC002304|BC036294|BC043092	AAO84056.1|BAC98268.1|BAC31137.1|BAC36038.1|AAH02304.1|AAH36294.2|AAH43092.1		Mm.45539	81900484|268370057|268370059|268370061	IPI00621085|IPI00869359|IPI00869473	73288	NP_001161222.1|NP_001161223.1|NP_077222.4	mmu:73288	1000	0.0062007	0	0	0	0	0	0	3.68606e+06	0	1.80245e+06	1.13319e+06	1.61416e+06	1.20017e+06
Coiled-coil domain-containing protein lobo homolog	Ccdc135	DEV	CC135_MOUSE	Q6V3W6|G3X9B0|Q148T2	ENSMUSG00000031786	AY352586|AC103935|CH466525|BC117982|BC117983	AAQ55489.2|EDL11157.1|AAI17983.1|AAI17984.1		Mm.277112	154091013|378405255|81864325	IPI00420988|IPI00831241	330830	NP_001036180.2	mmu:330830	1000	0.0062007	0	0	0	0	0	0	3.38146e+06	0	1.2421e+06	1.14286e+06	1.03724e+06	1.28215e+06
Coiled-coil domain-containing protein 159	Ccdc159	UK	CC159_MOUSE	Q8C963|Q0VBB7|Q9CXZ5|Q9D4W5	ENSMUSG00000006241	AK011114|AK016073|AK042884|BC120702|BC120704	BAB27409.1|BAB30102.1|BAC31391.1|AAI20703.1|AAI20705.1		Mm.154305	257196280|81899422|257196277	IPI00227355|IPI00894898|IPI00894938	67119	NP_001158086.1|NP_080253.2	mmu:67119	1000	0.0062007	0	0	0	0	0	0	3.96543e+06	1.58332e+06	0	919648	743653	947017
Chromodomain-helicase-DNA-binding protein 6	CHD6	TF	A3KFM7_MOUSE|A3KFM8_MOUSE	A3KFM7|A3KFM8	ENSMUSG00000057133	AL591763|AL590430|CAM46169.1|CAM46170.1	CAM46169.1|CAM46170.1		Mm.122738	126540714|61742812|126540715	IPI00457724|IPI00757544	71389	NP_775544.2	mmu:71389	1000	0.0062007	0	0	0	0	0	0	1.15991e+06	0	344508	61405.8	270450	397084
Chitinase domain-containing protein 1	Chid1	MOD	CHID1_MOUSE	Q922Q9|Q3TVF7|Q6P8U4|Q8C7C5|Q9CXR7|D3YWG2	ENSMUSG00000025512	AK014071|AK050655|AK160156|BC006876|BC061063	BAB29142.1|BAC34365.1|BAE35662.1|AAH06876.1|AAH61063.1		Mm.485426	31541939|218083710|81902615	IPI00405648|IPI00467127	68038	NP_001136153.1|NP_080798.2	mmu:68038	1000	0.0062007	0	0	0	0	0	0	5.05014e+06	2.88671e+06	0	1.25749e+06	1.95591e+06	1.98393e+06
Protein CLEC16A	Clec16a	DIS	CL16A_MOUSE	Q80U30|A6X932|B2RSL3|Q3TCF2|Q3U0F5|Q3U2F6|Q8CEQ8	ENSMUSG00000068663	AK122255|AK016529|AK155314|AK156927|AK170754|CT010583|AC122352|AC154430|BC138907|BC138909	BAC65537.1|BAC25487.1|BAE33184.1|BAE33899.1|BAE42005.1|CAO77982.1|AAI38908.1|AAI38910.1		Mm.159176	125950484|81895016|61656175|323668269	IPI00461724|IPI00754450|IPI00828413|IPI00828837|IPI00828957	74374	NP_001191158.1|NP_808230.2	mmu:74374	1000	0.0062007	0	0	0	0	0	0	0	63586.1	131226	103811	114891	137601
Conserved oligomeric Golgi complex subunit 3	Cog3	TP	COG3_MOUSE	Q8CI04	ENSMUSG00000034893	BC038030	AAH38030.1		Mm.86507	61221184	IPI00350631				1000	0.0062007	0	0	0	0	0	0	0	81585.4	87243.6	162571	154315	76738.4
Protein cramped-like	Cramp1l	TF	CRML_MOUSE	Q6PG95|E9QNA8|Q6ZPR3	ENSMUSG00000038002	AK147411|AC154229|AK129356	BAC98166.1		Mm.328854	169234772|81892647|341940520	IPI00461983	57354	NP_065633.2	mmu:57354	1000	0.0062007	0	0	0	0	0	0	0	369240	204320	306918	885466	297445
Cardiotrophin-1	Ctf1	SIG	CTF1_MOUSE	Q60753	ENSMUSG00000042340	U18366|BC024381	AAC52173.1|AAH24381.1	I49153	Mm.389954	6681075|2498266	IPI00120226	13019	NP_031821.1	mmu:13019	1000	0.0062007	0	0	0	0	0	0	176401	0	88902.5	331301	527868	80981.1
Cullin-2	Cul2	SCA	CUL2_MOUSE	Q9D4H8|Q3TUR8	ENSMUSG00000024231	AK016520|AK160597|BC026779|BC027428|BC025902	BAB30283.1|BAE35903.1|AAH26779.1|AAH27428.1|AAH25902.1		Mm.291707|Mm.443148	170014698|38257755	IPI00387216|IPI00387217	71745	NP_083678.2	mmu:71745	1000	0.0062007	0	0	0	0	0	0	1.85826e+06	757495	264191	772036	726543	0
Cytochrome P450 1A1	Cyp1a1	ENZ	CP1A1_MOUSE	P00184|Q61455	ENSMUSG00000032315	Y00071|X01681|K02588|M10021|AK005000|M25623	CAA68277.1|CAA25836.1|AAA37506.1|AAA37507.1|BAB23734.1|AAA39868.1	A23923	Mm.14089	209862925|1352182|6753564	IPI00128286	13076	NP_001129531.1|NP_034122.1	mmu:13076	1000	0.0062007	0	0	0	0	0	0	126130	0	213045	471734	229893	378863
Diazepam-binding inhibitor-like 5	Dbil5	TP	DBIL5_MOUSE	O09035	ENSMUSG00000038057	S83465|AF229807|BC048474	AAB50915.1|AAF79124.1|AAH48474.1		Mm.347413	10946592|6014922	IPI00113781	13168	NP_067269.1	mmu:13168	1000	0.0062007	0	0	0	0	0	0	873821	0	350141	358359	242633	441991
Protocadherin-23	DCHS2	CS													1000	0.0062007	0	0	0	0	0	0	874646	419946	628722	536572	1.68787e+06	0
Delta(24)-sterol reductase	Dhcr24	ENZ	DHC24_MOUSE	Q8VCH6|Q6ZQK9|Q91ZD0|Q9CU63	ENSMUSG00000034926	AY039762|AK129036|AL929585|BX511043|BC019797|AK017937	AAK72106.1|BAC97846.1|CAM27475.1|AAH19797.1|BAB31012.1		Mm.133370	81879237|114155129	IPI00453867	74754	NP_444502.2	mmu:74754	1000	0.0062007	0	0	0	0	0	0	955689	172100	312703	0	72163	190294
Dynein assembly factor 3, axonemal	Dnaaf3	CS	DAAF3_MOUSE	Q3UYV8|B2RX55	ENSMUSG00000055809	AK134335|BC150983	BAE22103.1|AAI50984.1		Mm.425359	123792139|85702051	IPI00463244	436022	NP_001028720.1	mmu:436022	1000	0.0062007	0	0	0	0	0	0	1.28432e+06	711968	545934	282527	0	732324
Dedicator of cytokinesis protein 7	Dock7	MOD	DOCK7_MOUSE	Q8R1A4|Q45V78|Q5PRE6|Q6PJ17|Q9CSB6|Q9CXM7|E9PX48	ENSMUSG00000028556	AL627349|AL935325|DQ109674|BC024823|BC024917|BC086672|AK122554|AK013336|AK014226	AAZ17650.1|AAH24823.2|AAH24917.3|AAH86672.1|BAC65836.1|BAB28798.3|BAB29215.1		Mm.260623	78191789|122065171|32469748	IPI00339428|IPI00816914	67299	NP_080358.3	mmu:67299	1000	0.0062007	0	0	0	0	0	0	1.05967e+06	99747.4	357877	605632	598550	0
Dihydropyrimidinase	Dpys	ENZ	DPYS_MOUSE	Q9EQF5|Q99PP1|Q9DBK3|Q9DBP7	ENSMUSG00000022304	AF249296|AF227731|AK004822|AK004899|BC037086	AAG37999.1|AAK00644.1|BAB23593.1|BAB23654.1|AAH37086.1		Mm.275974	257095996|257096000|21362535	IPI00318577	64705	NP_001157938.1|NP_073559.3	mmu:64705	1000	0.0062007	0	0	0	0	0	0	295996	262354	192713	209234	0	261384
Desmoglein-3	Dsg3	CS	DSG3_MOUSE	O35902|Q8CB02|Q8CE48	ENSMUSG00000056632	U86016|AK029018|AK037142	AAB65091.1|BAC26246.1|BAC29718.1		Mm.106811	25452923	IPI00316674|IPI00756879				1000	0.0062007	0	0	0	0	0	0	0	242473	296095	211908	254134	327578
Protein deltex-2	Dtx2	SIG	DTX2_MOUSE	Q8R3P2|Q9CZV3|Q9ER07|Q9ER08	ENSMUSG00000004947	AB015423|AB015424|AK012137|AK044105|AK054443|BC024925	BAB18940.1|BAB18941.1|BAB28055.1|BAC31780.1|BAC35781.1|AAH24925.1		Mm.275574	368711283|368711288|37077384|368711286|12963809|159163211	IPI00111429|IPI00113171|IPI00153781	74198	NP_001243025.1|NP_001243026.1|NP_001243027.1|NP_076231.1	mmu:74198	1000	0.0062007	0	0	0	0	0	0	0	555947	595941	715785	1.44948e+06	419121
E3 ubiquitin-protein ligase DZIP3	Dzip3	ENZ	DZIP3_MOUSE	Q7TPV2|Q148V3|Q80TU4|Q8BYK7	ENSMUSG00000064061	AK122344|BC052893|BC117953|BC117954|AK039172|BI736207|CN535823|BG070132	BAC65626.1|AAH52893.1|AAI17954.1|AAI17955.1|BAC30265.1		Mm.275138	50400412|158517947|124249054	IPI00330236|IPI00453804|IPI00453805	224170	NP_001103487.1|NP_081617.1	mmu:224170	1000	0.0062007	0	0	0	0	0	0	2.98262e+06	3.55799e+06	811539	334616	1.48104e+06	0
Protein EFR3 homolog A	Efr3a	UK	EFR3A_MOUSE	Q8BG67|Q6ZQI4|Q8BXQ7|Q8C0Q0|Q922I2	ENSMUSG00000015002	AB158474|AK129065|AK030074|AK032461|AK044000|AK044475|AK161250|BC007482	BAD52086.1|BAC97875.1|BAC26768.1|BAC27881.1|BAC31732.1|BAC31942.1|BAE36269.1|AAH07482.1		Mm.260647	81895985|54020730	IPI00453863|IPI00551399	76740	NP_598527.2	mmu:76740	1000	0.0062007	0	0	0	0	0	0	1.30837e+06	0	3.28854e+06	2.62476e+06	4.10556e+06	260855
Mammary tumour virus 3, superantigen	EG634450	CONTAMINANT (VIRAL)	Q78E02_MOUSE	Q78E02		X63025|CAA44758.1	CAA44758.1			81864982|673459	IPI00720196				1000	0.0062007	0	0	0	0	0	0	1.14196e+06	578990	524969	458584	0	459313
Eukaryotic translation initiation factor 2 subunit 1	Eif2s1	TF	IF2A_MOUSE	Q6ZWX6|Q3TIQ0	ENSMUSG00000021116	AK010592|AK143499|AK167763|BC005463|BC016448|BC016497	BAB27049.1|BAE25400.1|BAE39796.1|AAH05463.1|AAH16448.1|AAH16497.1		Mm.196220	61226505|13385624	IPI00474446	13665	NP_080390.1	mmu:13665	1000	0.0062007	0	0	0	0	0	0	0	2.99206e+06	1.16835e+06	1.05938e+06	1.07704e+06	1.36438e+06
Eukaryotic translation initiation factor 6	Eif6	TF	IF6_MOUSE	O55135	ENSMUSG00000027613	AF047046|BC015274|BC024442|Y11460	AAD28078.1|AAH15274.1|AAH24442.1|CAA72246.1		Mm.271674	27501448|6686291	IPI00115862	16418	NP_034709.1	mmu:16418	1000	0.0062007	0	0	0	0	0	0	194846	101968	65721.3	58596.9	80570.4	0
N-acetyltransferase ESCO1	Esco1	ENZ	ESCO1_MOUSE	Q69Z69|B9EKQ9|Q8BQI2|Q8BR47|Q922F5	ENSMUSG00000024293	AK045656|AK049589|AC102441|AK173297|BC008220|BC151069|BC151077	BAC32447.1|BAC33830.1|BAD32575.1|AAH08220.1|AAI51070.1|AAI51078.1		Mm.210996|Mm.450684	67460471|124487021	IPI00122930|IPI00224030|IPI00462061	77805	NP_001074691.1	mmu:77805	1000	0.0062007	0	0	0	0	0	0	1.0521e+06	0	626277	561580	463405	463466
Ecotropic viral integration site 5 protein	Evi5	CC	EVI5_MOUSE	P97366|Q3TPQ1|Q3UYX4	ENSMUSG00000011831	U53586|AK164208	AAB40607.1|BAE37684.1		Mm.35796	117949402|81861693	IPI00124191				1000	0.0062007	0	0	0	0	0	0	0	120997	306827	376497	268826	393365
Junctional adhesion molecule A precursor	F11r	CS	JAM1_MOUSE	O88792|Q8VC39	ENSMUSG00000038235	U89915	AAC32982.1		Mm.294882	13096703|10720048	IPI00316159				1000	0.0062007	0	0	0	0	0	0	90731.8	28713.9	61428.3	74733.6	89061.5	0
Protein F830045P16Rik	F830045P16Rik	UK	Q8BJ95_MOUSE	Q8BJ95	ENSMUSG00000043727	AL808143|AK089892|CH466519|EDL28240.1|BAC40988.1	BAC40988.1|EDL28240.1		Mm.452175	26354723|29244066|123230066|148696293|81913258	IPI00222336	228592	NP_808321.1	mmu:228592	1000	0.0062007	0	0	0	0	0	0	156173	0	159823	128846	164483	205056
FTS and Hook-interacting protein	Fam160a2	TP	F16A2_MOUSE	Q3U2I3|Q3TWF5|Q6P543|Q80T93|Q811J6|Q8BI34|Q8VE55	ENSMUSG00000044465	AK122552|AK014591|AK155273|AK159716|BC019738|BC043717|BC063093	BAC65834.2|BAC25444.1|BAE33157.1|BAE35311.1|AAH19738.1|AAH43717.1|AAH63093.1		Mm.30254|Mm.380109	116243085|334358877|334358879|334358881|39930595	IPI00403498|IPI00620172|IPI00798475	74349	NP_001229292.1|NP_001229293.1|NP_001229294.1|NP_950174.1	mmu:74349	1000	0.0062007	0	0	0	0	0	0	211070	0	133885	1.16423e+06	659121	988451
Protein FAM169B	Fam169b	UK	F169B_MOUSE	Q8CHT6		BC039209|BC039945	AAH39209.1|AAH39945.1		Mm.216193	62000668|81878137	IPI00461929	434197	NP_001013833.1	mmu:434197	1000	0.0062007	0	0	0	0	0	0	0	2.92132e+06	2.19482e+06	2.09903e+06	2.05743e+06	2.30323e+06
Dentin matrix protein 4	Fam20c	DIS	DMP4_MOUSE	Q5MJS3|Q4FJP0|Q571A3|Q6PKA8|Q8JZP7	ENSMUSG00000025854	AY778962|AK220286|BC004044|BC025814|BC025826|CT010363	AAV91326.1|BAD90211.1|AAH04044.3|AAH25814.1|AAH25826.1|CAJ18570.1		Mm.320355	167234439|81889209	IPI00170355	80752	NP_085042.2	mmu:80752	1000	0.0062007	0	0	0	0	0	0	2.34751e+06	1.18174e+06	355465	675514	451662	0
Family with sequence similarity 83, member C	Fam83c	UK	Q14CG2_MOUSE	Q14CG2|Q9CU74		BC113190|BC113797|AAI13191.1|AAI13798.1	AAI13191.1|AAI13798.1		Mm.260918	109731157|109730299	IPI00750846				1000	0.0062007	0	0	0	0	0	0	224814	0	344130	289251	673231	308767
Protein FAM83H	Fam83h	CS	FA83H_MOUSE	Q148V8|Q8BZF6|Q8CI79|Q8R5C2|Q8R5D0	ENSMUSG00000046761	AK035531|BC022937|BC023045|BC036149|BC117947|BC117948	BAC29093.1|AAH22937.1|AAH23045.1|AAH36149.1|AAI17948.1|AAI17949.1		Mm.267178	123796069|269914116|269914118	IPI00227516	105732	NP_001161725.1|NP_598848.2	mmu:105732	1000	0.0062007	0	0	0	0	0	0	0	3.41166e+06	945785	199840	3.49052e+06	4.0628e+06
Fc receptor-like protein 6	Fcrl6	TM	FCRL6_MOUSE	A1YIY0|E9QM04	ENSMUSG00000070504	EF032497	ABL86186.1		Mm.439612	134034127	IPI01007665				1000	0.0062007	0	0	0	0	0	0	723519	652518	275715	218338	0	43004.9
Fibroblast growth factor receptor 2	Fgfr2	SIG	FGFR2_MOUSE	P21803|O55141|Q00389|Q61342	ENSMUSG00000030849	X55441|M63503|M86441|Y16152|Y16167|M23362	CAA39083.1|AAA39377.1|AAA37286.1|CAA76098.1|CAA76099.1|AAA37285.1	A38429|A44142|S17295	Mm.16340	116089349|2506801|116089355	IPI00128462|IPI00989007	14183	NP_034337.2|NP_963895.2	mmu:14183	1000	0.0062007	0	0	0	0	0	0	222248	55067.3	0	208000	110797	135832
Four and a half LIM domains protein 2	Fhl2	TF	FHL2_MOUSE	O70433|P97448	ENSMUSG00000008136	AF055889|U77040|AF114381|AF153340	AAC12770.1|AAB19211.2|AAD53230.1|AAD34170.1		Mm.6799	6753866|6226769	IPI00118205	14200	NP_034342.1	mmu:14200	1000	0.0062007	0	0	0	0	0	0	277384	0	156862	230212	88973.8	161057
Glucose-6-phosphatase	G6pc	ENZ	G6PC_MOUSE	P35576|Q91WV3	ENSMUSG00000078650	U00445|U91573|AK050279|AK052656|AL590969|BC013448	AAC52122.1|AAC53166.1|BAC34162.1|BAC35084.1|CAM19548.1|AAH13448.1	A48589	Mm.18064	544362|31982353|341940721	IPI00119645	14377	NP_032087.2	mmu:14377	1000	0.0062007	0	0	0	0	0	0	814366	226379	0	165339	174787	335620
Gamma-aminobutyric acid receptor subunit delta	Gabrd	CNL	GBRD_MOUSE	P22933	ENSMUSG00000029054	AH001900|S42882	AAA37652.1|AAB22967.1	A36303|I52630	Mm.388925	160707923|120792	IPI00323796	14403	NP_032098.2	mmu:14403	1000	0.0062007	0	0	0	0	0	0	543106	165732	620828	0	306697	288992
Polypeptide N-acetylgalactosaminyltransferase 5	Galnt5	ENZ	GALT5_MOUSE	Q8C102|A2AS75	ENSMUSG00000026828	AK029323|AL928564|AL929144|CH466519	BAC26396.1|CAM18783.1|CAM24473.1|EDL26932.1		Mm.484118	341940730|51315987|158749624	IPI00223910	241391	NP_766443.2	mmu:241391	1000	0.0062007	0	0	0	0	0	0	833501	312145	0	557185	66964.3	81985.5
Glomulin	Glmn	DEV	GLMN_MOUSE	Q8BZM1|Q3TFR5|Q99LB8|Q3T9A5	ENSMUSG00000029276	AJ566083|AK034160|AK169045|BC003446	CAD92739.1|BAC28612.1|BAE40833.1|AAH03446.1		Mm.41417	239985599|239985605|239985596|38372347	IPI00116713	170823	NP_001155210.1|NP_001155211.1|NP_573511.2	mmu:170823	1000	0.0062007	0	0	0	0	0	0	316406	303369	0	157103	258793	283403
Putative uncharacterized protein Gm10503	Gm10503	UK	Q3UUQ9_MOUSE	Q3UUQ9		AK138161|BAE23566.1	BAE23566.1		Mm.454522	74209631	IPI00652365				1000	0.0062007	0	0	0	0	0	0	600461	0	177080	343380	262864	349985
Protein Gm13103 (Novel protein similar to oogenesin 3)	Gm13103	UK	E9Q726_MOUSE	E9Q726	ENSMUSG00000029451	AL626771					IPI00754774				1000	0.0062007	0	0	0	0	0	0	0	219055	1.08314e+06	3.62666e+06	2.98764e+06	4.10584e+06
Uncharacterized protein C2orf62 homolog	Gm216	UK	CB062_MOUSE	B9EKE5|Q3UUR2|F7AAT1	ENSMUSG00000073650	AK138157|BC150857	BAE23563.1|AAI50858.1		Mm.310460	290463133|85701842	IPI00339460|IPI00955360	241112	NP_001028517.1	mmu:241112	1000	0.0062007	0	0	0	0	0	0	2.2498e+06	0	830904	706750	785837	788068
GEM-interacting protein	Gmip	TF	GMIP_MOUSE	Q6PGG2|Q6P9S3	ENSMUSG00000036246	BC057037|BC060628	AAH57037.1|AAH60628.1		Mm.324305	37674214|62286828	IPI00377290|IPI00554841	78816	NP_932769.1	mmu:78816	1000	0.0062007	0	0	0	0	0	0	1.61823e+06	682453	0	571193	828988	1.04801e+06
Golgi SNAP receptor complex member 1	Gosr1	TP	GOSR1_MOUSE	O88630	ENSMUSG00000010392	AF079901	AAC32189.1		Mm.20931	11132188	IPI00132923				1000	0.0062007	0	0	0	0	0	0	328829	962661	0	277302	368745	1.18477e+06
Metabotropic glutamate receptor 1	Grm1	RCP	GRM1_MOUSE	P97772|Q6AXG4|Q9EPV6	ENSMUSG00000019828	AF320126|BC067057|BC079566|U89891	AAG41991.2|AAH67057.1|AAH79566.1|AAB48099.1		Mm.391904|Mm.482986	166999785|34328063|29840840	IPI00110402|IPI00281619|IPI00281620	14816	NP_001107805.1|NP_058672.1	mmu:14816	1000	0.0062007	0	0	0	0	0	0	419340	0	106804	1.10948e+06	1.17269e+06	96040.5
Protein Hook homolog 2	Hook2	TP	HOOK2_MOUSE	Q7TMK6|Q66JV2|Q8BY47|Q8R347|Q8VCN4|Q99LU2	ENSMUSG00000052566	AK042048|AK145768|AK169073|BC002226|BC019486|BC026609|BC055881|BC080744	BAC31143.1|BAE26639.1|BAE40859.1|AAH02226.1|AAH19486.1|AAH26609.1|AAH55881.1|AAH80744.1		Mm.247775	41688577|269784731|341941068|269784735	IPI00381165	170833	NP_001161463.1|NP_573518.2	mmu:170833	1000	0.0062007	0	0	0	0	0	0	0	495475	198249	1.09087e+06	1.08558e+06	1.36818e+06
Insulin-like growth factor-binding protein complex acid labile subunit	Igfals	CS	ALS_MOUSE	P70389|Q9DBI7|Q9JIL0	ENSMUSG00000046070	U66900|AK004926	AAB17270.1|BAB23677.1	JC6128	Mm.3135	2498124|31982258	IPI00556721	16005	NP_032366.2	mmu:16005	1000	0.0062007	0	0	0	0	0	0	675490	630743	0	194029	420554	589955
Inositol monophosphatase 2	Impa2	ENZ	IMPA2_MOUSE	Q91UZ5	ENSMUSG00000024525	AF353730|BC011093	AAK39516.1|AAH11093.1		Mm.34079|Mm.486871	68568741|16716595	IPI00126255	114663	NP_444491.1	mmu:114663	1000	0.0062007	0	0	0	0	0	0	63134.3	337825	0	80207.9	263811	299746
Inverted formin-2	Inf2	CS	INF2_MOUSE	Q0GNC1|Q14C56|Q499F7|Q6P9T3|E9PUD5	ENSMUSG00000037679	DQ834374|BC060610|BC099931|BC115422|BC115423	ABI20145.1|AAH60610.1|AAH99931.1|AAI15423.2|AAI15424.2		Mm.250193	114052809|117940161	IPI00678133|IPI00762596	70435	NP_940803.2	mmu:70435	1000	0.0062007	0	0	0	0	0	0	628731	357110	0	348895	342837	142770
Potassium voltage-gated channel subfamily H member 4	KCNH4	CNL	A2A5F7_MOUSE	A2A5F7	ENSMUSG00000035355	BC150990|BC150994|AL591466|AL591469|AAI50991.1|CAM22916.1|AAI50995.1|CAM19470.1	AAI50991.1|AAI50995.1|CAM19470.1|CAM22916.1		Mm.297539	187957128|123239581|124487121|187957130|123239716	IPI00118704	380728	NP_001074663.1	mmu:380728	1000	0.0062007	0	0	0	0	0	0	189283	0	94917.4	47519.6	143180	67485.9
Uncharacterized protein KIAA0513	Kiaa0513	UK	K0513_MOUSE	Q8R0A7|Q80TY8|Q8BQV3|Q8C8N9|Q8CCN0|Q8BQB5	ENSMUSG00000031824	AK122299|AK032447|AK044754|AK046401|BC027126	BAC65581.1|BAC27873.1|BAC32067.1|BAC32707.1|AAH27126.1		Mm.101958	255069800|255069802|255069804|52000726	IPI00377731	234797	NP_001157232.1|NP_001157233.1|NP_758490.3	mmu:234797	1000	0.0062007	0	0	0	0	0	0	1.58319e+06	0	714386	174560	761451	110190
TLD domain-containing protein KIAA1609	Kiaa1609	UK	K1609_MOUSE	Q8K0P3|Q69ZF1	ENSMUSG00000034105	AK173215|AK079186|BC030874	BAD32493.1|BAC37572.1|AAH30874.1		Mm.358759	81900855|28077021	IPI00157480|IPI00881261	74347	NP_083159.1	mmu:74347	1000	0.0062007	0	0	0	0	0	0	502013	0	484561	422501	301547	398989
Kinesin-like protein KIF2C	Kif2c	CS	KIF2C_MOUSE	Q922S8|A2AE71	ENSMUSG00000028678	AL671866|BC006841	CAM26318.1|AAH06841.1		Mm.247651	29840788|46015985|227430340|46015984	IPI00123365	73804	NP_608301.3	mmu:73804	1000	0.0062007	0	0	0	0	0	0	340750	94167.5	0	87018.3	144829	61249.6
Kinesin light chain 2	Klc2	TP	KLC2_MOUSE	O88448	ENSMUSG00000024862	AF055666	AAC27741.1		Mm.271648	13878547	IPI00844651				1000	0.0062007	0	0	0	0	0	0	297623	0	149945	136697	212506	206685
Kinase suppressor of Ras 2	Ksr2	SCA	KSR2_MOUSE	Q3UVC0|F8WGG9	ENSMUSG00000061578	AC113299|AC113303|AC114617|AK137433	BAE23350.1		Mm.437947	147647674	IPI00975163				1000	0.0062007	0	0	0	0	0	0	0	855783	718256	654351	148384	201825
Leucine zipper protein 2	Luzp2	UK	LUZP2_MOUSE	Q8BGY3|Q7TPB5|Q8CBZ7	ENSMUSG00000063297	AY164459|AK032204|AK034240|AK034077|BC075646	AAO26442.1|BAC27756.1|BAC28644.1|BAC28573.1|AAH75646.1		Mm.387344|Mm.474990	134053919|81873745	IPI00453486	233271	NP_848820.4	mmu:233271	1000	0.0062007	0	0	0	0	0	0	176873	15995.9	24406.4	0	38104.9	64708.4
Multiple epidermal growth factor-like domains protein 8	Megf8	TM	MEGF8_MOUSE	P60882|B3GR00|Q80TR3|Q80V41|Q8BMN9|Q8JZW7|Q8K0J3	ENSMUSG00000045039	EU723517|BC031185|BC036727|BC051121|BC060277|AK122377|AK030408	ACE00231.1|AAH31185.1|AAH36727.1|AAH51121.1|AAH60277.1|BAC65659.1|BAC26949.1		Mm.38527	46395659|218511691|237874245	IPI00930841	269878	NP_001153872.1	mmu:269878	1000	0.0062007	0	0	0	0	0	0	2.90527e+06	576904	0	684011	353994	943297
mTERF domain-containing protein 1, mitochondrial	Mterfd1	TF	MTER1_MOUSE	Q8R3J4|Q9CSV1|Q9CWM7	ENSMUSG00000021519	AK010525|AK011934|BC025173|BC085282	BAB27006.1|BAB27924.3|AAH25173.1|AAH85282.1		Mm.347939	81901619|171906591	IPI00109282	66410	NP_079823.2	mmu:66410	1000	0.0062007	0	0	0	0	0	0	1.01795e+06	543593	0	725602	592938	845165
NADH-ubiquinone oxidoreductase chain 1	Mtnd1	ENZ	NU1M_MOUSE	P03888|Q9G0S6	ENSMUSG00000064341	V00711|J01420|AB042523|AB042524|AB042809|AB049357|AJ512208|AY172335|AY339599|AJ489607|AY533105|AY533106|AY533107|AY533108	CAA24080.1|AAB48644.1|BAA95653.2|BAA95640.2|BAA95795.2|BAB13801.2|CAD54432.1|AAN85122.1|AAP89023.2|CAD33907.1|AAS01439.1|AAS01452.1|AAS01465.1|AAS01478.1	A00409		57015344|34538598	IPI00341550	17716	NP_904328.1	mmu:17716	1000	0.0062007	0	0	0	0	0	0	73986.4	30291.2	168203	287545	0	403761
C-Myc-binding protein	Mycbp	TF	MYCBP_MOUSE	Q9EQS3|O88308|Q8C5M8	ENSMUSG00000028647	AB015858|AB052913	BAA31257.1|BAB20018.1		Mm.446553	20137469	IPI00111495				1000	0.0062007	0	0	0	0	0	0	0	264930	223116	102276	168770	211226
Unconventional myosin-VIIa	Myo7a	TP	MYO7A_MOUSE	P97479|E9QLP7|Q5MJ57|F6ZLJ0	ENSMUSG00000030761	U81453|AC115022|AC119880|AC157792|AY821853	AAB40708.1|AAV87212.1	T30870	Mm.1403	341940984|367460064|9297017|325054036|115511010|367460068	IPI00125593|IPI00775946	17921	NP_001243010.1|NP_001243012.1|NP_032689.2	mmu:17921	1000	0.0062007	0	0	0	0	0	0	199675	0	695798	306544	29812.5	673445
N-alpha-acetyltransferase 38, NatC auxiliary subunit	Naa38	TF	NAA38_MOUSE	Q6ZWM4|Q3TIX3	ENSMUSG00000044155	AK088664|AK167674|BC019458	BAC40488.1|BAE39723.1|AAH19458.1		Mm.275158	19527156|52783125	IPI00263042	76522	NP_598700.1	mmu:76522	1000	0.0062007	0	0	0	0	0	0	83591.3	49024.2	64583.4	27888.4	29310.5	0
Alpha-N-acetylgalactosaminidase	Naga	ENZ	NAGAB_MOUSE	Q9QWR8|O88620|Q8R437|Q8VDK2	ENSMUSG00000022453	AF079458|AJ223966|AY079439|AY079440|AK077116|BC021631	AAC28851.1|CAA11703.1|AAL87527.1|AAL87528.1|BAC36620.1|AAH21631.1		Mm.20325	168693635|67461084	IPI00315593	17939	NP_032695.3	mmu:17939	1000	0.0062007	0	0	0	0	0	0	254455	0	95739.7	117970	93911.2	109815
Sialidase-3	Neu3	ENZ	NEUR3_MOUSE	Q9JMH7	ENSMUSG00000035239	AB026842	BAA92868.1		Mm.103703	17369066|7710068	IPI00125683	50877	NP_057929.1	mmu:50877	1000	0.0062007	0	0	0	0	0	0	995155	604879	0	195693	256415	547721
Ephexin-1	Ngef	MOD	NGEF_MOUSE	Q8CHT1|Q8R204|Q923H2|Q9JHT9	ENSMUSG00000026259	AJ238898|AY038025|BC022680|BC039279	CAC00698.1|AAK71494.1|AAH22680.1|AAH39279.1		Mm.435439	162417957|81878134|162417959	IPI00229725|IPI00405459	53972	NP_001104784.1|NP_063920.2	mmu:53972	1000	0.0062007	0	0	0	0	0	0	898344	632164	382466	67224.1	297863	0
Nipped-B-like protein	Nipbl	CC	NIPBL_MOUSE	Q6KCD5|Q6KC78|Q7TNS4|Q8BKV4|Q8CES9|Q9CUC6	ENSMUSG00000022141	AJ627033|AJ640138|AK014915|AK016861|AK049588|BC055787	CAF25291.1|CAG26692.1|BAC25453.1|BAB30471.1|BAC33829.1|AAH55787.1		Mm.240329|Mm.440537	51371928|49169845|50400866	IPI00357096|IPI00377849|IPI00380342|IPI00421052	71175	NP_081983.2|NP_957684.1	mmu:71175	1000	0.0062007	0	0	0	0	0	0	9.45004e+06	4.70978e+06	0	2.23181e+06	3.34619e+06	2.42078e+06
Notchless protein homolog 1	Nle1	UK	NLE1_MOUSE	Q8VEJ4|B1ARD5	ENSMUSG00000020692	AL603745|BC018399	CAI25495.1|AAH18399.1		Mm.29176	238624156|34922584|341942247	IPI00124677	217011	NP_663406.2	mmu:217011	1000	0.0062007	0	0	0	0	0	0	359406	0	122814	138142	181363	160116
Putative uncharacterized protein (Fragment)	Nlgn2	UK	Q3UVR7_MOUSE	Q3UVR7		AK137003|BAE23202.1	BAE23202.1		Mm.151293	74205782	IPI00654379				1000	0.0062007	0	0	0	0	0	0	388183	0	262114	259146	229597	251386
NLR family member X1	Nlrx1	SIG	NLRX1_MOUSE	Q3TL44|Q3UKJ1|Q80W30|Q8C249	ENSMUSG00000032109	AK089260|AK145988|AK166689|BC050054	BAC40818.1|BAE26810.1|BAE38948.1|AAH50054.1		Mm.3957	123783417|255522933|255522931|255522935	IPI00265701	270151	NP_001157214.1|NP_001157215.1|NP_848507.2	mmu:270151	1000	0.0062007	0	0	0	0	0	0	1.20488e+06	391992	0	656566	562912	688973
Nucleoside diphosphate kinase 3	Nme3	ENZ	NDK3_MOUSE	Q9WV85|Q9D931|Q9EPA2	ENSMUSG00000073435	AF153449|AF288689|AF288691|AK007399|BC028503	AAD38976.1|AAG02199.1|AAG02201.1|BAB25013.1|AAH28503.1		Mm.430765	55584186|255308888	IPI00125450	79059	NP_062704.2	mmu:79059	1000	0.0062007	0	0	0	0	0	0	195894	0	100073	166230	176604	191169
Nucleolar protein 12	Nol12	TF	NOL12_MOUSE	Q8BG17|Q91VI1	ENSMUSG00000033099	AY940114|AK037035|AK083539|AK167446|BC013701|BC094424	AAX32893.1|BAC29680.1|BAC38946.1|BAE39532.1|AAH13701.1|AAH94424.1		Mm.157216	31542287|81895973	IPI00307884	97961	NP_598561.2	mmu:97961	1000	0.0062007	0	0	0	0	0	0	871276	480975	231059	251366	0	302316
Probable aminopeptidase NPEPL1	Npepl1	ENZ	PEPL1_MOUSE	Q6NSR8|A2ACM6|Q66JY0	ENSMUSG00000039263	AL669896|BC069933|BC080707	CAM25415.1|AAH69933.1|AAH80707.1		Mm.295629	47523981|68565890	IPI00416303	228961	NP_998898.1	mmu:228961	1000	0.0062007	0	0	0	0	0	0	602922	244021	0	199982	253205	234864
Nuclear receptor subfamily 2 group C member 2	Nr2c2	TF	NR2C2_MOUSE	P49117|P55093	ENSMUSG00000005893	U11688|S75970|U32939	AAA93150.1|AAB33314.1|AAC18408.1	I54075|JC4299	Mm.442385|Mm.87062	67906168|1351191	IPI00113012	22026	NP_035760.1	mmu:22026	1000	0.0062007	0	0	0	0	0	0	0	285507	262913	225350	236690	247253
Nuclear migration protein nudC	Nudc	CS	NUDC_MOUSE	O35685|Q3UJS7	ENSMUSG00000028851	X81443|Y15522|AK032673|AK146323|BC011253	CAA57201.1|CAA75677.1|BAC27981.1|BAE27078.1|AAH11253.1		Mm.69	62286986|159163883|6754910|159163298	IPI00132942	18221	NP_035078.1	mmu:18221	1000	0.0062007	0	0	0	0	0	0	0	3.03083e+06	2.33271e+06	6.39858e+06	5.61915e+06	1.4146e+06
Bis(5'-nucleosyl)-tetraphosphatase [asymmetrical]	Nudt2	ENZ	AP4A_MOUSE	P56380|Q9D2U6|Q9D6V2	ENSMUSG00000028443	AK009933|AK018771|BC025153	BAB26592.1|BAB31399.1|AAH25153.1		Mm.28574	86198335|67476788	IPI00135345	66401	NP_079815.2	mmu:66401	1000	0.0062007	0	0	0	0	0	0	694392	0	33727.3	377932	497419	493963
2'-5'-oligoadenylate synthase 3	Oas3	ENZ	Q14BH3_MOUSE	Q14BH3		BC115879|AAI15880.1	AAI15880.1		Mm.204887	109732414	IPI00776141				1000	0.0062007	0	0	0	0	0	0	901892	684497	0	324415	380695	427313
Mszf79-1 (Fragment)	OTTMUSG00000007634	TF	O88229_MOUSE	O88229	ENSMUSG00000096734	AB010324|BAA31380.1	BAA31380.1			81861440|3298183	IPI00987519				1000	0.0062007	0	0	0	0	0	0	656833	0	126064	401226	366627	597206
High affinity cAMP-specific and IBMX-insensitive 3',5'-cyclic phosphodiesterase 8B	Pde8b	ENZ	PDE8B_MOUSE	E9Q4S1|Q8BI47	ENSMUSG00000021684	AC123034|AC134439|AC147108			Mm.100167	363805461	IPI00261641				1000	0.0062007	0	0	0	0	0	0	468851	0	167546	151967	148335	207738
[Pyruvate dehydrogenase [lipoamide]] kinase isozyme 2, mitochondrial	Pdk2	ENZ	PDK2_MOUSE	Q9JK42|Q8VC63	ENSMUSG00000038967	AF267660|AL606480|CH466556|BC021764	AAF72038.1|CAI23968.1|EDL15963.1|AAH21764.1		Mm.29768	12585315|226958643|341941241	IPI00122251	18604	NP_598428.2	mmu:18604	1000	0.0062007	0	0	0	0	0	0	107539	0	41795.6	209414	182211	132033
Proline-, glutamic acid- and leucine-rich protein 1	Pelp1	TF	PELP1_MOUSE	Q9DBD5|Q5F2E2|Q6PEM0|Q91YM9	ENSMUSG00000018921	AK005027|AL596096|BC016444|BC057987|BC090620	BAB23754.1|CAI51981.1|AAH16444.1|AAH57987.1|AAH90620.1		Mm.340601	257900472|116248572|81906086	IPI00321597	75273	NP_083507.3	mmu:75273	1000	0.0062007	0	0	0	0	0	0	273349	94699.8	0	78790.2	126811	123298
Phosphatidylinositol 3-kinase catalytic subunit type 3	Pik3c3	ENZ	PK3C3_MOUSE	Q6PF93|Q8R3S8|D3YZ98	ENSMUSG00000033628	BC024675|BC057678	AAH24675.1|AAH57678.1		Mm.194127	81885714|42475974	IPI00113918|IPI00621925	225326	NP_852079.2	mmu:225326	1000	0.0062007	0	0	0	0	0	0	250857	0	211617	181599	457161	457386
Serine/threonine-protein phosphatase with EF-hands 1	Ppef1	ENZ	PPE1_MOUSE	O35655|A2AIC6	ENSMUSG00000062168	AL732450|AL974311|Y08234	CAM17008.1|CAM19040.1|CAA69403.1		Mm.296779	152031657|124244035|12230413	IPI00671133	237178	NP_035277.1	mmu:237178	1000	0.0062007	0	0	0	0	0	0	1.09526e+06	0	492569	520107	427084	528114
Liprin-beta-1	Ppfibp1	MOD	LIPB1_MOUSE	Q8C8U0|Q69ZN5|Q6GQV3|Q80VB4|Q9CUT7	ENSMUSG00000016487	AK044496|AK014559|AK173133|BC049862|BC058176|BC072603	BAC31950.1|BAB29428.1|BAD32411.1|AAH49862.1|AAH58176.1|AAH72603.1		Mm.103382	49274606|350610637|56405380|350610636|281371356	IPI00480231|IPI00480372|IPI00623401	67533	NP_001163904.1|NP_080497.1	mmu:67533	1000	0.0062007	0	0	0	0	0	0	0	160786	191408	120703	103171	117605
Peptidyl-prolyl cis-trans isomerase-like 2	Ppil2	CHA	PPIL2_MOUSE	Q9D787|Q542A2|Q9CZL1	ENSMUSG00000022771	AK009460|AK090052|AK161596|BC028899	BAB26301.1|BAC41068.1|BAE36483.1|AAH28899.1		Mm.253614	356995947|356995944|23813956|30025020	IPI00109815	66053	NP_001239373.1|NP_001239374.1|NP_659203.1	mmu:66053	1000	0.0062007	0	0	0	0	0	0	3.6984e+06	1.15027e+06	371239	1.06175e+06	0	1.27069e+06
Protein phosphatase 1 regulatory subunit 3A	Ppp1r3a	MOD	PPR3A_MOUSE	Q99MR9|Q32MS0|Q8BUJ4|Q8BUL0	ENSMUSG00000042717	AF309629|AF309628|CH466533|BC109007|AK084518|AK084719	AAK31072.1|EDL13902.1|AAI09008.1|BAC39208.2|BAC39262.2		Mm.209429	52000837|341941549|144922615	IPI00342163	140491	NP_536712.2	mmu:140491	1000	0.0062007	0	0	0	0	0	0	824582	0	270070	268693	495269	586516
Protein arginine N-methyltransferase 1	Prmt1	ENZ	ANM1_MOUSE	Q9JIF0|Q99LS4|D3Z0A2	ENSMUSG00000052429	AF232716|AF232717|BC002249	AAF37292.1|AAF37293.1|AAH02249.1		Mm.27545	357197158|12229652|9790109	IPI00120495|IPI00229961|IPI00229962	15469	NP_001239405.1|NP_062804.1	mmu:15469	1000	0.0062007	0	0	0	0	0	0	496829	195545	0	139280	219032	150056
Pregnancy-specific glycoprotein 27	Psg27	UK	Q497W2_MOUSE	Q497W2	ENSMUSG00000070797	AC151412|BC100351|AAI00352.1	AAI00352.1		Mm.440302	71682231|81230478	IPI00605635	545925	NP_001032245.1	mmu:545925	1000	0.0062007	0	0	0	0	0	0	52918	36103	0	25046.7	42841.4	43001.1
26S proteasome non-ATPase regulatory subunit 6	Psmd6	MOD	PSMD6_MOUSE	Q99JI4|Q9CWZ1	ENSMUSG00000021737	AJ252147|AK010287|BC006869	CAC34579.1|BAB26823.1|AAH06869.1		Mm.27591	46049022|20978552	IPI00319965	66413	NP_079826.2	mmu:66413	1000	0.0062007	0	0	0	0	0	0	256046	184588	89878.8	101908	49381.8	0
26S proteasome non-ATPase regulatory subunit 8	Psmd8	MOD	PSMD8_MOUSE	Q9CX56	ENSMUSG00000030591	AC164564|AK020132	BAB32006.2		Mm.273152	308153478|156713423|20978554	IPI00403509	57296	NP_080821.3	mmu:57296	1000	0.0062007	0	0	0	0	0	0	250669	0	132643	69432.1	136857	41295.1
Proteasome activator complex subunit 2	Psme2	MOD	PSME2_MOUSE	P97372|O35562|E0CZ90	ENSMUSG00000078153|ENSMUSG00000079197	U60329|AB007138|AF060195|AB053120|AK012344|BC005680|BC057859	AAC53296.1|BAA28837.1|AAC83999.1|BAB47405.1|BAB28175.1|AAH05680.1|AAH57859.1		Mm.371573	71725358|20137004|17380257	IPI00124225	19188	NP_001025026.1|NP_035320.1	mmu:19188	1000	0.0062007	0	0	0	0	0	0	124687	89083.2	122544	0	50765.9	63731.1
Glycogen phosphorylase, brain form	Pygb	ENZ	PYGB_MOUSE	Q8CI94|Q8K283	ENSMUSG00000033059	BC032209|BC035283	AAH32209.1|AAH35283.1		Mm.222584	24418919|46396900	IPI00229796	110078	NP_722476.1	mmu:110078	1000	0.0062007	0	0	0	0	0	0	375180	410696	87882.8	266688	0	945552
Glycogen phosphorylase, liver form	Pygl	ENZ	PYGL_MOUSE	Q9ET01|Q3UKJ0|Q3UEJ6	ENSMUSG00000021069	AF288783|AK140321|AK145989	AAG00588.1|BAE24332.1|BAE26811.1		Mm.256926|Mm.447796	341942266|20178036|268836255	IPI00319525	110095	NP_573461.2	mmu:110095	1000	0.0062007	0	0	0	0	0	0	496584	173616	267854	192940	0	427499
Glycogen phosphorylase, muscle form	PYGM	ENZ	E9PUM3_MOUSE	E9PUM3	ENSMUSG00000032648	M32598|M32579|M32580|M32581|M32582|M32583|M32584|M32585|M32586|M32587|M32588|M32589|M32590|M32591|M32592|M32593|M32594|M32595|M32596|M32597|U94777|U94774|U94775|U94776|AF066859|AK056607|AP001462|CH471076|BC126392|BC130514|X03031|M16013	AAA60231.1|AAC52081.1|AAC17451.1|BAG51762.1|EAW74284.1|AAI26393.1|AAI30515.1|CAA26834.1|AAA36216.1	A27335		93278542|257900462|5032009|3041717	IPI00218130|IPI00657751	5837	NP_001158188.1|NP_005600.1		1000	0.0062007	0	0	0	0	0	0	375180	410696	87882.8	266688	0	945552
RAD51-associated protein 2	RAD51AP2	CC	G3UW63_MOUSE	G3UW63	ENSMUSG00000086022	AC139207|CT009765|CH466582|EDK98438.1	EDK98438.1		Mm.341257	148666022|162135969		209550	NP_001104588.1	mmu:209550	1000	0.0062007	0	0	0	0	0	0	1.03335e+06	0	87594	355879	493855	178971
Probable arginine--tRNA ligase, mitochondrial	Rars2	ENZ	SYRM_MOUSE	Q3U186|Q8QZU7	ENSMUSG00000028292	AK156182|BC024878	BAE33614.1|AAH24878.1		Mm.22363	240120047|115502849	IPI00323177	109093	NP_852071.2	mmu:109093	1000	0.0062007	0	0	0	0	0	0	0	490058	204423	210966	259140	192769
Receptor expression-enhancing protein 2	Reep2	MOD	REEP2_MOUSE	Q8VCD6|C1IE02	ENSMUSG00000038555	AY562230|BC020184	AAT70675.1|AAH20184.2		Mm.293588	81879229|54261730|326319955	IPI00122032	225362	NP_001191843.1|NP_659114.2	mmu:225362	1000	0.0062007	0	0	0	0	0	0	273512	0	122051	157023	157335	202346
Receptor-interacting serine/threonine-protein kinase 4	Ripk4	ENZ	RIPK4_MOUSE	Q9ERK0|Q3UM04|D3YXY4	ENSMUSG00000005251	AF302127|AK145203|BC057871	AAG30871.2|BAE26294.1|AAH57871.1		Mm.35290	81917382|18129624	IPI00112410	72388	NP_076152.2	mmu:72388	1000	0.0062007	0	0	0	0	0	0	2.69742e+06	0	78762.3	249081	30162.8	215145
E3 ubiquitin-protein ligase RNF123	Rnf123	ENZ	RN123_MOUSE	Q5XPI3|Q6PGE0|Q05CH9	ENSMUSG00000041528	AY744153|BC057082	AAU93471.1|AAH57082.1		Mm.379272	81889924|54027904	IPI00471406|IPI00788310	84585	NP_115932.1	mmu:84585	1000	0.0062007	0	0	0	0	0	0	271715	0	337221	345257	346973	33376
Ribosomal protein S6 kinase alpha-5	Rps6ka5	ENZ	KS6A5_MOUSE	Q8C050|Q8CI92	ENSMUSG00000021180	AY341873|AY341881|AK032316|BC035298	AAQ24158.1|AAQ24165.1|BAC27809.1|AAH35298.1		Mm.220417|Mm.392855	37999676|23956386	IPI00229794|IPI00380392	73086	NP_705815.1	mmu:73086	1000	0.0062007	0	0	0	0	0	0	820917	0	224648	147739	349095	157086
Ribosome biogenesis regulatory protein homolog	Rrs1	TF	RRS1_MOUSE	Q9CYH6|Q3UQW6|Q9CS27|Q9D2B2|Q9D6M6|Q9JJC1	ENSMUSG00000061024	AB041589|AK010178|AK017683|AK019257|AK019913|AK142041|BC003481|BC055925	BAA95072.1|BAB26750.1|BAB30871.1|BAB31631.1|BAB31912.1|BAE24922.1|AAH03481.1|AAH55925.1		Mm.29061|Mm.467167	227908779|21362904	IPI00318725	59014	NP_067486.2	mmu:59014	1000	0.0062007	0	0	0	0	0	0	562477	0	315800	737024	715846	572581
Regulator of telomere elongation helicase 1	Rtel1	CC	RTEL1_MOUSE	Q0VGM9|A2AU09|A2AU10|A2AU11|A2AU12|A2AU13|A2AU14|Q3UM40|Q5F0J8|Q69ZS1|Q6H1L0|Q6H1L1|Q6H1L2|Q6H1L3	ENSMUSG00000038685	AY481619|AY481620|AY481621|AY481622|AY481623|AK173097|AK145145|AL928965|BC105578|BC144977|BC144978|BC145658	AAR27234.1|AAR27235.1|AAR27236.1|AAR27237.1|AAR27238.1|BAD32375.1|BAE26258.1|CAM26413.1|CAM26414.1|CAM26415.1|CAM26416.1|CAM26417.1|CAM26418.1|AAI05579.1|AAI44978.1|AAI44979.1|AAI45659.1		Mm.11333	262263441|229891754|262263449|262263447|262263445|262263443	IPI00274165|IPI00467288|IPI00754466|IPI00756345|IPI00756903|IPI00929860	269400	NP_001001882.3|NP_001160137.1|NP_001160138.1|NP_001160139.1|NP_001160140.1	mmu:269400	1000	0.0062007	0	0	0	0	0	0	1.72749e+06	949536	0	545821	741843	1.15046e+06
Reticulon-4	Rtn4	MOD	RTN4_MOUSE	Q99P72|Q5DTK9|Q7TNB7|Q80W95|Q8BGK7|Q8BGM9|Q8K290|Q8K3G8|Q9CTE3	ENSMUSG00000020458	AY102280|AY102284|AY102286|AF326337|AY114152|AK220511|AL929371|BC032192|BC056373|AB073672|AK003859	AAM73502.1|AAM73506.1|AAM73507.1|AAM73511.1|AAK08076.1|AAM77068.1|BAD90301.1|CAI24273.1|CAI24274.1|AAH32192.1|BAC75974.1		Mm.192580|Mm.440639|Mm.445271|Mm.488364	294979278|17368641|94730421|34610237|34610235|13195648	IPI00120415|IPI00270767|IPI00469392	68585	NP_077188.1|NP_918940.1|NP_918943.1	mmu:68585	1000	0.0062007	0	0	0	0	0	0	149143	0	114521	85308.1	110902	70741.3
VSAG protein	sag	TM	O70313_MOUSE	O70313|O70316		AF043688|AAC16279.1	AAC16279.1			3132514|81886799	IPI00458309				1000	0.0062007	0	0	0	0	0	0	1.14196e+06	578990	524969	458584	0	459313
Myotubularin-related protein 5	Sbf1	ENZ	MTMR5_MOUSE	Q6ZPE2|Q4QQM2|Q8BK68|Q8K2Z0	ENSMUSG00000036529	AK129485|BC029156|BC098209|AK076039	BAC98295.1|AAH29156.1|AAH98209.1|BAC36139.1		Mm.35483	159163195|81893499|281604098|152032607	IPI00875821	77980	NP_001074499.2	mmu:77980	1000	0.0062007	0	0	0	0	0	0	2.63823e+06	0	166119	766556	179235	974620
Sciellin	Scel	DEV	SCEL_MOUSE	Q9EQG3|Q9CTT9|Q14DQ7	ENSMUSG00000022123	AF245700|AK020346	AAG40727.2|BAB32078.1		Mm.244003	70909345|85681893	IPI00111159	64929	NP_075024.2	mmu:64929	1000	0.0062007	0	0	0	0	0	0	258028	101781	1.04036e+06	0	738962	680063
Protein sidekick-1	Sdk1	CS	SDK1_MOUSE	Q3UH53|Q3UFD1|Q6PAL2|Q6V3A4|Q8BMC2|Q8BZI1	ENSMUSG00000039683	AY353236|AK032883|AK035225|AK147578|AK148648|BC060237	AAQ57662.1|BAC28069.1|BAC28986.1|BAE28004.1|BAE28630.1|AAH60237.1		Mm.151931|Mm.406697	164518930|90183173	IPI00420682|IPI00466076	330222	NP_808547.3	mmu:330222	1000	0.0062007	0	0	0	0	0	0	1.3221e+06	0	266182	183031	503820	941093
Protein sel-1 homolog 3	Sel1l3	TM	SE1L3_MOUSE	Q80TS8|E9QPJ6|Q148Y5|Q505D2|Q8BMN0|Q8BYY3|Q8R0K7	ENSMUSG00000029189	AK122362|AK030487|AK037220|AC122522|AC132083|BC026655|BC094607|BC117915|BC117916	BAC65644.1|BAC26986.1|BAC29759.1|AAH26655.1|AAH94607.1|AAI17916.1|AAI17917.1		Mm.235020	81894977|154689957|341942127	IPI00377727|IPI00886035|IPI00886237	231238	NP_766298.2	mmu:231238	1000	0.0062007	0	0	0	0	0	0	1.79894e+06	0	671288	557680	655765	544012
Serpin I2	Serpini2	INH	SPI2_MOUSE	Q9JK88|Q9D8Z3|Q9D955	ENSMUSG00000034139	AF251276|AK007347|AK007510	AAF65821.1|BAB24976.1|BAB25079.1		Mm.259446	114158681|20140270	IPI00122405	67931	NP_080736.2	mmu:67931	1000	0.0062007	0	0	0	0	0	0	505160	343009	336259	197984	0	321155
SLIT and NTRK-like protein 2	Slitrk2	DEV	SLIK2_MOUSE	Q810C0|Q8BXL6	ENSMUSG00000036790	AB097571|AK044761	BAC67205.1|BAC32071.2		Mm.336081|Mm.403134	46396819|238637336|238637334	IPI00329847	245450	NP_001154903.1|NP_942563.2	mmu:245450	1000	0.0062007	0	0	0	0	0	0	1.27835e+06	1.17402e+06	0	143548	148305	137632
SAFB-like transcription modulator	Sltm	TF	SLTM_MOUSE	Q8CH25|Q3UYE5|Q8BP76|Q8BR40|Q8VCF4|Q9CS57	ENSMUSG00000032212	AF462146|AK017839|AK045723|AK077578|AK134756|BC019992	AAO15605.1|BAB30967.1|BAC32471.1|BAC36873.1|BAE22267.1|AAH19992.1		Mm.22379	81914411|62243852|62243815	IPI00229571|IPI00556695	66660	NP_079966.2|NP_080613.1	mmu:66660	1000	0.0062007	0	0	0	0	0	0	858863	0	242379	251491	250313	375277
Small nuclear ribonucleoprotein-associated protein B	Snrpb	TF	RSMB_MOUSE	P27048|Q3UJT1	ENSMUSG00000027404	M58761|AK146319	AAA40119.1|BAE27074.1	I53659	Mm.88216	134038|6678053	IPI00114052	20638	NP_033251.1	mmu:20638	1000	0.0062007	0	0	0	0	0	0	226574	617494	0	204158	199616	246777
Spermatogenesis-associated protein 4	Spata4	DEV	SPAT4_MOUSE	Q8K3V1|Q923U8	ENSMUSG00000031518	AF530515|AF395083|BC048650	AAM94341.1|AAK77865.2|AAH48650.1		Mm.45833	33186914|48474479	IPI00322584	69281	NP_598472.2	mmu:69281	1000	0.0062007	0	0	0	0	0	0	393308	115960	150813	16105	74512.5	0
Signal peptidase complex subunit 3	Spcs3	ENZ	SPCS3_MOUSE	Q9D365|B1AUR7|Q8BK31|Q9D6F2	ENSMUSG00000048355|ENSMUSG00000048040	AK018307|AK013740|AK077432|AL671914|CH466616	BAB31154.1|BAB28979.1|BAC36797.1|CAM17322.1|CAM17323.1|EDL23842.1|EDL23843.1		Mm.328305|Mm.482965	17368832|21624631|21617845	IPI00410756	76219|76976	NP_083817.1|NP_084099.1	mmu:76219|mmu:76976	1000	0.0062007	0	0	0	0	0	0	0	121414	324825	358859	293131	401791
Serine protease inhibitor Kazal-type 5	SPINK5	INH	Q8BM18_MOUSE|Q8BM23_MOUSE	Q8BM18|Q8BM23	ENSMUSG00000055561	AC138293|AK036804|BAC29581.1|AK035690|BAC29153.1	BAC29581.1|BAC29153.1		Mm.35369	81874247|26331702|81874250|26330846	IPI00987556|IPI00346978				1000	0.0062007	0	0	0	0	0	0	324934	116874	124677	109088	0	70635.5
Spermatid perinuclear RNA-binding protein	Strbp	DEV	STRBP_MOUSE	Q91WM1|Q62262	ENSMUSG00000026915	X84692|BC014710	CAA59167.1|AAH14710.1	A57284	Mm.237095|Mm.477856	114842377|81879604	IPI00128254|IPI00475177	20744	NP_033287.2	mmu:20744	1000	0.0062007	0	0	0	0	0	0	6.13632e+06	3.2561e+06	0	1.49601e+06	1.13984e+06	939527
Thromboxane-A synthase	Tbxas1	ENZ	THAS_MOUSE	P36423|P97505	ENSMUSG00000029925	L18868|U41397|U41326|U41327|U41328|U41329|U41330|U41331|U41332|U41333|U41334|U41335|U41336	AAB39850.1|AAB87704.1	JN0683	Mm.4054	2828213|79750133	IPI00322543	21391	NP_035669.3	mmu:21391	1000	0.0062007	0	0	0	0	0	0	292202	0	169256	285489	185125	180428
Tyrosine-protein kinase Tec	Tec	ENZ	TEC_MOUSE	P24604|Q9R1M9|Q9WVN0|Q9WVN1|Q9WVN2|Q9WVN3	ENSMUSG00000029217	S53716|AF071938|AF071936|AF071937|AF071946|AF071939|AF071940|AF071941|AF071942|AF071943|AF071944|AF071945|X55663|M33427	AAA13515.2|AAD43404.1|AAD43402.1|AAD43405.1|AAD43406.1|AAD43407.1|CAA39196.1|AAA40018.1	JU0215|S13763|T01380	Mm.319581	164698392|164698390|159162362|1174631|164698396	IPI00108628|IPI00227790|IPI00227791|IPI00227792|IPI00227793|IPI00227794	21682	NP_001106931.1|NP_001106932.1|NP_001106935.1	mmu:21682	1000	0.0062007	0	0	0	0	0	0	0	1.1721e+06	1.1288e+06	1.33218e+06	757965	665657
Tektin-4	Tekt4	CS	TEKT4_MOUSE	Q149S1|Q3ZTL6|Q9DAH3	ENSMUSG00000024175	AY485267|AK005842|BC117510|BC117526	AAS55789.1|BAB24268.1|AAI17511.1|AAI17527.1		Mm.282330	110625871|118574138	IPI00321122	71840	NP_082227.1	mmu:71840	1000	0.0062007	0	0	0	0	0	0	4.46299e+06	887228	1.69302e+06	0	133895	1.19272e+06
Testis-expressed sequence 10 protein	Tex10	TM	TEX10_MOUSE	Q3URQ0	ENSMUSG00000028345	AK132870|AK141288|AL807247|CH466565|BC151176|BC151177	BAE21398.1|BAE24638.1|CAM16567.1|EDL02335.1|AAI51177.1|AAI51178.1		Mm.272025	123797448|124249335	IPI00458057	269536	NP_758508.2	mmu:269536	1000	0.0062007	0	0	0	0	0	0	6.25414e+06	2.26811e+06	0	1.81619e+06	1.5131e+06	2.00952e+06
Target of Myb protein 1	Tom1	TP	TOM1_MOUSE	O88746|Q3V4C6|Q9D120	ENSMUSG00000037827|ENSMUSG00000042870	AJ006972|AK004063|AK028398|BC021633	CAA07361.1|BAE43160.1|BAC25932.1|AAH21633.1		Mm.290868	6755847|25091403	IPI00222197|IPI00380814	21968	NP_035752.1	mmu:21968	1000	0.0062007	0	0	0	0	0	0	1.67685e+06	0	860149	292193	832519	507697
TOMM20-like protein 1	Tomm20l	TM	TO20L_MOUSE	Q9D4V6	ENSMUSG00000021078	AK016101	BAB30114.1		Mm.402075	259089421|81905201	IPI00137856	75266	NP_083503.1	mmu:75266	1000	0.0062007	0	0	0	0	0	0	1.22104e+06	497184	370057	328559	440212	0
Tripartite motif-containing protein 29	Trim29	UK	TRI29_MOUSE	Q8R2Q0|Q8CEE2|Q922Y3|Q99PN5|Q9CSC9	ENSMUSG00000032013	BC006699|BC027353|AK013219|AK028448|AF230390	AAH06699.1|AAH27353.1|BAB28721.1|BAC25956.1|AAG50169.1		Mm.273277	160333881|55976542	IPI00336913	72169	NP_076144.2	mmu:72169	1000	0.0062007	0	0	0	0	0	0	923826	358784	0	330674	216919	250656
Transient receptor potential cation channel subfamily M member 3	TRPM3	CNL	B2RUS0_MOUSE|Q8BJ11_MOUSE	B2RUS0|Q8BJ11|Q8BIH6	ENSMUSG00000052387	AC123066|AC124513|AC132389|AC132454|AC140411|AC164427|BC141400|BC141412|AAI41401.1|AAI41413.1|AK044454|BAC31929.1	AAI41401.1|AAI41413.1|BAC31929.1		Mm.131943|Mm.397699|Mm.440339	54144620|187954949|187954791|26336493|81873912	IPI00654972	226025	NP_796315.2	mmu:226025	1000	0.0062007	0	0	0	0	0	0	885966	0	138308	596036	408689	774034
Zinc finger transcription factor Trps1	Trps1	TF	TRPS1_MOUSE	Q925H1	ENSMUSG00000038679	AF346836	AAK39508.1		Mm.30466	20140645	IPI00126883				1000	0.0062007	0	0	0	0	0	0	1.99104e+06	0	493586	490340	1.22362e+06	1.54737e+06
Protein monoglycylase TTLL8	Ttll8	ENZ	TTLL8_MOUSE	A4Q9F1|Q14B76|Q8C0N7	ENSMUSG00000022388	AM690752|AK030151|BC116293|BC116294	CAM84329.1|BAC26811.1|AAI16294.1|AAI16295.1		Mm.479911|Mm.86807	295293121|172044389	IPI00223886	239591	NP_766406.2	mmu:239591	1000	0.0062007	0	0	0	0	0	0	1.01196e+06	133831	522125	684494	0	529986
Ubiquitin carboxyl-terminal hydrolase isozyme L3	Uchl3	ENZ	UCHL3_MOUSE	Q9JKB1|Q9EQX7	ENSMUSG00000022111	AF247358|AB033370|BC048481	AAF64193.1|BAB20094.1|AAH48481.1	JC7688	Mm.275970	17380334|139948802	IPI00311369	50933	NP_057932.2	mmu:50933	1000	0.0062007	0	0	0	0	0	0	223693	128613	103222	0	119329	105420
Protein unc-13 homolog A	Unc13a	TP	UN13A_MOUSE	Q4KUS2|E9QKH9|Q3UHG2	ENSMUSG00000034799	AY753536|AC162033|AK147408	AAX09281.1|BAE27895.1		Mm.334606	342187113|283837783	IPI00405121	382018	NP_001025044.2	mmu:382018	1000	0.0062007	0	0	0	0	0	0	650199	0	1.04007e+06	1.18925e+06	93911.2	92790.7
Ubiquitin carboxyl-terminal hydrolase 26	Usp26	ENZ	UBP26_MOUSE	Q99MX1|Q05A11	ENSMUSG00000055780	AF285570|AL662931|BC125454|BC132154	AAK31949.1|CAM18657.1|AAI25455.1|AAI32155.1		Mm.242827	262050630|342187096|18202674	IPI00118161	83563	NP_113565.2	mmu:83563	1000	0.0062007	0	0	0	0	0	0	311179	0	312780	414785	580458	451347
Vomeronasal receptor Vmn1r57	Vmn1r57	RCP	E9Q4Q4_MOUSE	E9Q4Q4	ENSMUSG00000091652	AC162893			Mm.480266	285399644	IPI00955755	665150	NP_001160206.1	mmu:665150	1000	0.0062007	0	0	0	0	0	0	1.11041e+06	353738	303205	584180	0	515173
Vomeronasal type 1 receptor Vmn1r58	Vmn1r58	RCP	E9Q0G6_MOUSE	E9Q0G6	ENSMUSG00000078808	AC127352					IPI00985656				1000	0.0062007	0	0	0	0	0	0	1.11041e+06	353738	303205	584180	0	515173
Protein Vmn1r60 (Pheromone receptor)	Vmn1r60	RCP	E9PV27_MOUSE	E9PV27	ENSMUSG00000090794	AC132281			Mm.480267	285399419	IPI00955693	636697	NP_001160204.1	mmu:636697	1000	0.0062007	0	0	0	0	0	0	1.11041e+06	353738	303205	584180	0	515173
Vomeronasal type 2 receptor Vmn2r2	Vmn2r2	RCP	E9PY68_MOUSE	E9PY68	ENSMUSG00000043897	AC126803			Mm.469888	157265532	IPI00867890	100125586	NP_001098062.1	mmu:100125586	1000	0.0062007	0	0	0	0	0	0	0	150404	79261.4	103083	73341.9	57230.7
Pheromone receptor protein Vmn2r28	Vmn2r28	RCP	D3Z0C4_MOUSE	D3Z0C4	ENSMUSG00000066820	AC132281|AC148980			Mm.425373	124487153	IPI00874844	665255	NP_001074874.1	mmu:665255	1000	0.0062007	0	0	0	0	0	0	223335	0	415873	134938	413703	551956
WD repeat-containing protein 81	Wdr81	UK	WDR81_MOUSE	Q5ND34|Q3TA90|Q3TUS9|Q6KAR1	ENSMUSG00000045374	AK160585|AK172019|AL591496|AK131146	BAE35892.1|BAE42779.1|CAI35383.2|BAD21396.1		Mm.340378	242118003|81909934	IPI00652498|IPI00776350|IPI00938479	192652	NP_620400.2	mmu:192652	1000	0.0062007	0	0	0	0	0	0	662234	35082	0	215901	228334	105999
Serine/threonine-protein kinase WNK2	Wnk2	ENZ	WNK2_MOUSE	Q3UH66|Q3V387|Q6PAN9|Q6ZPI6|Q7TNS1|Q811F2	ENSMUSG00000037989	CAAA01187366|AC140284|AK044381|AK147550|BC046464|BC055795|BC060187|AK129439	BAE20646.1|BAE27991.1|AAH46464.1|AAH55795.1|AAH60187.1|BAC98249.1		Mm.342723	157057176|126253823	IPI00355244|IPI00408595|IPI00653345|IPI00828549|IPI00828654|IPI00828738|IPI00828980	75607	NP_083637.2	mmu:75607	1000	0.0062007	0	0	0	0	0	0	249127	0	160523	460425	237459	218427
Zinc finger and BTB domain-containing protein 42	Zbtb42	TF	ZBT42_MOUSE	Q811H0	ENSMUSG00000037638	AC124373|BC046387	AAH46387.1		Mm.11350	290463400|257743328|81873605	IPI00329975|IPI00955388	382639	NP_001093930.1	mmu:382639	1000	0.0062007	0	0	0	0	0	0	832425	681129	297704	0	368277	452980
Probable ribonuclease ZC3H12B	ZC3H12B	TF	A2BE29_MOUSE	A2BE29	ENSMUSG00000035045	AL671982|AL732438|BX005184|CAM25406.1	CAM25406.1		Mm.302708	123857982	IPI00606700				1000	0.0062007	0	0	0	0	0	0	2.32159e+06	250051	1.13134e+06	510972	491353	0
Zinc finger CCCH type containing 13	Zc3h13	TF	B9EHN9_MOUSE	B9EHN9		BC138264|AAI38265.1	AAI38265.1		Mm.74704	223461012	IPI00515528				1000	0.0062007	0	0	0	0	0	0	103288	74097.5	133853	97872.5	131580	0
Zinc finger protein	Zfp101	TF	Q64247_MOUSE	Q64247		U07861|CH466660|EDL10191.1|AAB39204.1	AAB39204.1|EDL10191.1	S43118	Mm.4417	466391|148678244|81910620	IPI00223402				1000	0.0062007	0	0	0	0	0	0	0	7.78358e+06	847076	6.15094e+06	3.15579e+06	4.56154e+06
Zinc finger Y-chromosomal protein 1	Zfy1	TF	ZFY1_MOUSE	P10925|E9QKM5|Q8C638	ENSMUSG00000053211	X14382|AK076618|AC139318	CAA32552.1|BAC36419.1	S04047	Mm.4324	156938289|342187353|141635	IPI00115210	22767	NP_033596.3	mmu:22767	1000	0.0062007	0	0	0	0	0	0	0	660081	58911.9	449713	65009.5	108906
Zinc finger Y-chromosomal protein 2	Zfy2	TF	ZFY2_MOUSE	P20662|Q3V0D8	ENSMUSG00000000103	M24401|AK133222	AAA56845.1|BAE21566.1	A31491	Mm.411381	182636952|121247376|141636	IPI00121601	22768	NP_033597.2	mmu:22768	1000	0.0062007	0	0	0	0	0	0	0	660081	58911.9	449713	65009.5	108906
Zinc finger protein 394	Znf394	TF	ZN394_MOUSE	Q9Z1D9|B9EIZ4|Q3U4Z1|Q9CYV9|Q9CZG8	ENSMUSG00000029627	U62906|AK012630|AK013258|AK153972|CH466529|BC141244	AAD00102.1|BAB28368.1|BAB28752.1|BAE32289.1|EDL18989.1|AAI41245.1		Mm.432480	11136158|114158685|342187365	IPI00331712	67235	NP_075811.2	mmu:67235	1000	0.0062007	0	0	0	0	0	0	509914	163492	0	494291	513583	660474
Zinc finger protein 426	Znf426	TF	ZN426_MOUSE	Q8R1D1|Q5DTF7|Q8BJ29|Q8CIG1|E9Q951	ENSMUSG00000059475	AK036912|AK085144|BC023931|BC024805|AK220563	BAC29636.1|BAC39374.1|AAH23931.1|AAH24805.1|BAD90329.1		Mm.297660	22122781|81914881|160333740	IPI00222239	235028	NP_001103779.1|NP_666333.1	mmu:235028	1000	0.0062007	0	0	0	0	0	0	8.11841e+06	2.89284e+06	0	2.83679e+06	2.57476e+06	2.26334e+06
Zinc finger Ran-binding domain-containing protein 3	Zranb3	ENZ	ZRAB3_MOUSE	Q6NZP1|Q148X9|Q8BJJ3|Q8BWT6	ENSMUSG00000036086	AK050039|AK083641|BC066035|BC117921|BC117922	BAC34042.1|BAC38978.1|AAH66035.1|AAI17922.1|AAI17923.1		Mm.425048	81885066|124430705	IPI00676562	226409	NP_081954.1	mmu:226409	1000	0.0062007	0	0	0	0	0	0	474659	359478	0	446390	138930	512795
Endogenous mammary tumor virus protein (Mtv-9)		UK	A6H6V5_MOUSE	A6H6V5		BC146013|AAI46014.1	AAI46014.1			148877748	IPI00463511				1000	0.0062007	0	0	0	0	0	0	1.14196e+06	578990	524969	458584	0	459313
Vbeta2 deleting element		UK	Q06832_MOUSE	Q06832		X72905|CAA51414.1	CAA51414.1	S33143		296759|81861797	IPI00462384				1000	0.0062007	0	0	0	0	0	0	1.14196e+06	578990	524969	458584	0	459313
Putative uncharacterized protein		UK	Q8C9G6_MOUSE	Q8C9G6		AK042118|BAC31173.1	BAC31173.1			81877215|26334945	IPI00406181				1000	0.0062007	0	0	0	0	0	0	0	306170	646945	415610	419869	197774
Disintegrin and metalloproteinase domain-containing protein 9	Adam9	ENZ	ADAM9_MOUSE	Q61072|E9QPP2|Q60618|Q61853|Q80U94|Q3U1W3	ENSMUSG00000031555	U41765|AK122188|AC156553|BC047156|D50412|U06145	AAC52446.1|BAC65470.1|AAH47156.1|BAA08913.1|AAA18424.1	I48943|S60259	Mm.28908	341940188|160358787|50400309	IPI00626485	11502	NP_031430.2	mmu:11502	1.43624	0.0067971	0	128678	0	0	0	0	244461	97947.5	107073	202337	235185	221869
Arginase-2, mitochondrial	Arg2	ENZ	ARGI2_MOUSE	O08691|Q8R1Q7	ENSMUSG00000021125	U90886|AF032466|AF045965|AF044680|AF045959|AF045960|AF045961|AF045962|AF045963|AF045964	AAC22548.1|AAB86959.1|AAC78460.1		Mm.3506	6753110|2492936	IPI00114974	11847	NP_033835.1	mmu:11847	1.37175	0.0067971	0	0	100132	0	0	0	325206	119644	152180	117286	46205.4	63610.8
CD81 antigen	Cd81	MOD	CD81_MOUSE	P35762|Q91V78	ENSMUSG00000037706	S45012|S44957|S44966|S45001|S45008|S45010|X59047	AAB19417.1	A46472	Mm.806	549047	IPI00310916				1.05716	0.0067971	0	0	207027	0	0	0	360052	106231	121203	241705	228867	255108
CEA-related cell adhesion molecule 14	Ceacam14	SIG	Q78Y72_MOUSE	Q78Y72	ENSMUSG00000023185	AC140257|BC099412|AK005390|AK005482|CH466639|EDL23071.1|AAH99412.1|BAB24069.1|BAB23996.1	AAH99412.1|BAB23996.1|BAB24069.1|EDL23071.1		Mm.33709	148691124|13385448|71051401|12838069|12837904|81894253	IPI00132346	67084	NP_080233.1	mmu:67084	1.78654	0.0067971	572616	0	0	0	0	0	1.8005e+06	542555	1.10193e+06	1.09462e+06	498108	1.10031e+06
Lanosterol 14-alpha demethylase	Cyp51a1	ENZ	CP51A_MOUSE	Q8K0C4|Q8BSQ7|Q9JIP8|Q9JIY3	ENSMUSG00000001467	AF204804|AF204796|AF204797|AF204798|AF204799|AF204800|AF204801|AF204802|AF204803|AF166266|AK028355|AK028815|AK031059|AK076983|CH466600|BC031813	AAF74562.1|AAF73986.1|BAC25900.1|BAC26134.1|BAC27231.1|BAC36548.1|EDL14627.1|AAH31813.1		Mm.140158	81900819|71061451	IPI00458711	13121	NP_064394.2	mmu:13121	1.58391	0.0067971	0	0	202001	0	0	0	336943	173614	560613	306544	365058	176930
Dynamin-2	Dnm2	ENZ	DYN2_MOUSE	P39054|Q9DBE1	ENSMUSG00000033335	L31398|AK005012	AAA40523.1|BAB23745.1		Mm.433257	359751391|359751394|359751399|22002044	IPI00131445|IPI00314883	13430	NP_001240822.1|NP_001240823.1|NP_031897.2	mmu:13430	3.43137	0.0067971	0	0	295650	0	0	0	1.86661e+06	239773	176852	981667	1.12356e+06	1.69845e+06
Dynamin-3	Dnm3	ENZ	DYN3_MOUSE	Q8BZ98|B2RUH0|Q3UGY9|Q80TR2|Q8BWW6	ENSMUSG00000040265	AK036199|AK049724|AK147678|BC141143|BC141144|AK122379	BAC29343.1|BAC33895.1|BAE28068.1|AAI41144.1|AAI41145.1|BAC65661.1		Mm.441620	84490431|81898160|27369922	IPI00227432|IPI00625738	103967	NP_001033708.1|NP_766234.1	mmu:103967	1.36422	0.0067971	0	583811	0	0	0	0	1.74132e+06	395416	774321	889826	63250	914530
Dyslexia susceptibility 1 candidate gene 1 protein homolog	Dyx1c1	DEV	DYXC1_MOUSE	Q8R368|Q8C5Z6	ENSMUSG00000092192	BC026462	AAH26462.1		Mm.485159	38503072	IPI00331606				1.1776	0.0067971	0	0	470930	0	0	0	1.40445e+06	560191	26927.1	748407	545395	42032.6
Epithelial cell-transforming sequence 2 oncogene-like	ECT2L	MOD	F7CKP4_MOUSE	F7CKP4	ENSMUSG00000071392	AC153433|AC153562					IPI00990187				1.62144	0.0067971	0	0	476223	0	0	0	1.84644e+06	448261	299876	921820	477007	639606
Retrovirus-related Gag polyprotein (IgE-binding protein [Iap]-like viral GAG protein)	ENSMUSG00000079974	CC	Q61213_MOUSE	Q61213		U58494|AAC52922.1	AAC52922.1			81862938|1378143	IPI00675491				1.34459	0.0067971	0	1.73501e+06	0	0	0	0	4.96325e+06	1.76458e+06	1.46979e+06	2.03784e+06	21419.5	3.74039e+06
Extracellular matrix protein FRAS1	Fras1	TM	FRAS1_MOUSE	Q80T14|E9QPG9|Q80TC7|Q811H8|Q8BPZ4	ENSMUSG00000034687	AJ489280|AC101391|AC121829|AC122007|AC151985|AK122518|AK051850|BC044881	CAD33519.1|BAC65800.1|BAC34788.1|AAH44881.1		Mm.291120	126157515|341940711|51315947	IPI00223699	231470	NP_780682.3	mmu:231470	7.9603	0.0067971	0	71092	0	0	0	0	2.39034e+06	53163.7	292500	132486	52389.6	474609
Protein Gm16429	Gm16429	UK	D3YUJ7_MOUSE	D3YUJ7	ENSMUSG00000072823	AC124754|AC133196			Mm.425254	94374974|149254044	IPI00749894	100040981|666187	XP_001476078.1|XP_987278.1	mmu:100040981|mmu:666187	4.88025	0.0067971	0	0	66090.6	0	0	0	65213.1	520137	46440.6	384240	309548	609656
Guanine nucleotide-binding protein subunit alpha-15	Gna15	MOD	GNA15_MOUSE	P30678|Q8K1S0	ENSMUSG00000034792	M80632|U37419|U37414|U37415|U37416|U37417|U37418|BC005439|BC011098|AJ489247	AAA37713.1|AAB36840.1|AAH05439.1|AAH11098.1|CAD33253.1	B41534	Mm.1546	232138|6754010	IPI00132363	14676	NP_034434.1	mmu:14676	3.92586	0.0067971	0	205415	0	0	0	0	510837	970825	149199	1.76769e+06	1.27421e+06	165824
Homocysteine-responsive endoplasmic reticulum-resident ubiquitin-like domain member 1 protein	Herpud1	MOD	HERP1_MOUSE	Q9JJK5|Q921B3	ENSMUSG00000031770	AB034991	BAB07892.1		Mm.29151	11612515|12230161	IPI00469261	64209	NP_071726.1	mmu:64209	1.82878	0.0067971	0	225324	0	0	0	0	779280	369240	199216	306918	619284	198467
Interleukin-15	Il15	SIG	IL15_MOUSE	P48346|Q1AHQ6	ENSMUSG00000031712	U14332|BC023698	AAA75377.1|AAH23698.1	I49124	Mm.4392	1352449|160285795|6680407|363000984|160285793	IPI00111090	16168	NP_001241676.1|NP_032383.1	mmu:16168	1.27463	0.0067971	0	482720	0	0	0	0	964201	476577	374140	561892	687800	627134
Immunoglobulin-like domain-containing receptor 1	Ildr1	RCP	ILDR1_MOUSE	Q8CBR1|Q6PFB3|Q8CB39|Q91VS0	ENSMUSG00000022900	AK035504|AK036844|BC010485|BC057644	BAC29081.1|BAC29604.1|AAH10485.1|AAH57644.1		Mm.17807	81914239|110279020|19527338	IPI00336738|IPI00461833|IPI00761621	106347	NP_598870.1	mmu:106347	1.45885	0.0067971	0	721222	0	0	0	0	1.70103e+06	1.22253e+06	237175	1.21064e+06	709592	1.23197e+06
Integrin alpha-8	Itga8	CS	ITA8_MOUSE	A2ARA8|O70304|Q3UXV8|Q8BRG3|Q8C0H7	ENSMUSG00000026768	AK031326|AK044910|AK135193|AL845313|AF041409	BAC27348.1|BAC32137.1|BAE22455.1|CAM17354.1|AAC15665.1		Mm.329997	47717127|156630937	IPI00345112|IPI00857527	241226	NP_001001309.1	mmu:241226	1.32515	0.0067971	0	0	740592	0	0	0	1.33382e+06	636654	444876	1.11758e+06	1.0908e+06	1.26463e+06
Ligand-dependent nuclear receptor corepressor-like protein	Lcorl	TF	LCORL_MOUSE	Q3U285|B2RRS7|Q6NZG1|Q8BNH5|Q8BRN7|Q8BRT8|Q8C9J6|Q8CJG4	ENSMUSG00000015882	AB076078|AK043498|AK043845|AK041987|AK083689|AK154398|AK155421|BC066151|BC138563	BAC20954.1|BAC31560.1|BAC31678.1|BAC31123.1|BAC38994.1|BAE32559.1|BAE33257.1|AAH66151.1|AAI38564.1		Mm.393666|Mm.71498	253683551|253683548|123796941|26024343	IPI00224332|IPI00283518|IPI00403846|IPI00761359|IPI00875165	209707	NP_001156545.1|NP_742165.1|NP_835278.2	mmu:209707	1.23484	0.0067971	0	379059	0	0	0	0	866215	582410	821920	396542	69887.6	71490.7
Leucine-rich repeat-containing protein 16B	Lrrc16b	UK	LR16B_MOUSE	Q3UFQ8|Q6KAP3	ENSMUSG00000022211	AK131164|AK148355	BAD21414.1|BAE28502.1		Mm.151577	172044636|66912205	IPI00553452	268747	NP_001019816.1	mmu:268747	1.42712	0.0067971	0	217258	0	0	0	0	643565	150774	181900	255206	250525	378347
Nucleolar protein 14	Nop14	TF	NOP14_MOUSE	Q8R3N1|Q5RL78	ENSMUSG00000036693	CH466524|BC024998|BC043043	EDL37463.1|AAH24998.1|AAH43043.1		Mm.40292	114158701|341941190|56404627	IPI00353010	75416	NP_083554.2	mmu:75416	1.16462	0.0067971	0	228496	0	0	0	0	196614	224297	342578	259091	262284	311794
Puromycin-sensitive aminopeptidase	Npepps	ENZ	PSA_MOUSE	Q11011|Q3UZE0|Q5PR74|Q91VJ8	ENSMUSG00000001441	U35646|AL627445|CH466556|BC009653|BC086798|BC098212|AK133898	AAC52409.1|CAM26998.1|EDL16075.1|AAH09653.1|AAH86798.1|AAH98212.1|BAE21917.1	T10052	Mm.29824	300669660|68226731|2499903	IPI00130000	19155	NP_032968.2	mmu:19155	1.01261	0.0067971	0	248171	0	0	0	0	339509	44369.1	81572.8	377531	286573	378250
Origin recognition complex subunit 2	Orc2	CC	ORC2_MOUSE	Q60862	ENSMUSG00000026037	U27457|BC015257	AAB33994.1|AAH15257.1		Mm.3411	6679176|2498710	IPI00121509	18393	NP_032791.1	mmu:18393	1.07175	0.0067971	0	0	1.03707e+06	0	0	0	1.29217e+06	391155	1.27368e+06	769603	1.35488e+06	1.58738e+06
Serine/threonine-protein phosphatase 6 regulatory subunit 2	Ppp6r2	MOD	PP6R2_MOUSE	Q8R3Q2|Q9CXB7|Q6A018	ENSMUSG00000036561	BC024879|AK018403	AAH24879.1		Mm.184055	25453071	IPI00461823				1.4606	0.0067971	0	0	432234	0	0	0	1.06534e+06	535790	347594	763646	136289	939273
Pre-mRNA-processing-splicing factor 8	Prpf8	RIB	PRP8_MOUSE	Q99PV0|A5D6Q4|Q5ND30|Q5ND31|Q7TQK2|Q8BRZ5|Q8K001	ENSMUSG00000020850	AB047391|AL591496|BC034648|BC054103|BC093481|AK041017	BAB32671.1|CAI35387.1|AAH34648.1|AAH54103.1|AAH93481.1|BAC30783.1		Mm.3757	269849633|67460967|115583687	IPI00121596	192159	NP_619600.2	mmu:192159	1.2067	0.0067971	0	2.25437e+06	0	0	0	0	4.85061e+06	2.40209e+06	2.62541e+06	1.85788e+06	2.42512e+06	2.16094e+06
RNA-binding protein 44	Rbm44	CC	RBM44_MOUSE	Q3V089	ENSMUSG00000070732	AK133355	BAE21615.1		Mm.295940	123785519|85701905	IPI00350065	329207	NP_001028580.1	mmu:329207	1.48706	0.0067971	0	0	567709	0	0	0	2.26912e+06	586707	604795	270354	335655	998684
Zinc finger protein Rlf	Rlf	TF	Q8BVB9_MOUSE	Q8BVB9		AK079011|BAC37504.1	BAC37504.1		Mm.215745	81897674|26347711	IPI00311643				1.40251	0.0067971	0	871859	0	0	0	0	1.99151e+06	991224	604857	1.23195e+06	724238	1.79295e+06
60S ribosomal protein L26	Rpl26	RIB	RL26_MOUSE	P61255|Q02877|B1ARA3	ENSMUSG00000060938	X80699|BC070397	CAA56716.1|AAH70397.1	I48616	Mm.306548|Mm.3229	47117766|6677777	IPI00132460	19941	NP_033106.1	mmu:19941	1.33039	0.0067971	0	295861	0	0	0	0	560964	248864	266295	344052	429760	511733
60S ribosomal protein L29	Rpl29	RIB	RL29_MOUSE	P47915|D3YTZ1|F6WZ54|F6YH22	ENSMUSG00000057707|ENSMUSG00000048758|ENSMUSG00000091785|ENSMUSG00000091198	L08651|BC002062|BC081467|BC082292|BC086897|BC086898	AAA16857.1|AAH02062.1|AAH81467.1|AAH82292.1|AAH86897.1|AAH86898.1	JC2012	Mm.288696|Mm.359377|Mm.431965	94363330|1350707|6677781	IPI00222548	19944|666642	NP_033108.1|XP_990228.1	mmu:19944|mmu:666642	1.25822	0.0067971	0	128758	0	0	0	0	331619	118929	86015.3	129202	163044	143224
Protein transport protein Sec61 subunit beta	Sec61b	TP	SC61B_MOUSE	Q9CQS8	ENSMUSG00000053317	AK004505|AK008739|BC002089|BC081445	BAB23338.1|BAB25868.1|AAH02089.1|AAH81445.1		Mm.20188	13324684|42559877	IPI00133030	66212	NP_077133.1	mmu:66212	1.28177	0.0067971	0	133916	0	0	0	0	283893	65278.7	192881	193413	71355.4	223079
Sodium-dependent neutral amino acid transporter B(0)AT3	Slc6a18	TP	S6A18_MOUSE	O88576|O88577|O88578|O88579|O88580|O88581|Q91XG6	ENSMUSG00000021612	AF075262|AF075263|AF075264|AF075265|AF075266|AF075267|BC010748	AAC27757.1|AAC27758.1|AAC27759.1|AAC27760.1|AAC27761.1|AAC27762.1|AAH10748.1		Mm.30370	48429108|281183097|281183090|281183105|101943563|209862996	IPI00227906|IPI00227908|IPI00279656|IPI00406564|IPI00409858|IPI00409859	22598	NP_001035782.1|NP_001129559.1|NP_001162115.1|NP_001162116.1|NP_001162117.1	mmu:22598	1.29162	0.0067971	0	0	118488	0	0	0	115809	38817.6	159033	171605	240149	192835
SET and MYND domain-containing protein 3	Smyd3	ENZ	SMYD3_MOUSE	Q9CWR2|Q6P7V6|Q8BG90	ENSMUSG00000055067	AK010447|AK044168|AK046829|BC052431|BC061485	BAB26947.1|BAC31804.1|BAC32887.1|AAH52431.1|AAH61485.1		Mm.222338	21312378|30913566	IPI00109441	69726	NP_081464.1	mmu:69726	1.32542	0.0067971	0	0	530820	0	0	0	428983	949881	409406	785051	829654	818380
Lamina-associated polypeptide 2, isoforms beta/delta/epsilon/gamma	Tmpo	TF	LAP2B_MOUSE	Q61029|Q3UCI5|Q61030|Q61031|Q61032	ENSMUSG00000019961	U39074|U39075|U39076|U39077|AK150305|AK150515|AK153281|AK165851|CH466539	AAC52574.1|AAC52575.1|AAC52576.1|AAC52577.1|BAE29455.1|BAE29627.1|BAE31865.1|BAE38413.1|EDL21533.1		Mm.159684|Mm.439157	46576893|341941133|121949769|121949765|121949763	IPI00320399|IPI00466738|IPI00466817|IPI00623133	21917	NP_001073598.1|NP_001073600.1|NP_001073601.1	mmu:21917	1.08426	0.0067971	0	181457	0	0	0	0	282669	190477	90642.7	252093	236442	128156
Tau-tubulin kinase 1	Ttbk1	ENZ	TTBK1_MOUSE	Q6PCN3	ENSMUSG00000015599	AC165445|CAAA01116144|BC059249	AAH59249.3		Mm.297613	242247093|126253819|81892454	IPI00938523	106763	NP_001156336.1	mmu:106763	5.47016	0.0067971	0	37073.4	0	0	0	0	790174	66875.5	10770.7	291252	7625.97	50086.8
Tyrosine--tRNA ligase, cytoplasmic	Yars	TF	SYYC_MOUSE	Q91WQ3|Q3TEC8|Q3U9A1|Q3UTA7|Q8BVT2|Q8C183	ENSMUSG00000028811	AK028785|AK043837|AK076634|AK139579|AK145356|AK151880|AK169708|BC013552|BC022143|BC026615	BAC26120.1|BAC31674.1|BAC36424.1|BAE24073.1|BAE26384.1|BAE30766.1|BAE41320.1|AAH13552.1|AAH22143.1|AAH26615.1		Mm.145488|Mm.410673	50401640|165377181	IPI00314153	107271	NP_598912.3	mmu:107271	1.30765	0.0067971	0	475167	0	0	0	0	1.18925e+06	497829	474473	591335	472853	502363
Zinc finger protein 366	Zfp366	TF	Q6NS86_MOUSE	Q6NS86	ENSMUSG00000050919	AC128670|BC070399|AAH70399.1	AAH70399.1		Mm.343207	51921301|47125530|81911139	IPI00421013	238803	NP_001004149.1	mmu:238803	1.40776	0.0067971	0	1.71107e+06	0	0	0	0	5.0592e+06	2.03758e+06	1.18222e+06	1.57478e+06	2.14338e+06	2.45555e+06
Protein KIAA1199 homolog		UK	K1199_MOUSE	Q8BI06|E9QJS6|Q6L9J4|Q9EPQ3|Q9EPQ4	ENSMUSG00000052353	AY007814|AY007815|AB103331|AK036809|AC101659|AC154141|BC056981	AAG41061.1|AAG41062.1|BAD02452.1|BAC29586.1|AAH56981.1		Mm.160389	67476973|341941130|268370177	IPI00110223|IPI00410991|IPI00420167	80982	NP_109653.3	mmu:80982	1.79177	0.0067971	0	0	0	177217	0	0	175278	51210.2	189521	845608	319599	323977
Acyl-CoA-binding domain-containing protein 5	Acbd5	TP	ACBD5_MOUSE	Q5XG73|A2AQX9|A2AQY0|Q6P7V7|Q7TSC2|Q8BKU6|Q8CI99|Q9CW41	ENSMUSG00000026781	AK005001|AK050450|AK147839|AL845257|BC035202|BC053518|BC061484|BC084584	BAB23735.2|BAC34262.1|BAE28174.1|CAM19533.1|CAM19534.1|CAM19535.1|CAM19536.1|AAH35202.1|AAH53518.1|AAH61484.2|AAH84584.1		Mm.181973|Mm.439111	156255163|156255161|27229192|81883651|156255165	IPI00229804|IPI00754110|IPI00845729	74159	NP_001095906.1|NP_001095907.1|NP_001095908.1|NP_083069.1	mmu:74159	1.46414	0.00792559	0	0	784632	0	0	471464	1.50879e+06	951343	894026	822625	639021	701491
Aminoacyl tRNA synthase complex-interacting multifunctional protein 1	Aimp1	MOD	AIMP1_MOUSE	P31230|Q60659	ENSMUSG00000028029	U10118|BC002054	AAA62203.1|AAH02054.1	A55053	Mm.235137	17379579	IPI00132194				2.14677	0.00792559	0	41174.4	71707.8	0	0	0	307239	112744	81116.3	130145	42660.8	53091.1
Ankyrin repeat domain-containing protein Ankrd35	Ankrd35	CS	A6H648_MOUSE	A6H648		BC138276|BC145750|BC157973|AAI45751.1|AAI57974.1|AAI38277.1	AAI38277.1|AAI45751.1|AAI57974.1		Mm.39732	223459888|148877561|187956866	IPI00661528				3.505	0.00792559	0	626940	745665	0	0	0	4.42364e+06	2.02463e+06	2.01803e+06	4.19409e+06	1.32413e+06	448401
CLIP-associating protein 2	Clasp2	CS	CLAP2_MOUSE	Q8BRT1|Q8CHE3|Q99JI3|Q9DB80	ENSMUSG00000033392	AJ276961|AK043551|AK005146|BC030468|AB093252	CAC35161.1|BAC31579.1|BAB23842.1|AAH30468.1|BAC41436.2		Mm.222272	77416393	IPI00654284|IPI00875254|IPI00985608				1.41355	0.00792559	0	863420	1.19628e+06	0	0	0	2.45665e+06	1.82044e+06	1.29987e+06	920050	874165	1.36327e+06
Collagen alpha-4(IV) chain	Col4a4	CS	CO4A4_MOUSE	Q9QZR9|Q149M2|Q64457	ENSMUSG00000067158	AF169388|BC117709|Z35167	AAD50450.1|AAI17710.1|CAA84530.1	I48303	Mm.40253|Mm.479772	81872762|34328045	IPI00626353|IPI00844776	12829	NP_031761.1	mmu:12829	1.24366	0.00792559	0	156273	157141	0	0	0	226187	173904	187408	139837	248989	193020
Cutaneous T-cell lymphoma-associated antigen 5 homolog	Ctage5	TM	CTGE5_MOUSE	Q8R311|Q8CIE3|E9PY90	ENSMUSG00000021000	BC024076|BC026864	AAH24076.1|AAH26864.1		Mm.244118|Mm.438038	57012604	IPI00153633				1.32833	0.00792559	0	1.61301e+06	1.52666e+06	0	0	0	2.17718e+06	1.72245e+06	1.38589e+06	2.52046e+06	2.20905e+06	2.49657e+06
Drebrin-like protein	Dbnl	CS	DBNL_MOUSE	Q62418|Q3TG34|Q3U5X3|Q3U8I5|Q3UZ33|Q5NCI5|Q5NCI6|Q5NCI7|Q80WP1|Q8BH56	ENSMUSG00000020476	U58884|AY098595|AK046073|AK053796|AK078082|AK134136|AK134487|AK140752|AK142818|AK146920|AK151096|AK152204|AK153389|AK159984|AK168898|AK172471|AL627069|BC046430	AAC52640.1|AAM28340.1|BAC32592.1|BAC35528.1|BAC37118.1|BAE22028.1|BAE22160.1|BAE24466.1|BAE25201.1|BAE27532.1|BAE30108.1|BAE31033.1|BAE31953.1|BAE35535.1|BAE40714.1|BAE43024.1|CAI25434.1|CAI25435.1|CAI25436.1|AAH46430.1		Mm.256925	7304993|226423871|226423873|51315842	IPI00308222|IPI00378015|IPI00458127	13169	NP_001139780.1|NP_001139781.1|NP_038838.1	mmu:13169	2.09682	0.00792559	0	98081.8	65372	0	0	0	116397	47865.1	98971.6	166711	222439	375817
Dynamin-1-like protein	Dnm1l	ENZ	DNM1L_MOUSE	Q8K1M6|Q8BNQ5|Q8BQ64|Q8CGD0|Q8K1A1	ENSMUSG00000022789	AB079133|AK051443|AK080871|BC027538|BC040777|BC079635|CF914619	BAC06576.1|BAC34640.1|BAC38054.1|AAH27538.1|AAH40777.1|AAH79635.1		Mm.218820	71061455|71061458|68566306	IPI00172221|IPI00471349|IPI00556723|IPI00556781|IPI00556857	74006	NP_001021118.1|NP_690029.2	mmu:74006	1.9507	0.00792559	0	82877	32029	0	0	0	229812	102928	94119	66866.5	76864.4	101850
Exonuclease 1	Exo1	ENZ	EXO1_MOUSE	Q9QZ11|Q3TLM4|Q923A5	ENSMUSG00000039748	AJ238213|AK028728|AK166425|BC006671	CAB51863.1|BAC26086.1|BAE38768.1|AAH06671.1		Mm.283046	31560511|85700955	IPI00331190	26909	NP_036142.2	mmu:26909	1.50376	0.00792559	0	280583	0	0	0	328114	530403	432590	504018	202365	571603	505018
Leucine-rich repeat-containing protein FAM211A	Fam211a	UK	F211A_MOUSE	Q7TSF4|Q3UIX7|Q811G5	ENSMUSG00000046417	AK146714|AL596181|BC046404|BC053455	BAE27379.1|CAI24668.1|AAH46404.1|AAH53455.1		Mm.339972	38524604|81886137	IPI00353176|IPI00752176	192976	NP_942561.1	mmu:192976	1.2485	0.00792559	0	278754	224999	0	0	0	422566	289978	211894	291100	346015	325250
GTPase IMAP family member 4	Gimap4	MOD	GIMA4_MOUSE	Q99JY3|D6RGS2|D3Z7N6|D3YWB5	ENSMUSG00000054435	BC005577	AAH05577.1		Mm.333048|Mm.486400|Mm.486676	342307109|38372382	IPI00754464	107526	NP_001230128.1	mmu:107526	1.68249	0.00792559	0	313354	391757	0	0	0	1.0036e+06	737912	415191	657397	265988	478944
MKIAA1858 protein	Gm22	TF	Q80T82_MOUSE	Q80T82		AK122564|BAC65846.1	BAC65846.1		Mm.102191	28972860|81865665	IPI00757877				1.39654	0.00792559	0	633002	357100	0	0	0	1.17224e+06	647727	527312	513221	653268	634388
Lysine--tRNA ligase	Kars	ENZ	SYK_MOUSE	Q99MN1	ENSMUSG00000031948	AF328904|AF328894|AF328895|AF328896|AF328897|AF328898|AF328899|AF328900|AF328901|AF328902|AF328903|BC036289	AAK19309.1|AAH36289.1		Mm.196544|Mm.410491	16716381|20178134	IPI00620145	85305	NP_444322.1	mmu:85305	1.93571	0.00792559	0	119111	208755	0	0	0	448347	176017	164088	224071	464637	426800
Kinetochore-associated protein 1	Kntc1	CC	KNTC1_MOUSE	Q8C3Y4|Q6A0B3	ENSMUSG00000029414	AK172905|AK084529	BAD32183.1|BAC39211.1		Mm.441089	109288014|81175181	IPI00756198	208628	NP_001035886.1	mmu:208628	2.0679	0.00792559	336886	335354	0	0	0	0	141667	373578	823228	1.02942e+06	806224	996253
Lethal(3)malignant brain tumor-like protein 1	L3mbtl1	TF	LMBL1_MOUSE	A2A5N8|Q5DU20|Q3V557	ENSMUSG00000035576	AK220350|AL606473|AL591584|CH466551	BAD90413.1|CAM20950.1|CAM21343.1|EDL06309.1		Mm.187086	325530089|124486779	IPI00457726	241764	NP_001074807.1	mmu:241764	1.90173	0.00792559	0	574871	271255	0	0	0	1.11069e+06	479268	892456	473806	1.0238e+06	847301
Protein ERGIC-53	Lman1	TP	LMAN1_MOUSE	Q9D0F3	ENSMUSG00000041891	AK011495|BC057165	BAB27655.1|AAH57165.1		Mm.290857|Mm.449042	21312570|49035535|285026450	IPI00132475	70361	NP_001165533.1|NP_081676.1	mmu:70361	1.94844	0.00792559	0	139381	555145	0	0	0	591633	796105	840990	328161	1.00528e+06	497553
Lymphocyte antigen 75	Ly75	RCP	LY75_MOUSE	Q60767|B2RWW5|Q8C7T3|Q91XL8|Q9QUZ6	ENSMUSG00000026980	U19271|AF395445|AK049301|BC150734	AAA80215.1|AAK81722.1|BAC33668.1|AAI50735.1	S58880	Mm.2074	341940921|34922499|148747179	IPI00129253	17076	NP_038853.2	mmu:17076	3.02006	0.00792559	0	134174	225634	0	0	0	241330	90826.4	726949	534633	912141	754042
MAP7 domain-containing protein 2	Map7d2	UK	MA7D2_MOUSE	A2AG50|A2AG54|Q8BLE6|Q8BMQ4|Q9D2A4	ENSMUSG00000041020	AK019929|AK030316|AK045412|AL672284	BAB31923.1|BAC26896.1|BAC32351.1|CAM23334.1|CAM23337.1|CAM23338.1		Mm.160079	124487457|158705866	IPI00459177|IPI00808096|IPI00830556	78283	NP_001074593.1	mmu:78283	1.62526	0.00792559	1.0451e+06	1.03234e+06	0	0	0	0	1.74794e+06	825312	1.89119e+06	1.84591e+06	1.76037e+06	2.05845e+06
Microsomal triglyceride transfer protein large subunit	Mttp	TP	MTP_MOUSE	O08601|B2CXA7|Q3UJA0|Q91X33	ENSMUSG00000028158	L47970|EU553486|AK146553|CH466532|BC012686	AAB51431.1|ACB41497.1|BAE27255.1|EDL12110.1|AAH12686.1		Mm.2941	284018098|254540023|2501689|254540223	IPI00309073|IPI00943405	17777	NP_001156929.1|NP_032668.2	mmu:17777	1.85123	0.00792559	0	584323	0	746735	0	0	1.94404e+06	1.21422e+06	365038	1.5291e+06	988981	1.35092e+06
NEDD8 ultimate buster 1	Nub1	MOD	NUB1_MOUSE	P54729|Q8K3U0	ENSMUSG00000028954	U27462|AF534114|BC037451	AAA68612.1|AAM97686.1|AAH37451.1		Mm.5856	119360354|159163236|37223431	IPI00108775	53312	NP_058016.2	mmu:53312	3.0292	0.00792559	0	7513.59	286305	0	0	0	826469	280867	275092	309266	340342	638067
Otogelin	Otog	CS	OTOG_MOUSE	O55225|E9QMN3|Q3TMP0	ENSMUSG00000009487	U96411|AK165831|AC020786|AC120135	AAB96561.1|BAE38401.1	T42214	Mm.8020	341941217|81861315	IPI00877207|IPI00991027				3.4378	0.00792559	119017	101676	0	0	0	0	363321	71772	384942	237797	724854	493409
CDP-diacylglycerol--glycerol-3-phosphate 3-phosphatidyltransferase, mitochondrial	Pgs1	ENZ	PGPS1_MOUSE	Q8BHF7|Q8QZT9|Q8R4R7	ENSMUSG00000017715	AK046174|AK049359|AK053905|AL591433|AF411101|BC022918	BAC32619.1|BAC33708.1|BAC35584.1|CAM19106.1|AAL87040.1|AAH22918.1		Mm.28864	81896111|110626163	IPI00221857	74451	NP_598518.1	mmu:74451	2.04013	0.00792559	0	710118	190466	0	0	0	1.38207e+06	1.70779e+06	383385	499160	732880	806627
Inositol hexakisphosphate and diphosphoinositol-pentakisphosphate kinase 1	Ppip5k1	ENZ	VIP1_MOUSE	A2ARP1|A2ARP2|A2ARP3|A2ARP4|Q6P1C8|Q7TSP1|Q80U21|Q8BL16|Q8BUN6|Q8BVG9|A2ARP0	ENSMUSG00000033526	AF502585|AK122264|AK046696|AK078268|AK083140|AL845466|BC065138	AAP46293.1|BAC65546.1|BAC32838.1|BAC37198.1|BAC38780.1|CAM24220.1|CAM24221.1|CAM24222.1|AAH65138.1		Mm.386076	145207986|166227817	IPI00330220|IPI00624662|IPI00750816|IPI00751331|IPI00880404|IPI00974812	327655	NP_848910.3	mmu:327655	1.33244	0.00792559	0	253742	236196	0	0	0	371869	160671	305147	373252	420194	327304
Rab11 family-interacting protein 4	Rab11fip4	CC	RFIP4_MOUSE	Q8BQP8|Q80T87	ENSMUSG00000017639	AK046734|AL591174|AK122559	BAC32850.1|CAI24836.1|BAC65841.1		Mm.130656|Mm.485892	28202067|67472135	IPI00223900	268451	NP_780752.1	mmu:268451	1.56183	0.00792559	0	690463	671555	0	0	0	1.98863e+06	915205	593147	797780	1.35392e+06	733022
60S ribosomal protein L28	Rpl28	RIB	RL28_MOUSE	P41105	ENSMUSG00000030432	X74856|AK018714|AK076133|BC024395	CAA52848.1|BAB31362.1|BAC36209.1|AAH24395.1	I48738	Mm.379002	6677779|730549	IPI00222547	19943	NP_033107.1	mmu:19943	9.36925	0.00792559	0	381337	400339	0	0	0	1.39735e+07	443900	312479	5.97935e+06	611967	649965
Runt-related transcription factor 3	Runx3	TF	RUNX3_MOUSE	Q64131|B2FDG4|Q99P92|Q9R199	ENSMUSG00000070691	AF155880|AL731718|CU459015|CU459014|CH466552|S78518|AF169246|AF321443	AAD38985.1|CAQ51606.1|CAQ52301.1|CAQ52315.1|EDL29993.1|AAB34843.1|AAD46381.1|AAK11181.1	A56842|A56843	Mm.378894	17368539|341942141	IPI00230505|IPI00894855				1.64611	0.00792559	0	278585	278061	0	0	0	669526	490181	490287	379307	500977	218631
Putative short-chain dehydrogenase/reductase family 42E member 2	SDR42E2	ENZ													1.599	0.00792559	1.92351e+06	1.03802e+06	0	0	0	0	3.74872e+06	1.30242e+06	2.17495e+06	2.89613e+06	2.4115e+06	1.67268e+06
Vesicle-trafficking protein SEC22b	Sec22b	TP	SC22B_MOUSE	O08547|Q91VU3	ENSMUSG00000027879	U91538|AK017237|AK034973|AK037918|AK088514|AK089928|BC009024	AAC53130.1|BAB30646.1|BAC28899.1|BAC29901.1|BAC40397.1|BAC40999.1|AAH09024.1		Mm.2551|Mm.486379	14278237|48474741|14278236|6755448	IPI00114368	20333	NP_035472.1	mmu:20333	2.0661	0.00792559	0	277812	376366	0	0	0	1.47255e+06	776253	102106	441373	705143	557379
Probable helicase senataxin	Setx	ENZ	SETX_MOUSE	A2AKX3|A2AKX4|A2AR33|Q6IMG6|Q6PED8|Q6ZQ81|Q80V90|Q8C5P1|Q8C859|Q8C8P6	ENSMUSG00000043535	AL772379|AL845267|AK044730|AK048354|AK077911|BC046382|BC058109|BC079604|AK129177|BK001523	CAM16246.1|CAM23971.1|CAM23973.2|BAC32054.1|BAC33309.2|BAC37058.1|AAH46382.1|AAH58109.2|AAH79604.2|BAC97987.1|DAA01946.1		Mm.41867	113722131|160184873	IPI00421108|IPI00626271	269254	NP_932150.2	mmu:269254	1.54794	0.00792559	0	660971	422057	0	0	0	1.45722e+06	576572	542938	788848	714265	949531
SHC (Src homology 2 domain containing) family, member 4	Shc4	MOD	SHC4_MOUSE	Q6S5L9|A2AUN0	ENSMUSG00000035109	AY464564|AL929166|AL844580	AAR19362.1|CAM20855.1|CAM22354.1		Mm.472964	81892845|39841043	IPI00396688	271849	NP_950187.1	mmu:271849	2.05478	0.00792559	0	117123	104508	0	0	0	556056	102157	172765	193579	128571	213084
Mitochondrial ornithine transporter 2	Slc25a2	TP	Q99ML6_MOUSE	Q99ML6	ENSMUSG00000050304	AC020971|BC114348|BC125010|AF332006|AK077159|CH466528|AAK26321.1|EDL10147.1|AAI14349.1|BAC36650.1|AAI25011.1	AAI14349.1|AAI25011.1|AAK26321.1|BAC36650.1|EDL10147.1		Mm.193029	148678200|226494439|144719360|81880314|13445630|117558402|26345998	IPI00929849	83885	NP_001152747.1	mmu:83885	2.13196	0.00792559	182162	628411	0	0	0	0	1.10163e+06	891268	134338	1.14927e+06	844839	1.06297e+06
SLIT and NTRK-like protein 4	Slitrk4	DEV	SLIK4_MOUSE	Q810B8|Q8BL56|Q8BWB0|Q8BYG4|Q8C056	ENSMUSG00000046699	AB097573|AK032263|AK039763|AK053065	BAC67207.1|BAC27786.1|BAC30442.1|BAC35254.1		Mm.101707	31982342|46396817	IPI00396668	245446	NP_848855.2	mmu:245446	2.23269	0.00792559	0	110672	256353	0	0	0	492321	25640.1	509734	322670	295679	812316
Serine/arginine-rich splicing factor 1	Srsf1	TF	SRSF1_MOUSE	Q6PDM2|B2KGJ5|Q3UCH2|Q5SXC5|Q8BJV3|Q8C1H9	ENSMUSG00000018379	AK018176|AK078715|AK150535|AL593853|CU406964|BC046773|BC058627	BAC25546.1|BAC37367.1|BAE29641.1|CAI24416.1|CAQ51705.1|AAH46773.1|AAH58627.1	S26404	Mm.391719	159163527|68725069|34328400|118582271	IPI00420807|IPI00457656|IPI00515505	110809	NP_001071635.1|NP_775550.2	mmu:110809	1.55981	0.00792559	0	278395	443867	0	0	0	942984	553657	622364	307593	442415	510761
Supervillin	Svil	CS	SVIL_MOUSE	Q8K4L3|Q8K4L2	ENSMUSG00000024236	AF317422	AAM89518.1		Mm.136791	23346601|57013084	IPI00170232	225115	NP_694793.1	mmu:225115	1.45886	0.00792559	0	516883	782688	0	0	0	1.59969e+06	597021	617318	923169	918110	1.03235e+06
Inactive serine/threonine-protein kinase TEX14	Tex14	DEV	TEX14_MOUSE	Q7M6U3|B2KGL0|Q3UT36|Q5NC10|Q5NC11|Q8CGK1|Q8CGK2|Q99MV8	ENSMUSG00000010342	AF285584|AL596086|AL669902|CU406969|CU406988|AY193717|AY193718|BK000966|BK000967|AK139808	AAK31963.1|CAI35127.1|CAI35965.1|CAI35966.1|CAQ52018.1|CAQ52278.1|AAN86761.1|AAN86762.1|DAA01357.1|DAA01358.1|BAE24144.1		Mm.440758	313151212|110816442|158635954|81911935	IPI00320923|IPI00776008	83560	NP_001186222.1|NP_113563.2	mmu:83560	1.58805	0.00792559	0	967862	1.05805e+06	0	0	0	3.70944e+06	1.70825e+06	1.43699e+06	1.1547e+06	380916	1.26142e+06
DNA topoisomerase 2-alpha	Top2a	ENZ	TOP2A_MOUSE	Q01320|E9PX08	ENSMUSG00000020914	D12513|AL591067|U01915	BAA02076.1|AAC52135.1	JS0703	Mm.4237	363548478|267150|153945749	IPI00122223	21973	NP_035753.2	mmu:21973	1.82662	0.00792559	0	987818	493713	0	0	0	1.86884e+06	840899	1.24371e+06	622541	1.2429e+06	2.29968e+06
Trafficking protein particle complex subunit 10	Trappc10	TP	TPC10_MOUSE	Q3TLI0|Q811H4|F8VQF9	ENSMUSG00000000374	AK166500|BC044902	BAE38812.1|AAH44902.1		Mm.27539	187663993	IPI00408734				2.15519	0.00792559	0	748265	210392	0	0	0	2.15034e+06	647079	841943	1.02824e+06	279251	1.25143e+06
U3 small nucleolar RNA-associated protein 14 homolog A	Utp14a	TF	UT14A_MOUSE	Q640M1|A2AFX7|Q6A094|Q6EJB4|Q6P6L1|Q9CZK8	ENSMUSG00000063785	AY316163|AK172924|AK012492|AL672246|BC062165|BC082590	AAQ87011.1|BAD32202.1|BAB28277.1|CAM21679.1|AAH62165.1|AAH82590.1		Mm.336045	68566172|51889716	IPI00112813|IPI00462762	72554	NP_082552.1	mmu:72554	1.5277	0.00792559	0	533894	326024	0	0	0	1.35223e+06	635630	348737	690773	370820	542891
Protein WWC2	Wwc2	UK	WWC2_MOUSE	Q6NXJ0|Q3UGG4|Q3UH10|Q7TMY1|Q8CE61|Q9JJ63	ENSMUSG00000031563	AB045323|AK028956|AK147648|AK147944|BC054434|BC067050	BAA97983.1|BAC26212.1|BAE28047.1|BAE28244.1|AAH54434.1|AAH67050.1		Mm.235074|Mm.390033	46575912|81911165	IPI00121100	52357	NP_598552.2	mmu:52357	1.39841	0.00792559	817467	0	1.55105e+06	0	0	0	2.08073e+06	1.78163e+06	1.74328e+06	1.23679e+06	1.27524e+06	1.81877e+06
YLP motif-containing protein 1	YLPM1	TF	YLPM1_MOUSE	Q9R0I7|E9QKY3|Q7TMM4|F6YTL8|D3YWX2	ENSMUSG00000021244	AB033168|AC127582|AC155811|CR974585|BC055465|AC127582|AC155811|CR974585	BAA85182.1|AAH55465.1		Mm.153183	18203404|342187348|146134507	IPI00986744|IPI00621973	56531	NP_848140.3		5.44128	0.00792559	89874.5	99136.8	0	0	0	0	1.24412e+06	66671.9	416723	450559	473024	434297
Protein Zscan18	Zscan18	TF	E9PUD6_MOUSE	E9PUD6	ENSMUSG00000070822	AC161211			Mm.333573	257467677	IPI00944703	232875	NP_001017955.2	mmu:232875	2.29913	0.00792559	462050	471103	0	0	0	0	1.11317e+06	567869	932421	296360	1.69651e+06	1.82999e+06
Zyxin	Zyx	CS	ZYX_MOUSE	Q62523|P70461|Q3UGQ3|Q7TQE2	ENSMUSG00000029860	Y07711|X99063|AK147812|CH466533	CAA68984.1|CAA67510.1|BAE28154.1|EDL13482.1		Mm.282303	342187306|6756085|2497678	IPI00228360	22793	NP_035907.1	mmu:22793	1.27381	0.00792559	0	125983	86219.8	0	0	0	189626	97328.7	128583	129623	102794	162967
Uncharacterized protein C9orf102 homolog		UK	CI102_MOUSE	Q6DI94|Q8R2Z6|Q9DA70	ENSMUSG00000021470	AK006112|BC026917|BC075679	BAB24414.1|AAH26917.1|AAH75679.1		Mm.186610	169790814|81891465	IPI00970563|IPI00975029	76251	NP_001013626.2	mmu:76251	2.93276	0.00792559	0	1.12382e+06	611190	0	0	0	8.32946e+06	824896	1.338e+06	2.42499e+06	902680	1.44504e+06
Ankyrin repeat domain-containing protein 34B	Ankrd34b	DEV	AN34B_MOUSE	Q3UUF8|Q4VA01|Q8BVH7	ENSMUSG00000045034	AK078203|AK138465|BC096609|BC119312|BC119314	BAC37170.1|BAE23669.1|AAH96609.1|AAI19313.1|AAI19315.1		Mm.213623	172072675|123797476	IPI00225874	218440	NP_780664.2	mmu:218440	2.20078	0.00866157	128872	0	148593	0	0	585691	917265	770677	456222	150802	784594	719681
ATPase family AAA domain-containing protein 3	Atad3	ENZ	ATAD3_MOUSE	Q925I1|Q3UE74|Q69ZM7|Q8C6C6	ENSMUSG00000029036	AF343079|AK075921|AK148974|AK149702|AK150037|AK166099|AK173141|BC023301|BC058373|BC060036	AAK38648.1|BAC36055.1|BAE28707.1|BAE29037.1|BAE29259.1|BAE38570.1|BAD32419.1|AAH23301.1|AAH58373.1|AAH60036.1		Mm.241152	78099818|239985513	IPI00126913|IPI00464208	108888	NP_849534.2	mmu:108888	1.55723	0.00866157	163628	233873	182898	0	0	0	390074	301776	421831	274665	215091	204187
Coiled-coil domain-containing protein 41	Ccdc41	UK	CCD41_MOUSE	Q9D5R3|Q3U7X7|Q3UX57|Q80VF0	ENSMUSG00000020024	AK015007|AK135868|AK152465|AK152801|AK153515|AK151291|BC043468|BC070464	BAB29669.2|BAE22706.1|BAE31242.1|BAE31506.1|BAE32058.1|BAE30276.1|AAH43468.1|AAH70464.1		Mm.296971	27229249|81905367	IPI00187208|IPI00756205	77048	NP_084128.2	mmu:77048	1.92132	0.00866157	0	296293	371606	535771	0	0	1.37573e+06	689578	376472	448776	1.10952e+06	625196
Collagen alpha-1(I) chain	Col1a1	CS	CO1A1_MOUSE	P11087|Q53WT0|Q60635|Q61367|Q61427|Q63919|Q6PCL3|Q810J9	ENSMUSG00000001506	U08020|AL662790|AL606480|BC050014|BC059281|K01688|S67530|S67482|X54876|M14423|M17491|K03036|K03029|K03030|K03031|K03032|K03033|K03034|K03035|X06753|X15896|X57981	AAA88912.1|CAI25880.1|CAI23970.1|AAH50014.1|AAH59281.1|AAA37330.1|AAB29424.1|CAA38657.1|AAA37333.1|AAA37334.1|AAA37332.1|CAA29927.1|CAA33904.1|CAA41046.1	I49558|S57243	Mm.277735|Mm.458212	83301500|34328108	IPI00329872|IPI00623191	12842	NP_031768.2	mmu:12842	1.96009	0.00866157	110874	0	147250	159944	0	0	397735	301141	117611	285673	262235	274506
Protein Gm17672	Gm17672	UK	E9Q3N6_MOUSE	E9Q3N6	ENSMUSG00000090847	AC110247					IPI00986036				2.87467	0.00866157	21219	193271	96240.4	0	0	0	555924	371111	257625	336734	239976	25125.2
Putative uncharacterized protein (Gm1966)	Gm1966	UK	Q3U0G9_MOUSE	Q3U0G9		AK156879|BAE33884.1	BAE33884.1		Mm.334112	74142669	IPI00458896				2.45568	0.00866157	2.30265e+06	3.07842e+06	667564	0	0	0	1.03636e+07	1.01234e+06	3.39041e+06	4.35728e+06	6.61669e+06	3.96668e+06
Interferon-induced very large GTPase 1	Gvin1	MOD	GVIN1_MOUSE	Q80SU7|Q3U3F2|Q8BL18|Q8CBA9|F8WJ19	ENSMUSG00000045868|ENSMUSG00000078606	AY167972|AY167973|AY167974|AK036418|AK046674|AK154796	AAO63456.1|AAO59423.1|AAO59424.1|BAC29422.1|BAC32832.1|BAE32834.1		Mm.425473|Mm.458429	339895904|339895906|115270958|81894878|115270968	IPI00850922	100042856|74558	NP_001034249.2|NP_001229968.1|NP_001229969.1|NP_083276.2	mmu:100042856	2.68716	0.00866157	2.15091e+06	2.5164e+06	391389	0	0	0	8.41511e+06	711181	3.54242e+06	3.75172e+06	6.84731e+06	3.91934e+06
Interferon-activable protein 204	Ifi204	TF	IFI4_MOUSE	P15092|Q921V9|E9QLE0|E9QKL6	ENSMUSG00000073489	M31419|CT010351|BC010546	AAA39313.1|CAJ18559.1|AAH10546.1	B34457	Mm.261270	118130979|189047108|124489	IPI00816989|IPI00895388	15951	NP_032355.2	mmu:15951	1.37089	0.00866157	2.71523e+06	1.52043e+06	1.62615e+06	0	0	0	1.75483e+06	2.59808e+06	2.72471e+06	3.19191e+06	2.94525e+06	2.85704e+06
Insulin gene enhancer protein ISL-2	Isl2	TF	ISL2_MOUSE	Q9CXV0	ENSMUSG00000032318	AK013964	BAB29088.1		Mm.273996	339961229|339961230|154146254|20978508	IPI00110854	104360	NP_081673.2	mmu:104360	2.94675	0.00866157	754955	221658	164656	0	0	0	1.47331e+06	1.19367e+06	706716	456662	1.98232e+06	913390
Janus kinase and microtubule-interacting protein 1	Jakmip1	TP	JKIP1_MOUSE	Q8BVL9|B2RS01|D3Z4U5	ENSMUSG00000063646	AK077298|BC138646|BC138649	BAC36736.1|AAI38647.1|AAI38650.1		Mm.85280	254588016|81875423|341940852	IPI00311598	76071	NP_848481.2	mmu:76071	3.42598	0.00866157	202789	733605	390256	0	0	0	252322	987067	1.3849e+06	1.97988e+06	2.68121e+06	1.80478e+06
Metaxin-1	Mtx1	TP	MTX1_MOUSE	P47802|F7C846	ENSMUSG00000064068	L36962|U66257|AF059277	AAC37672.1|AAC52818.1|AAC63229.1	I59379	Mm.280943	1346600	IPI00112327				2.1242	0.00866157	516866	216743	522187	0	0	0	1.6386e+06	646196	911725	624401	474330	1.03987e+06
Nidogen-1	Nid1	CS	NID1_MOUSE	P10493|Q3TKX9|Q8BQI3|Q8C3U8|Q8C9P6	ENSMUSG00000005397	X14194|X14480|AK041633|AK084876|AK144878|AK166779|BC131669|AH003206|X83093	CAA32408.1|CAA32642.1|BAC31014.1|BAC39300.1|BAE26114.1|BAE39014.1|AAI31670.1|AAA77652.1|CAA58148.1	S02730	Mm.4691	17942880|171543883|128200|341941172|34810643|14719513	IPI00111793	18073	NP_035047.2	mmu:18073	1.4588	0.00866157	575779	738779	892158	0	0	0	1.70938e+06	793503	793757	922803	1.01795e+06	1.20094e+06
NACHT, LRR and PYD domains-containing protein 14	Nlrp14	DEV	NAL14_MOUSE	Q6B966|B2RUL1|Q66X14	ENSMUSG00000016626	AY673647|BC141199|AY596199	AAT77542.1|AAI41200.1|AAU06320.1		Mm.35644	81891438|341941156|228008318	IPI00460862	76858	NP_001002894.2	mmu:76858	2.24593	0.00866157	589415	616204	118987	0	0	0	1.6533e+06	841085	1.15111e+06	269990	1.02583e+06	1.00861e+06
PHD and RING finger domain-containing protein 1	Phrf1	TF	PHRF1_MOUSE	A6H619|Q505G1|Q6ZPN4|F7ANA1	ENSMUSG00000038611	AC108908|AC163434|BC094566|BC138446|BC145719|AK129387	AAH94566.1|AAI38447.1|AAI45720.1|BAC98197.1		Mm.248656	124487443|215275613	IPI00881116|IPI00881246	101471	NP_001074587.1	mmu:101471	2.38966	0.00866157	448486	657813	0	0	151731	0	1.51031e+06	918711	446286	976582	852608	1.30804e+06
Phosphatidylinositol-binding clathrin assembly protein	Picalm	SCA	PICA_MOUSE	Q7M6Y3|Q3TS04|Q811P1|Q8BUF6|Q8CIH8|Q8R0A9|Q8R3E1|Q8VDN5|Q921L0	ENSMUSG00000039361	AY206701|BK001028|BC011470|BC021491|BC023843|BC025566|BC027116|BC057683|AK085472|AK162360	AAO17153.1|DAA01470.1|AAH11470.1|AAH21491.1|AAH23843.1|AAH25566.1|AAH27116.1|AAH57683.1|BAC39454.2|BAE36872.1		Mm.235175|Mm.393563	357394966|357394968|357394970|44888257|357394963|357394959|32567788	IPI00264501|IPI00321378|IPI00404434|IPI00404435|IPI00404436|IPI00404438	233489	NP_001239449.1|NP_001239450.1|NP_001239451.1|NP_001239452.1|NP_001239453.1|NP_666306.2	mmu:233489	1.80411	0.00866157	350238	604321	792039	0	0	0	1.89744e+06	1.16161e+06	841229	440620	1.05783e+06	903387
Polypyrimidine tract-binding protein 3	Ptbp3	INH	PTBP3_MOUSE	Q8BHD7|A2ANH0|A2ANH1|Q923C3	ENSMUSG00000028382	AK033732|AK088560|AL824704|BC006638|BC057641	BAC28453.1|BAC40425.1|CAM19768.1|CAM19769.1|AAH06638.1|AAH57641.1		Mm.331640	50401558|30039680|255003709	IPI00221840|IPI00975110	230257	NP_659153.2|NP_835458.1	mmu:230257	4.01728	0.00866157	0	33775	97863.5	150036	0	0	925577	37208.7	446560	353223	185876	314684
Protein patched homolog 1	Ptch1	RCP	PTC1_MOUSE	Q61115	ENSMUSG00000021466	U46155	AAC98798.1	T30172	Mm.228798|Mm.488634	6225892|6679519	IPI00117758	19206	NP_032983.1	mmu:19206	1.97786	0.00866157	637607	1.42431e+06	1.50105e+06	0	0	0	2.00386e+06	3.38221e+06	1.27933e+06	2.20284e+06	3.41876e+06	1.80709e+06
Ankycorbin	Rai14	CS	RAI14_MOUSE	Q9EP71|Q3URT3|Q6ZPT6	ENSMUSG00000022246	AF202315|AF274866|AK129333|BC052458|AK141233	AAG24483.1|AAG25937.1|BAC98143.1|AAH52458.1|BAE24605.1		Mm.212395	81906198|13507620|261862329	IPI00453820	75646	NP_001159880.1|NP_109615.1	mmu:75646	2.73511	0.00866157	562947	1.78791e+06	0	276538	0	0	1.19118e+06	2.53192e+06	3.01423e+06	3.57654e+06	1.44996e+06	2.6086e+06
Ras-related protein Ral-A	Rala	SIG	RALA_MOUSE	P63321|P05810	ENSMUSG00000008859	Z48587|AF244951|BC031741	CAA88488.1|AAG23136.1|AAH31741.1		Mm.27348	34328471|54038998	IPI00124282	56044	NP_062364.3	mmu:56044	2.77861	0.00866157	183249	0	219331	73957.3	0	0	522296	443091	133687	262389	353104	933662
60S ribosomal protein L36a	Rpl36a	RIB	RL36A_MOUSE	P83882|P09896|P10661	ENSMUSG00000049751|ENSMUSG00000079435	U58105|AK002540|AK003166|AK010629|AK012502|BC019810|BC027515|BC081439|BC081440	AAB47245.1|BAB22175.1|BAB22616.1|BAB27075.1|BAB28285.1|AAH19810.1|AAH27515.1|AAH81439.1|AAH81440.1		Mm.286408|Mm.379115|Mm.488581	13385038|9845295|47117732	IPI00225066	19982|66483	NP_063918.1|NP_079865.1	mmu:19982|mmu:66483	1.56141	0.00866157	135178	163596	190009	0	0	0	462014	169278	226007	180654	235818	252615
Paired amphipathic helix protein Sin3b	Sin3b	TF	SIN3B_MOUSE	Q62141|O54976|Q6A013|Q8VCB8|Q8VDZ5	ENSMUSG00000031622	L38622|AF038848|AK173005|BC020049|BC021160	AAA69774.1|AAC04821.1|BAD32283.1|AAH20049.1|AAH21160.1	I61714	Mm.2137	253722321|159163889|253722515|68068042|164420772|164420770|253722145|159164533	IPI00121971|IPI00124066|IPI00338793|IPI00608092	20467	NP_001106719.1|NP_033214.2	mmu:20467	4.00182	0.00866157	445693	36677.7	135285	0	0	0	1.60353e+06	71773.2	880173	699303	978040	710670
Serine/arginine-rich splicing factor 2	Srsf2	TF	SRSF2_MOUSE	Q62093|Q542L3|Q60701	ENSMUSG00000093603|ENSMUSG00000034120	U14648|AF077858|AK086103|AK088042|AK165670|BC005493|X98511	AAA64595.1|AAC71000.1|BAC39610.1|BAC40111.1|BAE38330.1|AAH05493.1|CAA67134.1	A55335	Mm.21841|Mm.429312|Mm.469331	6755478|18280933	IPI00121135	20382	NP_035488.1	mmu:20382	1.61386	0.00866157	164628	199767	247007	0	0	0	551689	192587	334168	267658	256292	371039
Trans-2,3-enoyl-CoA reductase	Tecr	ENZ	TECR_MOUSE	Q9CY27|Q14C44	ENSMUSG00000031708	AK010984|BC019984	BAB27305.1|AAH19984.1		Mm.352239	19923070|20177935|226342960	IPI00262743	106529	NP_081455.1|NP_598879.1	mmu:106529	2.07531	0.00866157	224934	282474	515502	0	0	0	898976	325898	306625	862253	928630	923321
Protein 6330444E15Rik	6330444E15Rik	UK	E9Q502_MOUSE	E9Q502	ENSMUSG00000051976	AC164640					IPI00989858				1.4749	0.00886795	2.50296e+06	0	0	0	0	0	5.04214e+06	0	2.91076e+06	3.17361e+06	3.68227e+06	3.64925e+06
Actin-binding Rho-activating protein	Abra	CS	ABRA_MOUSE	Q8BUZ1|Q0VB05|Q3UU01|Q8BLH3|Q8K431	ENSMUSG00000042895	AF504061|AK045186|AK081696|AK138943|BC119198|BC120842	AAM28877.1|BAC32252.1|BAC38297.1|BAE23828.1|AAI19199.1|AAI20843.1		Mm.148913	81897624|30425194	IPI00225763	223513	NP_780665.1	mmu:223513	2.62318	0.00886795	0	506802	0	0	0	0	1.35433e+06	1.89357e+06	0	947664	1.09641e+06	1.35519e+06
1-acyl-sn-glycerol-3-phosphate acyltransferase gamma	Agpat3	ENZ	PLCC_MOUSE	Q9D517|Q7TT39|Q8BST2	ENSMUSG00000001211	AY167588|AK015906|AK030607|AK075715|AK076414|BC052382|BC058519	AAN75574.1|BAB30025.2|BAC27043.1|BAC35905.1|BAC36329.1|AAH52382.1|AAH58519.1		Mm.141230	27229278|61214403	IPI00469338	28169	NP_443747.2	mmu:28169	2.47059	0.00886795	0	78594.4	0	0	0	0	157048	0	217330	181838	160241	254418
Pancreatic alpha-amylase	Amy2	ENZ	AMYP_MOUSE	P00688|Q4VBW6|Q61295|Q61296|Q64301	ENSMUSG00000079850|ENSMUSG00000074266|ENSMUSG00000074267|ENSMUSG00000074268	V00718|X02576|X02577|X02578|AK133526|BC094924|BC100579|J00357|J00358|J00361|X02343|M16540|M15965|M11895|M11896|M11891	CAA24098.1|CAA26413.1|CAA26414.1|CAA26415.1|BAE21706.1|AAH94924.1|AAI00580.1|AAA37228.1|AAA37229.1|AAA37233.1|CAA26202.1|AAA37223.1|AAA37226.1|AAA37224.1|AAA37227.1|AAA37222.1	A90995|B90798|B90995|C90995|I49493|I49494	Mm.275426|Mm.443376|Mm.462977	236468117|113804|236468206|111607467|341940215|236468330	IPI00133544	100043684|100043686|100043688|109959	NP_001036176.1|NP_001153622.1|NP_001153623.1|NP_001153624.1	mmu:100043684|mmu:100043686|mmu:100043688|mmu:109959	2.39068	0.00886795	0	189574	0	0	0	0	981843	0	309819	365371	229165	379855
Ankyrin repeat and SOCS box protein 18	Asb18	SIG	ASB18_MOUSE	Q8VHA6|Q3B7Y5|Q3KNB0|B7ZP43	ENSMUSG00000067081	AY057054|BC107370|BC107371|BC127152	AAL18249.1|AAI07371.1|AAI07372.1|AAI27153.1		Mm.215164	21040227|81902077	IPI00128195|IPI00656196|IPI00987410	208372	NP_631891.1	mmu:208372	1.3882	0.00886795	0	0	722313	0	0	0	1.52629e+06	792982	774665	956177	963443	0
Probable phospholipid-transporting ATPase IA	Atp8a1	ENZ	AT8A1_MOUSE	P70704	ENSMUSG00000037685	U75321	AAB18627.1	T30869	Mm.153230	7106257|8134322	IPI00112776	11980	NP_033857.1	mmu:11980	4.12409	0.00886795	0	0	113870	0	0	0	516927	503418	531427	592788	203501	0
B-cell scaffold protein with ankyrin repeats	Bank1	SIG	BANK1_MOUSE	Q80VH0|E9QMV3|Q3U178|Q8BRV6|Q8BRY8|B0F3S4	ENSMUSG00000037922	AY178734|AK041039|AK041242|AK156201|AC101978|AC161171|AC166331	AAO13613.1|BAC30794.1|BAC30875.1|BAE33622.1		Mm.30832	81895154|341940579|110835719	IPI00330444	242248	NP_001028522.2	mmu:242248	17.9184	0.00886795	0	42829.8	0	0	0	0	1.21218e+06	493552	0	405574	1.04141e+06	684489
Filensin	Bfsp1	CS	BFSP1_MOUSE	A2AMT1|O54770|Q3UPV0|Q6PFF8|Q8BKB1|Q9QWM4|O35656	ENSMUSG00000027420	AB003147|AK143180|AK053766|AL807801|BC057580|AB010375	BAA24139.1|BAE25294.1|BAC35514.1|CAM18251.1|CAM18252.1|AAH57580.1|BAA28377.1		Mm.275937	66792790|146286056	IPI00309648|IPI00750405	12075	NP_033881.2	mmu:12075	1.68374	0.00886795	0	2.22087e+06	0	0	0	0	4.73875e+06	2.98255e+06	0	3.78567e+06	3.75797e+06	3.4319e+06
Carbonyl reductase [NADPH] 2	Cbr2	ENZ	CBR2_MOUSE	P08074	ENSMUSG00000025150	D26123|X07411|BC010758	BAA05120.1|CAA30309.1|AAH10758.1	S03382	Mm.21454	1827689|1827691|113986|1827690|6671688|1827692	IPI00128642	12409	NP_031647.1	mmu:12409	2.04548	0.00886795	0	366784	0	0	0	0	1.34657e+06	673720	544662	457660	0	728645
Coiled-coil domain-containing protein 58	Ccdc58	UK	CCD58_MOUSE	Q8R3Q6|Q3UXM5|E9Q4B5	ENSMUSG00000075229	AK135450|BC024862	BAE22538.1|AAH24862.1		Mm.310434	38348528|226874938|81879104|226874940	IPI00153794	381045	NP_001152893.1|NP_001152894.1|NP_941047.1	mmu:381045	2.27436	0.00886795	0	72684.1	0	0	0	0	190785	0	202339	161087	119675	152664
Caseinolytic peptidase B protein homolog	Clpb	TP	CLPB_MOUSE	Q60649	ENSMUSG00000001829	U09874|BC048175	AAA62869.1|AAH48175.1	I49045	Mm.3990	2493735|6677983	IPI00467840	20480	NP_033217.1	mmu:20480	2.16336	0.00886795	0	0	0	0	0	268374	1.02262e+06	0	610469	402021	415907	451937
Contactin-3	Cntn3	CS	CNTN3_MOUSE	Q07409	ENSMUSG00000030075	L01991	AAA17403.1	A53449	Mm.435479	55976290	IPI00270915				2.78988	0.00886795	0	80416	0	0	0	0	420422	107973	0	224590	155318	213453
Cyclic AMP-responsive element-binding protein 3-like protein 2	Creb3l2	TF	CR3L2_MOUSE	Q8BH52|B2RRL0|Q8CB61|Q8CBN2	ENSMUSG00000038648	AK035695|AK036712|AK041050|AK041669|BC043466|BC138470|BC138471	BAC29155.1|BAC29547.1|BAC30798.1|BAC31028.1|AAH43466.1|AAI38471.1|AAI38472.1		Mm.169929|Mm.482172	81896082|282400149	IPI00266906	208647	NP_848776.2	mmu:208647	2.58007	0.00886795	0	0	265278	0	0	0	1.36124e+06	362166	0	640376	286825	771578
Homeobox protein cut-like 2	Cux2	TF	CUX2_MOUSE	P70298|Q6P1E6	ENSMUSG00000042589	U45665|BC065113	AAC52762.1|AAH65113.1	T30817	Mm.156172|Mm.332661	40789277|13626177|341940415	IPI00323964	13048	NP_031830.2	mmu:13048	2.19911	0.00886795	0	103034	0	0	0	0	351225	188193	218801	158072	0	216628
Cytochrome P450 2C38	Cyp2c38	ENZ	CP238_MOUSE	P56655|B2RWV4	ENSMUSG00000032808	AF047725|BC150721	AAD13720.1|AAI50722.1		Mm.42100	5921959	IPI00114779				2.71311	0.00886795	71658.1	0	0	0	0	0	403756	0	113497	178549	120827	155452
Cytochrome P450 2C39	Cyp2c39	ENZ	CP239_MOUSE	P56656|B9EIA6	ENSMUSG00000025003	AF047726|BC139290|BC139291	AAD13721.1|AAI39291.1|AAI39292.1		Mm.42101	5921960	IPI00114780				2.71311	0.00886795	71658.1	0	0	0	0	0	403756	0	113497	178549	120827	155452
Cytochrome P450 2C54	Cyp2c54	ENZ	CP254_MOUSE	Q6XVG2	ENSMUSG00000067225	AY206874	AAO52737.1		Mm.379575	81893400|45504402	IPI00409800	404195	NP_996260.1	mmu:404195	2.71311	0.00886795	71658.1	0	0	0	0	0	403756	0	113497	178549	120827	155452
Cytochrome P450 4A14	Cyp4a14	ENZ	CP4AE_MOUSE	O35728|A2A975|Q3UER2|Q5EBH0	ENSMUSG00000028715	Y11638|Y11639|Y11640|Y11641|Y11642|AK149392|AK165452|AL627182|BC089609	CAA72345.1|BAE28849.1|BAE38193.1|CAM21089.1		Mm.250901	81886635|6681121	IPI00133877	13119	NP_031848.1	mmu:13119	1.78108	0.00886795	0	257394	0	0	0	0	768239	0	288741	400646	400225	434350
DNA damage-binding protein 1	Ddb1	CC	DDB1_MOUSE	Q3U1J4|Q3U4D0|Q3U8G3|Q3UJC4|Q99LV3|Q9QYK0|Q9WV39|E9Q4W8	ENSMUSG00000024740	AB026432|AF159853|AK146522|AK152228|AK154303|AK155020|AK155920|AK157491|BC002210|BC009661	BAA84699.1|AAD42230.1|BAE27231.1|BAE31055.1|BAE32502.1|BAE32993.1|BAE33503.1|BAE34102.1|AAH02210.1|AAH09661.1	JC7152	Mm.289915|Mm.466856	134034087|7657011	IPI00316740	13194	NP_056550.1	mmu:13194	1.80439	0.00886795	0	115215	0	0	0	0	0	168842	187618	173146	252600	257256
EH domain-binding protein 1	Ehbp1	CS	EHBP1_MOUSE	Q69ZW3|E9QMJ9|Q5SQK3|Q91ZJ6	ENSMUSG00000042302	AF424697|AK173055|AL731860|AL669858	AAL24806.1|BAD32333.1|CAI25363.1|CAI25873.1		Mm.281732	341940498|358356414|357394911|81884409	IPI00515576|IPI00845795	216565	NP_001239444.1|NP_694718.4	mmu:216565	1.44162	0.00886795	0	0	593893	0	0	0	0	716903	630418	601999	1.20288e+06	1.12864e+06
Histone-lysine N-methyltransferase EHMT1	Ehmt1	ENZ	EHMT1_MOUSE	Q5DW34|A2AIS3|A2AIS4|Q5EBR1|Q6PGM0	ENSMUSG00000036893	AB205007|AL732525|BC056938|BC089302	BAD90007.1|CAM22112.1|CAM22113.1|CAM22114.1|AAH56938.1|AAH89302.1		Mm.24176	157838009|157838004|81909551|157838007|157951633|325530082	IPI00555042|IPI00622226|IPI00869468	77683	NP_001012536.2|NP_001103156.1|NP_001103157.1|NP_766133.2	mmu:77683	8.76242	0.00886795	0	49282.1	0	0	0	0	545484	0	413697	86070.3	910556	203346
Eukaryotic translation initiation factor 4B	Eif4b	TF	IF4B_MOUSE	Q8BGD9|Q3TD64|Q3TDD8	ENSMUSG00000058655	AK045250|AK077423|AK170354	BAC32280.1|BAC36793.1|BAE41740.1		Mm.290022	55976513|167234372	IPI00221581	75705	NP_663600.2	mmu:75705	2.49791	0.00886795	0	48828.5	0	0	0	0	142192	53348.7	0	147021	140190	127094
Ephrin type-B receptor 6	Ephb6	RCP	EPHB6_MOUSE	O08644|Q3TQ77|Q8BN76|Q8K0A9|A2JY28	ENSMUSG00000029869	L77867|AK087423|AK163823|BC031924	AAB51430.1|BAC39868.1|BAE37507.1|AAH31924.1		Mm.271976	226437667|294862533|226437671|76363512	IPI00114909|IPI00230624|IPI00330720	13848	NP_001139823.1|NP_031706.3	mmu:13848	5.19074	0.00886795	0	159402	0	0	0	0	1.5898e+06	338007	599809	610269	999192	0
Epidermal growth factor receptor kinase substrate 8-like protein 2	Eps8l2	SIG	ES8L2_MOUSE	Q99K30|Q91VT7	ENSMUSG00000025504	BC005492|BC009098	AAH05492.1|AAH09098.1		Mm.27451	21040233|81903063	IPI00115492|IPI00759947	98845	NP_573454.2	mmu:98845	7.02062	0.00886795	0	0	90837.7	0	0	0	413995	0	320419	577129	810831	1.06631e+06
Ferritin, mitochondrial	Ftmt	ENZ	FTMT_MOUSE	Q9D5H4|Q14BZ8|Q3V0N6|Q9D5F4	ENSMUSG00000024510	AK015346|AK015400|AK133009|BC115514|BC115515	BAB29806.1|BAB29831.1|BAE21468.1|AAI15515.1|AAI15516.1		Mm.179144	247270151|62900327	IPI00107983	67634	NP_080562.2	mmu:67634	9.34864	0.00886795	0	72852.7	0	0	0	0	0	637090	588809	779445	1.01469e+06	385333
GTPase, IMAP family member 7	Gimap7	UK	Q8R379_MOUSE	Q8R379	ENSMUSG00000043931	AC153894|BC026200|AK040029|CH466597|AAH26200.1|EDK98566.1|BAC30497.1	AAH26200.1|BAC30497.1|EDK98566.1		Mm.30479	22122705|148666150|26333559|81901593|20073031|40881335	IPI00153698	231932	NP_666279.1	mmu:231932	1.34322	0.00886795	0	0	56958.9	0	0	0	63134.3	0	70865	80207.9	73149	95186.2
Protein Gm1153	Gm1153	UK	E9PYY3_MOUSE	E9PYY3	ENSMUSG00000091349|ENSMUSG00000091137	AC148768					IPI01008684				1.94275	0.00886795	0	0	125859	0	0	0	246375	392129	272377	0	156962	154714
Novel preferentially expressed antigen in melanoma (Prame) protein	Gm13125	UK	B1ARV6_MOUSE	B1ARV6	ENSMUSG00000073721	AL606926|CAM18149.2	CAM18149.2		Mm.473686	169234924|159572311	IPI00678250	627009	NP_001108549.1	mmu:627009	1.78204	0.00886795	0	0	188537	0	0	0	271340	290017	244384	0	328833	545324
Protein Gm13125 (Novel preferentially expressed antigen in melanoma (Prame) protein)	Gm13125	UK	E9PWQ0_MOUSE	E9PWQ0	ENSMUSG00000073721	AL606926					IPI00989328				1.78204	0.00886795	0	0	188537	0	0	0	271340	290017	244384	0	328833	545324
Protein Gm1527	Gm1527	UK	Q3V0P3_MOUSE	Q3V0P3	ENSMUSG00000074655	AC132583|AK132999|BAE21461.1	BAE21461.1		Mm.60893	85702003|74221450	IPI00381989	385263	NP_001028651.1	mmu:385263	2.1915	0.00886795	0	190801	0	0	0	0	649685	0	299617	239942	392912	508539
Putative uncharacterized protein (Gm9804)	Gm9804	UK	Q8BV68_MOUSE	Q8BV68		AK079718|BAC37730.1	BAC37730.1		Mm.446812	26348181|81875370	IPI00311261				7.72716	0.00886795	193701	0	0	0	0	0	824448	1.59678e+06	1.81556e+06	0	2.33635e+06	910653
Insulin-degrading enzyme	Ide	ENZ	IDE_MOUSE	Q9JHR7	ENSMUSG00000056999	AJ278422	CAC01233.1		Mm.28366	14548072	IPI00119784				12.0498	0.00886795	0	0	47665	0	0	0	1.49436e+06	598598	0	183718	419986	175114
Interleukin-17 receptor D	Il17rd	RCP	I17RD_MOUSE	Q8JZL1|B2RRY7|Q8K447|Q8R5J8|Q3V0D5	ENSMUSG00000040717	AF459444|AF424804|AF494209|AF494210|BC138629	AAM28441.1|AAL79530.1|AAM74078.1|AAM74079.1|AAI38630.1		Mm.206726	81866601|24025662	IPI00172335|IPI00648286	171463	NP_602319.1	mmu:171463	1.70021	0.00886795	469270	0	0	0	0	0	1.2489e+06	793033	568161	793537	585643	0
LisH domain and HEAT repeat-containing protein KIAA1468	Kiaa1468	UK	K1468_MOUSE	Q148V7|Q148V6|Q6PAN5|Q6ZPQ2|Q8C9Z0|Q8CCT3|Q8CD48	ENSMUSG00000026319	AK129368|AK031484|AK032147|AK040168|BC060194|BC117949|BC117950	BAC98178.1|BAC27422.1|BAC27723.1|BAC30530.1|AAH60194.1|AAI17950.1|AAI17951.1		Mm.337339	170014744|170014746|123786110	IPI00228693|IPI00622704|IPI00880223	227446	NP_083625.1|NP_775279.2	mmu:227446	2.56502	0.00886795	0	95006	0	0	0	0	438174	0	265173	147936	196506	170670
Prolyl 3-hydroxylase 2	Leprel1	ENZ	P3H2_MOUSE	Q8CG71|Q8C673	ENSMUSG00000038168	AJ430350|AK076434	CAD23038.1|BAC36342.1		Mm.486270	27734076|81866302	IPI00229428	210530	NP_775555.1	mmu:210530	1.23669	0.00886795	0	0	1.0443e+06	0	0	0	0	1.53616e+06	1.12953e+06	1.08143e+06	1.2887e+06	1.42152e+06
MAP kinase-activating death domain protein	Madd	SIG	MADD_MOUSE	Q80U28|Q3TQK3|Q6P4I6|Q80W52|Q80WL3|Q80WL4|Q80WL5|Q80WL6|Q80WL7|Q80WL8|Q80WL9|Q80WM0|Q80WM1|Q80WM2|Q8CBC1	ENSMUSG00000040687	AY263980|AY263981|AY263982|AY263983|AY263984|AY263985|AY263986|AY263987|AY263988|AY263989|AK122257|AK036347|AK163518|AL691450|BC042212|BC063386	AAP22159.1|AAP22160.1|AAP22161.1|AAP22162.1|AAP22163.1|AAP22164.1|AAP22165.1|AAP22166.1|AAP22167.1|AAP22168.1|BAC65539.1|BAC29392.1|BAE37379.1|CAM17578.1|AAH42212.1|AAH63386.1		Mm.36410	295148172|295148169|126215743|117647240|81865734	IPI00471028|IPI00620097|IPI00750832|IPI00757009|IPI00761754|IPI00807833|IPI00828295|IPI00828551|IPI00828556|IPI00874726|IPI00875878|IPI00968382|IPI00975000|IPI00985969|IPI01008459	228355	NP_001171190.1|NP_001171191.1|NP_663502.3	mmu:228355	2.56876	0.00886795	0	287136	0	0	0	0	322929	460294	0	776265	751921	1.37651e+06
NADP-dependent malic enzyme, mitochondrial	Me3	ENZ	MAON_MOUSE	Q8BMF3|Q499F4	ENSMUSG00000030621	AK032196|BC099935	BAC27751.1|AAH99935.1		Mm.334011	341940931|68058724|225579045	IPI00308976	109264	NP_852072.2	mmu:109264	1.64604	0.00886795	0	688692	0	0	0	0	1.7719e+06	1.00795e+06	704659	0	913209	1.27037e+06
Calcium uptake protein 1, mitochondrial	Micu1	TP	MICU1_MOUSE	Q8VCX5|Q8BK07|Q8BL84|Q8R1W0	ENSMUSG00000020111	AK046049|AK049521|AK050113|AK052485|AK077605|BC018320|BC023022|BC023042|BC026566	BAC32581.1|BAC33792.1|BAC34073.1|BAC35013.1|BAC36895.1|AAH18320.1|AAH23022.1|AAH23042.1|AAH26566.1		Mm.27199	21450201|81915145	IPI00308813|IPI00622279|IPI00889252	216001	NP_659071.1	mmu:216001	3.22115	0.00886795	0	0	245654	0	0	0	1.26066e+06	816679	512378	836408	530318	0
Myosin-binding protein C, slow-type	MYBPC1	CS	D3YU50_MOUSE|Q6P6L5_MOUSE	D3YU50|Q6P6L5	ENSMUSG00000020061	AC164567|AC165357|CH466539|EDL21488.1|BC062158|EDL21489.1|AAH62158.1	EDL21488.1|AAH62158.1|EDL21489.1		Mm.147208	356991157|148689541|40254303|81911285|38328294|148689542	IPI00895129|IPI00396774	109272	NP_001239301.1|NP_780627.2	mmu:109272	1.88678	0.00886795	0	0	253170	0	0	0	958302	456577	0	330042	379126	264338
NACHT, LRR and PYD domains-containing protein 4D	Nlrp4d	UK	E9PWP3_MOUSE	E9PWP3	ENSMUSG00000034122	AC152938					IPI00471054				1.68412	0.00886795	124198	0	0	0	0	0	302085	174672	182904	166364	0	219793
NACHT, LRR and PYD domains-containing protein 9C	Nlrp9c	SIG	NAL9C_MOUSE	Q66X01|Q3ULL8|Q6UTW8	ENSMUSG00000040614	AY596203|AY360472|AK145425	AAU06324.1|AAQ64010.1|BAE26430.1		Mm.212174|Mm.487767	81910722|110815824	IPI00377942|IPI00471048	330490	NP_001036077.1	mmu:330490	3.04143	0.00886795	0	0	182997	0	0	0	0	832001	452171	292758	773650	432289
Nuclear pore complex protein Nup155	Nup155	TP	NU155_MOUSE	Q99P88	ENSMUSG00000022142	AF322375	AAK11317.1		Mm.295168	20532178|165932389	IPI00453821	170762	NP_573490.3	mmu:170762	12.0563	0.00886795	17954	0	0	0	0	0	356768	0	56101	302009	79863.2	287551
Olfactory receptor 695	Olfr695	RCP	Q8VFM3_MOUSE	Q8VFM3	ENSMUSG00000057832	AC116327|BC104092|BC104093|BC129798|AY073499|AY317816|CH466531|AAL61162.1|AAI04093.1|EDL16833.1|AAI29799.1|AAI04094.1|AAP71161.1	AAI04093.1|AAI04094.1|AAI29799.1|AAL61162.1|AAP71161.1|EDL16833.1		Mm.223117	81915513|120538541|18480296|74354832|22129453|32058757|148684886|74355247	IPI00126096	258591	NP_666809.1	mmu:258591	7.58603	0.00886795	0	0	0	45633.7	0	0	0	356204	335575	143735	442515	452864
Partitioning defective 3 homolog B	Pard3b	CC	PAR3L_MOUSE	Q9CSB4|Q5SV53|Q5SV54	ENSMUSG00000052062	AL645727|AL662815|AL645669|AL645544|AL662920|AK013352	CAI24504.1|CAI24824.1|CAI25199.1|CAI25349.1|CAI26112.1|BAB28805.1		Mm.35153|Mm.441881	30913182|159163319|163310767|119364629	IPI00515652|IPI00817028	72823	NP_001074519.2	mmu:72823	1.42113	0.00886795	0	926188	0	0	0	0	1.15884e+06	1.89552e+06	1.06259e+06	1.0358e+06	0	1.42842e+06
Protocadherin 17	Pcdh17	CS	Q3UTP0_MOUSE	Q3UTP0	ENSMUSG00000035566	AK139275|BAE23940.1	BAE23940.1		Mm.153643	74226556|260763908	IPI00356667	219228	NP_001013775.2	mmu:219228	2.88109	0.00886795	0	112376	0	0	0	0	763494	307360	259782	119779	0	168418
Transcriptional activator protein Pur-beta	Purb	TF	PURB_MOUSE	O35295	ENSMUSG00000091207	AF017630|AL646020	AAB71859.1|CAI26011.1		Mm.296150|Mm.390332	6755252|81870411	IPI00128867	19291	NP_035351.1	mmu:19291	2.19207	0.00886795	0	65837.3	0	0	0	0	182430	158926	0	113247	122187	144813
Purine-rich element-binding protein gamma	Purg	TF	PURG_MOUSE	Q8R4E6|Q14B11|Q8R4E7	ENSMUSG00000049184	AF479672|AF479673|BC116406	AAL86450.1|AAL86451.1|AAI16407.1		Mm.159402	22779918|148287015|81866971	IPI00153880|IPI00408500	75029	NP_001091703.1|NP_690034.1	mmu:75029	2.19207	0.00886795	0	65837.3	0	0	0	0	182430	158926	0	113247	122187	144813
Periodic tryptophan protein 2 homolog	Pwp2	UK	PWP2_MOUSE	Q8BU03|Q8BTR0|E9PUI2	ENSMUSG00000032834	AK088254|AK088983	BAC40239.1|BAC40686.1		Mm.103522	30580474|30102930	IPI00469755	110816	NP_083822.1	mmu:110816	2.4848	0.00886795	0	0	74402.6	0	0	0	125168	238986	0	178462	100245	281518
Pyridine nucleotide-disulfide oxidoreductase domain-containing protein 2	Pyroxd2	ENZ	PYRD2_MOUSE	Q3U4I7|Q8CAN2|Q9D630	ENSMUSG00000060224	AK014668|AK038414|AK154222	BAB29495.1|BAC29991.1|BAE32444.1		Mm.329858	109820968|125858598	IPI00345682	74580	NP_083287.2	mmu:74580	2.99528	0.00886795	0	328183	0	0	0	0	2.06222e+06	0	813438	864231	568994	606111
Histone-binding protein RBBP4	Rbbp4	CC	RBBP4_MOUSE	Q60972|A2A875	ENSMUSG00000057236	U35141|AL607123|CU234133|CH466552|BC138568|BC138570	AAC52275.1|CAM22958.1|CAQ52144.1|EDL30202.1|AAI38569.1|AAI38571.1	I49366	Mm.12145	2494893|47059484|341942281	IPI00828412	19646	NP_033056.2	mmu:19646	1.46682	0.00886795	0	32582.4	0	0	0	0	79942.2	37392.3	51406.1	33997.8	0	36224.6
Transcription factor RelB	Relb	TF	RELB_MOUSE	Q04863|Q8VE46|Q8K220	ENSMUSG00000002983	M83380|AK146932|BC019765|BC117793|S56076|S76754	AAA40041.1|BAE27543.1|AAH19765.1|AAI17794.1|AAB25493.2|AAB33259.1	A42023|I58091	Mm.1741	312597267|312597253|548719|312597255|312597265|67464607|312597259|312597254|67464608|312597252|312597257|151568128|341941962|31982053|254574802|312597269	IPI00331502	19698	NP_033072.2	mmu:19698	3.33	0.00886795	0	0	201332	0	0	0	284640	0	1.00453e+06	994484	801181	267348
60S ribosomal protein L38	Rpl38	RIB	RL38_MOUSE	Q9JJI8	ENSMUSG00000057322	AB037665|AK002659|AK010277|AK010518|AK012391|BC055346	BAB03500.1|BAB22266.1|BAB26814.1|BAB27000.1|BAB28208.1|AAH55346.1		Mm.238817|Mm.371629	114205444|22001919|114205440|12963655	IPI00331121	67671	NP_001041522.1|NP_001041523.1|NP_075861.1	mmu:67671	1.36172	0.00886795	0	121182	0	0	0	0	0	148328	124534	173681	154444	224090
Ribosomal protein L3-like	Rpl3l	RIB	Q5U470_MOUSE	Q5U470		BC085243|AAH85243.1	AAH85243.1		Mm.46198	81889692|55391486	IPI00944079				13.5734	0.00886795	0	5532.37	0	0	0	0	54020.5	0	52614.9	110728	92227.5	65874.4
Protein Smaug homolog 1	Samd4a	TF	SMAG1_MOUSE	Q8CBY1|A6H6C5|Q2VA55|Q3TQA5|Q3TTN7|Q3UZ00|Q9D3T3	ENSMUSG00000021838	DQ278487|AK017081|AK034323|AK134243|AK161277|AK163751|AC131586|AC159006|CH466605|BC049740|BC145827|BC145829	ABB83932.1|BAB30585.1|BAC28674.1|BAE22061.1|BAE36288.1|BAE37479.1|EDL20734.1|AAH49740.1|AAI45828.1|AAI45830.1		Mm.214454	254763335|254939676|82617646|58037381|34925266	IPI00228483|IPI00654261|IPI00856457|IPI00856907	74480	NP_001032298.1|NP_001156905.1|NP_083242.1	mmu:74480	1.80906	0.00886795	0	158212	0	0	0	0	335300	328063	267674	194328	305708	0
Sentrin-specific protease 6	Senp6	ENZ	SENP6_MOUSE	Q6P7W0|E9QN09|Q6ZQ43|Q8BK94|Q8BUL4	ENSMUSG00000034252	AK129219|AC142111|BC061480|AK053904|AK083377	BAC98029.1|AAH61480.1|BAC35583.1|BAC38892.2		Mm.28232	81885379|46560561|341942123	IPI00420566|IPI00621824|IPI00762651	215351	NP_666115.2	mmu:215351	3.73277	0.00886795	0	88699.5	0	0	0	0	0	244215	439788	199391	384471	387608
Kidney mitochondrial carrier protein 1	Slc25a30	TP	KMCP1_MOUSE	Q9CR58|Q3UAD0	ENSMUSG00000022003	AK015679|AK017035|AK151334|AK151420|AK159122|AK159732	BAB29928.1|BAB30563.1|BAE30312.1|BAE30385.1|BAE34837.1|BAE35326.1		Mm.46067	81903621|13385736	IPI00133190	67554	NP_080508.1	mmu:67554	2.49492	0.00886795	316798	0	0	0	0	0	326790	0	763292	613587	1.14345e+06	1.10482e+06
Schlafen 10	Slfn10-ps	UK	Q571E8_MOUSE	Q571E8|Q14BI9	ENSMUSG00000072621	AL603745|AK220241|BAD90166.1|BC115828|AAI15829.1	BAD90166.1|AAI15829.1		Mm.341645	60359894|81888158|116089304|109732390	IPI00468648|IPI00986534	237887	NP_853520.3	mmu:237887	6.0994	0.00886795	0	60245.3	0	0	0	0	209502	0	147688	555929	608882	315303
Schlafen 9	Slfn9	UK	B1ARD6_MOUSE	B1ARD6	ENSMUSG00000069793	AL603745|CAI25499.1	CAI25499.1		Mm.270253	56205888|116089296	IPI00407829	237886	NP_766384.2	mmu:237886	6.0994	0.00886795	0	60245.3	0	0	0	0	209502	0	147688	555929	608882	315303
Slit homolog 3 protein	Slit3	DEV	SLIT3_MOUSE	Q9WVB4|B1ATW4	ENSMUSG00000056427	AF144629|AL669839|AL669856|AL731688|AL732401|AL732630	AAD44760.1|CAI24241.1|CAI24974.1|CAI25087.1|CAI25608.1|CAI25804.1		Mm.478604	341942041|226823283|45477345	IPI00664551	20564	NP_035542.2	mmu:20564	2.88665	0.00886795	0	0	230545	0	0	0	565715	847580	495773	410899	0	1.00755e+06
Protein SMG5	Smg5	TF	SMG5_MOUSE	Q6ZPY2|Q497S2|Q8R3S4	ENSMUSG00000001415	AK129286|BC024683|BC100408	BAC98096.1|AAH24683.3|AAI00409.1		Mm.439830	84029495|112807193	IPI00674658|IPI00677945	229512	NP_839977.2	mmu:229512	1.8868	0.00886795	0	215193	0	0	0	0	439578	458951	0	260989	385106	485503
Transcription factor SOX-6	Sox6	TF	SOX6_MOUSE	P40645|Q62250|Q9QWS5|Q8BSS6	ENSMUSG00000051910	U32614|D61689|AJ010605|X65659	AAC52263.1|BAA09618.1|CAA09270.1|CAA46610.1	S22944|S59121	Mm.323365	1351094|6755610	IPI00620986|IPI00623688	20679	NP_035575.1	mmu:20679	13.4567	0.00886795	0	0	191395	0	0	0	6.61051e+06	3.33872e+06	2.48973e+06	217265	221510	0
Spermatogenesis-associated protein 5-like protein 1	SPATA5L1	UK	Q3TER3_MOUSE	Q3TER3		AK169460|BAE41185.1	BAE41185.1			348041246|74138586	IPI00850228	214616	NP_001028428.2	mmu:214616	1.39295	0.00886795	0	322482	0	0	0	0	549841	644134	353498	328568	0	369970
Serine/arginine-rich splicing factor 6	Srsf6	TF	Q3UJV5_MOUSE	Q3UJV5		AK146293|BAE27050.1	BAE27050.1		Mm.24042	74226809	IPI00310880				1.69227	0.00886795	0	0	289358	0	0	0	782244	322890	522995	333687	486538	0
Signal transducer and activator of transcription 4	Stat4	TF	STAT4_MOUSE	P42228	ENSMUSG00000062939	U06923|U09351	AAA19453.1|AAA19692.1	A56047	Mm.1550	1174461|157830295|6755670	IPI00114970	20849	NP_035617.1	mmu:20849	2.60999	0.00886795	100591	0	0	0	0	0	342183	190250	297540	132986	0	349741
Threonine aldolase 1	Tha1	ENZ	Q9DBC9_MOUSE	Q9DBC9		BC066149|AK005036|AAH66149.1|BAB23763.1	AAH66149.1|BAB23763.1		Mm.3200	81906082|42490881|12836679	IPI00119576				12.7023	0.00886795	0	16575.8	0	0	0	0	0	560368	20013.2	203919	233290	35167.4
Toll-like receptor 7	Tlr7	RCP	TLR7_MOUSE	P58681|Q923I1	ENSMUSG00000044583	AY035889	AAK62676.1		Mm.23979	20140470|18875360	IPI00122181	170743	NP_573474.1	mmu:170743	1.73712	0.00886795	0	492342	0	0	0	0	1.06507e+06	0	982479	694666	589045	945024
Tropomodulin-3	Tmod3	CS	TMOD3_MOUSE	Q9JHJ0|Q3TIT1	ENSMUSG00000058587	AF237630|AF177172|AK050372|AK167723|BC082595	AAF45298.1|AAF31671.1|BAC34216.1|BAE39765.1|AAH82595.1		Mm.38445	8394460|23396881	IPI00119478	50875	NP_058659.1	mmu:50875	2.19735	0.00886795	115152	0	0	0	0	0	314224	0	136735	310214	238362	265613
Mitochondrial import receptor subunit TOM70	Tomm70a	RCP	TOM70_MOUSE	Q9CZW5|Q8BNI6	ENSMUSG00000022752	AK012084|AK083586|AK145458|AK150429|BC057096|BC139420|BC139421	BAB28018.1|BAC38960.1|BAE26448.1|BAE29552.1|AAH57096.1|AAI39421.1|AAI39422.1		Mm.213292	27552760|342187059|14285644	IPI00377728	28185	NP_613065.2	mmu:28185	8.95095	0.00886795	0	0	70073	0	0	0	1.05362e+06	0	327359	802277	488349	464494
DNA topoisomerase 2-beta	Top2b	ENZ	TOP2B_MOUSE	Q64511|Q7TQG4	ENSMUSG00000017485	D38046|BC041106|BC054541	BAA07236.1|AAH41106.1|AAH54541.1		Mm.130362	76363529|34328148	IPI00135443	21974	NP_033435.2	mmu:21974	3.05949	0.00886795	0	130330	0	0	0	0	172103	0	571727	204318	331754	713814
Tetratricopeptide repeat protein 35	Ttc35	UK	TTC35_MOUSE	Q9CRD2|Q925K1	ENSMUSG00000022337	AK015968|AK014989|BC004716|AF332065	BAB30057.1|BAB29657.1|AAH04716.1|AAK56094.1		Mm.244512	32469774|13385196	IPI00133612	66736	NP_080012.1	mmu:66736	2.61522	0.00886795	0	59641.5	0	0	0	0	185051	65876.8	0	200650	157962	170338
Tetratricopeptide repeat protein 9A	Ttc9	UK	TTC9A_MOUSE	Q3V038|B2RTC7|Q3TTA0|Q6A0A0|Q8K336	ENSMUSG00000042734	AK172918|AK133456|AK161499|BC028891|BC139242|BC139244	BAD32196.1|BAE21667.1|BAE36425.1|AAH28891.1|AAI39243.1|AAI39245.1		Mm.130002	85701652|123795474	IPI00720235	69480	NP_001028321.1	mmu:69480	2.37862	0.00886795	0	138349	0	0	0	0	188600	390664	0	211990	325272	528876
Protein VPRBP	Vprbp	MOD	VPRBP_MOUSE	Q80TR8|Q3UXD5|Q6P1E2|Q8CDY3	ENSMUSG00000040325	BC065119|AK122372|AK029372|AK135721	AAH65119.1|BAC65654.3|BAC26425.1|BAE22628.1		Mm.440089|Mm.486210	147742891|82617569|81865709	IPI00420227|IPI00467958|IPI00653483|IPI00845613	321006	NP_001015507.1	mmu:321006	2.4423	0.00886795	0	189368	0	0	0	0	0	475101	343406	397477	859484	237009
WD repeat-containing protein 11	Wdr11	TM	WDR11_MOUSE	Q8K1X1|Q69ZL3|Q8C937	ENSMUSG00000042055	BC037177|AK043051|AK173155	AAH37177.1|BAC31449.2|BAD32433.1		Mm.229323	227908800|81914616	IPI00621735	207425	NP_758459.2	mmu:207425	15.0031	0.00886795	0	0	36693.4	0	0	0	535935	298104	191832	0	38186.8	1.68851e+06
X-linked lymphocyte-regulated 4A	Xlr4a	UK	A2BI41_MOUSE	A2BI41	ENSMUSG00000079845	BX813330|CAM13931.1	CAM13931.1		Mm.104764|Mm.371817	122890922	IPI00775843				1.99834	0.00886795	0	63344.5	0	0	0	0	234867	92412.3	119789	75970.2	0	109882
X-linked lymphocyte regulated gene 4C	Xlr4c	UK	Q3TKR2_MOUSE	Q3TKR2	ENSMUSG00000031362	AK166871|BX571735|CAM13763.1|BAE39082.1	BAE39082.1|CAM13763.1		Mm.104764|Mm.391293	122890821|144226240|74184931	IPI00475318	72891	NP_898917.2	mmu:72891	1.99834	0.00886795	0	63344.5	0	0	0	0	234867	92412.3	119789	75970.2	0	109882
X-ray repair cross-complementing protein 6	Xrcc6	ENZ	XRCC6_MOUSE	P23475|O88212|Q3UJL8|Q62027|Q62382|Q62453|Q6GTV8|Q8QZX7	ENSMUSG00000022471	U50378|U50367|U50368|U50369|U50370|U50371|U50372|U50373|U50374|U50375|U50376|U50377|U34878|AB010282|AF483500|AF483501|AK143570|AK146392|AK146394|AK146396|BC031422|Z14157|M38700	AAC52675.1|AAC53575.1|BAA28874.1|AAL90774.1|AAL90775.1|BAE25441.1|BAE27135.1|BAE27137.1|BAE27139.1|AAH31422.1|CAA78526.1|AAA39396.1	A43534|S25149	Mm.288809	166900100|145587104|6166244	IPI00132424	14375	NP_034377.2	mmu:14375	1.3709	0.00886795	0	0	239207	0	0	0	488005	0	257868	285087	318443	290240
YEATS domain-containing protein 2	Yeats2	TF	YETS2_MOUSE	Q3TUF7|Q6PGF8|Q80TI2|Q8CG86	ENSMUSG00000041215	AK160791|AK122463|BC042768|BC057045	BAE36014.1|BAC65745.3|AAH42768.1|AAH57045.1		Mm.390895	85542166|225543568|225543564	IPI00655073|IPI00672762|IPI00676162	208146	NP_001028409.2|NP_001139402.1	mmu:208146	2.02994	0.00886795	0	0	241793	0	0	0	593789	0	544778	266227	473667	575662
Terminal uridylyltransferase 7	Zcchc6	ENZ	TUT7_MOUSE	Q5BLK4|A1A4B1|Q3V3V7|Q8CIH3|E9PUA2	ENSMUSG00000035248	BC023880|BC043111|BC023438|AK031043	AAH23880.1|AAH43111.1|AAH23438.1|BAE20473.1		Mm.486426	67462099|254588108|259016375	IPI00262966	214290	NP_705766.3	mmu:214290	1.65244	0.00886795	0	0	638168	0	0	0	1.47565e+06	0	769542	1.38329e+06	802143	842056
Zinc finger protein 709	Zfp709	TF	Q3THF1_MOUSE	Q3THF1		AK168304|BAE40245.1	BAE40245.1		Mm.290790	74212170	IPI00121318				2.21446	0.00886795	0	121643	0	0	0	0	661831	188588	190707	0	172958	132788
Anoctamin-10	Ano10	CNL	ANO10_MOUSE	Q8BH79|Q4FZD2|Q8BMS8|Q8BV74|Q8BW67|Q8R0U0|Q99LP0	ENSMUSG00000037949	AK028391|AK046091|AK054163|AK079622|AK080947|BC002294|BC026421|BC099688	BAC25927.1|BAC32601.1|BAC35676.1|BAC37706.1|BAC38086.1|AAH02294.1|AAH26421.1|AAH99688.1		Mm.87676	30794236|81873765	IPI00308184|IPI00848634|IPI00848794|IPI00848909	102566	NP_598740.1	mmu:102566	1.75848	0.00906223	197930	858170	1.31462e+06	1.08162e+06	0	0	2.19077e+06	1.51611e+06	1.20477e+06	1.12746e+06	1.45529e+06	1.61192e+06
T-complex protein 1 subunit delta	Cct4	CHA	TCPD_MOUSE	P80315	ENSMUSG00000007739	L25913|Z31554|AB022157|BC054773	AAA37418.1|CAA83429.1|BAA81875.1|AAH54773.1	S43060	Mm.296985|Mm.394074|Mm.441628	6753322|549057	IPI00116277	12464	NP_033967.1	mmu:12464	1.4518	0.00906223	717434	1.11448e+06	919157	927790	0	0	1.78851e+06	1.06762e+06	1.37851e+06	989850	1.44527e+06	1.34171e+06
Calponin-3	Cnn3	CS	CNN3_MOUSE	Q9DAW9|Q3TW23	ENSMUSG00000053931	AK005460|AK051628|AK159555|AK159871|AK166578|AK167201|AK167613|AK169021|AK169098|AK169410|BC055711|BC085268	BAB24051.1|BAC34697.1|BAE35180.1|BAE35444.1|BAE38867.1|BAE39329.1|BAE39666.1|BAE40817.1|BAE40881.1|BAE41156.1|AAH55711.1|AAH85268.1		Mm.275555	21312564|55583981	IPI00119111	71994	NP_082320.1	mmu:71994	1.46889	0.00906223	472253	831516	636027	531234	0	0	942716	1.13734e+06	778317	957032	844119	784966
LINE-1 type transposase domain-containing protein 1	L1td1	ENZ	LITD1_MOUSE	Q587J6|Q3UKY3	ENSMUSG00000087166	AB211064|AK145814	BAD95491.1|BAE26668.1		Mm.34340	124487095|81888299	IPI00378700	381591	NP_001074671.1	mmu:381591	2.57651	0.00906223	62733	434467	247847	77211.4	0	0	743267	816888	573189	91760.2	505616	447118
1-phosphatidylinositol 4,5-bisphosphate phosphodiesterase beta-2	Plcb2	ENZ	PLCB2_MOUSE	A3KGF7|Q2M4J1|Q3TER8|Q8BI81	ENSMUSG00000040061	AY902324|AK045469|AK169442|AL772255	AAX90609.1|BAC32384.1|BAE41180.1|CAM45993.1|CAM45994.1|CAM45995.1		Mm.215156	61676179|158513398	IPI00222032|IPI00652801|IPI00855131|IPI01016177	18796	NP_808236.2	mmu:18796	3.77933	0.00906223	1.80008e+06	2.08589e+06	1.88009e+06	0	0	5.03073e+06	2.27465e+07	2.88432e+06	9.53654e+06	4.88515e+06	8.27307e+06	1.28813e+07
DNA-directed RNA polymerase I subunit RPA49	Polr1e	ENZ	RPA49_MOUSE	Q8K202|B1AXQ6|B1AXQ7|Q62034|Q8BQG9	ENSMUSG00000028318	D14336|AK050780|AL824706|BC034783	BAA03266.1|BAC34409.1|CAM17792.1|CAM17794.1|AAH34783.1	S69245	Mm.282932	62900729|12328816	IPI00120981|IPI00321912|IPI00556836	64424	NP_073722.1	mmu:64424	1.47382	0.00906223	0	756621	678559	337627	0	818263	1.40367e+06	861871	740077	871684	920520	930332
Renin-2	Ren2	ENZ	RENI2_MOUSE	P00796|P70229|P97955|Q62155	ENSMUSG00000070645	J00621|BC011157|K02597|M34191|AF237860	AAA40050.1|AAH11157.1|AAA40048.1|AAA40046.1|AAA40047.1	A93923|I77411	Mm.220955	157880106|157880104|494607|132329|157880102|118150650	IPI00316248	19702	NP_112470.2	mmu:19702	1.64059	0.00906223	267967	958386	947676	1.09035e+06	0	0	1.3277e+06	1.49674e+06	952793	1.58596e+06	1.29648e+06	1.37359e+06
Regulation of nuclear pre-mRNA domain-containing protein 2	Rprd2	UK	RPRD2_MOUSE	Q6NXI6|Q3U3L8|Q6ZQA7	ENSMUSG00000028106	BC067054|AK129150|AK154692	AAH67054.1|BAC97960.1|BAE32767.1		Mm.196275	81892071|124486841	IPI00454123|IPI00762512	75137	NP_001074762.1	mmu:75137	1.89315	0.00906223	299641	142070	155383	0	0	186059	449662	526775	236595	290938	324488	395484
ATP-binding cassette sub-family D member 3	Abcd3	TP	ABCD3_MOUSE	P55096	ENSMUSG00000028127	L28836|AC129311|X89569	AAA39958.1|CAA61748.1	I48716	Mm.399042	1709681|60218877|338817848	IPI00135646	19299	NP_033017.2	mmu:19299	1.64893	0.00926596	1.36746e+06	1.36098e+06	1.92977e+06	1.56147e+06	0	1.40028e+06	4.37909e+06	2.25097e+06	2.2593e+06	1.90012e+06	1.84851e+06	2.43976e+06
Catenin alpha-2	Ctnna2	CS	CTNA2_MOUSE	Q61301|Q3TY37|Q61300|Q6AXD1	ENSMUSG00000063063	D25282|D25281|AK158916|BC079648	BAA04970.1|BAA04969.1|BAE34726.1|AAH79648.1	I49499|I49500	Mm.34637	157951729|157951725|94730370|157951727|2501658	IPI00119870|IPI00230751|IPI00944734	12386	NP_001103234.1|NP_033949.2|NP_663785.2	mmu:12386	2.44739	0.00926596	146657	277825	106195	259530	0	143356	891195	492604	255881	384862	322998	394214
ATP-dependent RNA helicase DDX3Y	Ddx3y	ENZ	DDX3Y_MOUSE	Q62095|Q9QWS9	ENSMUSG00000069045	AJ007376|BC021453|L25337	CAA07483.1|AAH21453.1|AAA53631.1		Mm.486436	73620958|25141235	IPI00134371	26900	NP_036138.1	mmu:26900	2.09235	0.00926596	787937	863998	1.05831e+06	416108	0	299202	2.22018e+06	1.0101e+06	1.36794e+06	893009	1.51623e+06	1.59348e+06
17-beta-hydroxysteroid dehydrogenase type 6	Hsd17b6	ENZ	H17B6_MOUSE	Q9R092	ENSMUSG00000025396	AF103797|AK008212|BC021836	AAF04761.1|BAB25536.1|AAH21836.1		Mm.26719	81907178|7305165	IPI00127016	27400	NP_038814.1	mmu:27400	1.71592	0.00926596	516988	387226	611410	278690	0	199668	824940	702213	781669	664263	595576	537149
Retinol dehydrogenase 7	Rdh7	ENZ	RDH7_MOUSE	O88451	ENSMUSG00000040134	AF056194|AB015165|AB032058|AB032057|BC024603|BC092255|BC093514	AAC40159.1|BAB03717.1|BAB03718.1|BAB03719.1|AAH24603.1|AAH92255.1|AAH93514.1		Mm.6696	226510365|81886866|8567342	IPI00130985	54150	NP_001144221.1|NP_059501.1	mmu:54150	1.71592	0.00926596	516988	387226	611410	278690	0	199668	824940	702213	781669	664263	595576	537149
Cis-retinol/androgen dehydrogenase type 3	Rdh9	ENZ	Q76LB8_MOUSE	Q76LB8		AB081322|BAC98304.1	BAC98304.1		Mm.235814	81894136|37360649	IPI00867875				1.63076	0.00926596	516988	633285	813236	449255	0	199668	824940	810843	974282	856483	850580	795170
Rho-related GTP-binding protein RhoQ	Rhoq	UK	RHOQ_MOUSE	Q8R527|Q7TNC0|Q80VH4	ENSMUSG00000024143	AB060650|BC048813|BC056363	BAB91068.1|AAH48813.2|AAH56363.1		Mm.826	62901037|34328361	IPI00380307	104215	NP_663466.2	mmu:104215	1.63662	0.00926596	402239	630250	456813	620072	0	517596	1.7645e+06	667974	523933	664079	753792	784937
Ribonuclease H2 subunit B	Rnaseh2b	UK	RNH2B_MOUSE	Q80ZV0|Q9D014	ENSMUSG00000021932	AK011914|AK082752|BC047997	BAB27913.1|BAC38602.1|AAH47997.1		Mm.26040	312208160|58037097|268612466|81895520|114152139	IPI00458223	67153	NP_080277.1	mmu:67153	2.04863	0.00926596	405659	688815	364849	712963	604135	522148	1.66224e+06	1.00141e+06	631966	974121	1.11172e+06	1.3761e+06
60S ribosomal protein L22	Rpl22	RIB	RL22_MOUSE	P67984|P41104|Q4VAG4	ENSMUSG00000028936	D17653|BC007139|BC021344	BAA04546.1|AAH07139.1|AAH21344.1	JC2119	Mm.307846	309265792|6677775|54039136	IPI00222546	100504863|19934	NP_033105.1|XP_003086606.1	mmu:100504863|mmu:19934	1.8786	0.00926596	425468	496936	403797	396939	0	500218	1.0948e+06	457205	1.14502e+06	785978	936462	592687
ATP-binding cassette sub-family C member 9	Abcc9	CNL	ABCC9_MOUSE	P70170|O08902|O08920|P70171	ENSMUSG00000030249	D86037|D86038|AF003531|U97066	BAA12969.2|BAA12970.2|AAB58753.1|AAB58701.1	T42711|T42728	Mm.35670|Mm.395475	18202338|113722108|113722105|6755696|11038664	IPI00136334|IPI00230687|IPI00230688	20928	NP_001038185.1|NP_035641.1|NP_066378.1|NP_066379.2	mmu:20928	0.912684	0.0110832	0	0	229534	0	0	0	173872	39746	247598	85433.1	362507	347795
Allograft inflammatory factor 1-like	Aif1l	CS	AIF1L_MOUSE	Q9EQX4|Q8C150	ENSMUSG00000001864	AB035322|AB094629|AK028955|AK045539|BC024599	BAB20749.1|BAC55012.1|BAC26211.1|BAC32410.1|AAH24599.1		Mm.24838	21553105|81906255	IPI00458418	108897	NP_660126.1	mmu:108897	1.56767	0.0110832	0	101992	0	0	0	0	312082	283311	68756	78963.3	132790	83434.7
Ankyrin repeat domain-containing protein 55	Ankrd55	CS	ANR55_MOUSE	Q8BLD6|E9QPX4|Q3UUM0|Q9CTM6	ENSMUSG00000049985	AK021066|AK045480|AK138273|AC154639	BAB32291.1|BAC32388.1|BAE23605.1		Mm.159895	81896589|270288788|341940225|270288786	IPI00222792	77318	NP_001161875.1|NP_084174.2	mmu:77318	1.00369	0.0110832	0	1.28141e+06	0	0	0	0	1.00985e+06	1.27889e+06	990937	1.36009e+06	1.36979e+06	1.70731e+06
Beta-1,4-galactosyltransferase 3	B4galt3	ENZ	B4GT3_MOUSE	Q91YY2|Q9QY13	ENSMUSG00000052423	AF142671|BC013619	AAF22221.1|AAH13619.1		Mm.274011	224809362|68052370	IPI00314900	57370	NP_065604.2	mmu:57370	1.12207	0.0110832	0	1.77217e+06	0	0	0	0	2.48429e+06	1.69135e+06	1.52872e+06	1.74583e+06	2.22516e+06	2.25561e+06
Calpain-7	Capn7	ENZ	CAN7_MOUSE	Q9R1S8|Q9Z0P9|F2Z3X0	ENSMUSG00000021893	AB028640|AJ012475	BAA78731.1|CAB39203.1		Mm.201535	6753258|33112238	IPI00314522	12339	NP_033926.1	mmu:12339	1.49064	0.0110832	0	262112	0	0	0	0	803863	588760	176716	234500	226941	313506
Cancer susceptibility candidate 5	Casc5	CC	Q9CYF0_MOUSE	Q9CYF0		AK017750|BAB30909.1	BAB30909.1		Mm.202518	81904416|12857151	IPI00757144				1.14442	0.0110832	0	0	583162	0	0	0	350543	697018	515918	577800	724726	1.13829e+06
Coiled-coil domain-containing protein 103	Ccdc103	UK	CC103_MOUSE	Q9D9P2|A2AH86|E0CXL2	ENSMUSG00000020930	AK006639|AK032002|AL731670|BC119102|BC119104	BAB24684.1|BAC27644.1|CAM25114.1|AAI19103.1|AAI19105.1		Mm.67659	81905819|58037317	IPI00112982	73293	NP_082768.1	mmu:73293	1.04248	0.0110832	0	526925	0	0	0	0	884077	536764	504712	402238	433181	534879
Centrosomal protein of 135 kDa	Cep135	CS	CP135_MOUSE	Q6P5D4|Q6A030	ENSMUSG00000036403	BC062951|AK172988	AAH62951.1|BAD32266.1		Mm.332452	39841057|62288026	IPI00396692	381644	NP_950197.1	mmu:381644	1.37649	0.0110832	0	2.56474e+06	0	0	0	0	6.19152e+06	4.74949e+06	2.32817e+06	2.36426e+06	4.21608e+06	1.33257e+06
Chondroitin sulfate synthase 1	Chsy1	ENZ	CHSS1_MOUSE	Q6ZQ11|A2VCT7	ENSMUSG00000032640	AK129255	BAC98065.1		Mm.333916	67462203|124487199	IPI00420540	269941	NP_001074632.1	mmu:269941	1.19556	0.0110832	0	1.28489e+06	0	0	0	0	2.09433e+06	802089	1.02921e+06	1.37596e+06	1.2507e+06	2.66469e+06
Cystatin-B	Cstb	INH	CYTB_MOUSE	Q62426|Q3UAW2	ENSMUSG00000005054	U59807|AK002403|AK151205|BC056170	AAC52851.1|BAB22074.1|BAE30202.1|AAH56170.1		Mm.6095	6681071|2494022	IPI00125931	13014	NP_031819.1	mmu:13014	0.825565	0.0110832	0	376055	0	0	0	0	439385	185610	164240	379876	311432	382207
Probable ATP-dependent RNA helicase DHX37	DHX37	ENZ	Q5DTX1_MOUSE|Q6NZL1_MOUSE	Q5DTX1|Q6NZL1	ENSMUSG00000029480	AK220399|BAD90451.1|AC138613|BC066077|BC080298|AAH80298.1|AAH66077.1	BAD90451.1|AAH66077.1|AAH80298.1		Mm.296385	81888695|60360414|42406411|81911200|42600571|51480476	IPI00986870|IPI00408781	208144	NP_976064.1	mmu:208144	1.08552	0.0110832	0	0	51366	0	0	0	58257	74877.4	46207.5	18521.5	48147.6	88540.9
Dipeptidyl peptidase 2	Dpp7	ENZ	DPP2_MOUSE	Q9ET22|Q8R082	ENSMUSG00000026958	AF285235|AL732557|CH466542|BC027205	AAG01154.1|CAM25607.1|EDL08237.1|AAH27205.1		Mm.21440	31981425|341940461|13626390	IPI00331550	83768	NP_114031.2	mmu:83768	3.66387	0.0110832	0	244972	0	0	0	0	2.88232e+06	1.3016e+06	153937	93210.8	850294	103926
Cytoplasmic dynein 1 light intermediate chain 1	Dync1li1	CS	DC1L1_MOUSE	Q8R1Q8	ENSMUSG00000032435	BC023347	AAH23347.1		Mm.128627	22122795|73919260	IPI00153421	235661	NP_666341.1	mmu:235661	1.02538	0.0110832	0	719984	0	0	0	0	1.59776e+06	923236	941853	175311	269582	521803
Homeobox protein engrailed-2	En2	DEV	HME2_MOUSE	P09066	ENSMUSG00000039095	L12704|L12705|Y00203	AAA53527.1|CAA68362.1	D48423	Mm.4298	462295|6753752	IPI00132513	13799	NP_034264.1	mmu:13799	1.36363	0.0110832	0	471853	0	0	0	0	1.63974e+06	729154	389992	156264	429844	515605
Protein FAM91A1	Fam91a1	UK	F91A1_MOUSE	Q3UVG3|Q80TZ0|Q8K077	ENSMUSG00000037119	AK122297|AK137324|BC033609|BC070426	BAC65579.1|BAE23306.1|AAH33609.1|AAH70426.1		Mm.3224	112817622|123797490	IPI00377732	210998	NP_666071.2	mmu:210998	1.42084	0.0110832	0	256746	0	0	0	0	902819	245771	260030	99616.9	623559	56973.9
Uncharacterized protein KIAA1797	Focad	UK	FOCAD_MOUSE	A2AKG8|Q0P620|Q3TPY9|Q3UJY8|Q3UK73|Q6PGE3	ENSMUSG00000038368	AK146138|AK146256|AK164030|AL772316|AL772296|AL831756|BX572638|BC039622|BC057079	BAE26929.1|BAE27017.1|BAE37596.1|CAM17295.1|CAM17298.1|CAM18365.1|CAM20204.1|CAM26596.1|AAH39622.1|AAH57079.1		Mm.287210	166218802|124487123	IPI00420906|IPI00621499|IPI00881872	230393	NP_001074653.1	mmu:230393	1.57869	0.0110832	0	0	0	197967	0	0	666144	185101	118597	388155	90036.1	427137
General transcription factor 3C polypeptide 1	Gtf3c1	TF	TF3C1_MOUSE	Q8K284|Q8CAL9	ENSMUSG00000032777	AK038537|BC032208|BC067041	BAC30032.1|AAH32208.1|AAH67041.1		Mm.294173	46402235|48428647	IPI00403414|IPI00416203|IPI00416204	233863	NP_997122.1	mmu:233863	1.14163	0.0110832	0	942055	0	0	0	0	500755	600335	366063	972785	2.53171e+06	1.48123e+06
Interleukin-4 receptor subunit alpha	Il4r	RCP	IL4RA_MOUSE	P16382|O54690|Q60583|Q8CBW5	ENSMUSG00000030748	M27959|M27960|M29854|M64879|M64870|M64871|M64872|M64873|M64874|M64876|M64877|M64878|AF000304|AK034466|AK088086	AAA39299.1|AAA39300.1|AAA39297.1|AAB59727.1|AAB87750.1|BAC28718.1|BAC40137.1	A33380	Mm.233802	56785428|124336	IPI00133712|IPI00227952|IPI00227953	16190	NP_001008700.1	mmu:16190	1.01935	0.0110832	211685	0	0	0	0	0	356870	297348	213229	147884	153850	125506
Integrin alpha-7	Itga7	CS	ITA7_MOUSE	Q61738|O88731|O88732|P70350|Q61737|Q61741	ENSMUSG00000025348	L23423|Y12380|Y12383|Y12384|Y12385|Y12386|Y12387|Y12388|Y12389|Y12390|Y12382|L23422|Y12381|U60419|L23421|L16544	AAA16600.1|CAA73023.1|AAA16599.1|CAA73024.1|AAC52772.1|AAA16598.1	I61186|I61187	Mm.179747	308153593|12643785	IPI00227939|IPI00227941|IPI00227943|IPI00466276|IPI00469466|IPI00876222				1.05205	0.0110832	0	605482	0	0	0	0	1.24815e+06	880761	456786	756363	427862	52075
Integrin alpha V	Itgav	CS	ITAV_MOUSE	P43406|A2AKI6|A2AKI5	ENSMUSG00000027087	U14135|AL772301	AAC52497.1|CAM13680.1	T10050	Mm.227	154240716|341940847|1170592	IPI00120245	16410	NP_032428.2	mmu:16410	1.21336	0.0110832	0	0	1.11825e+06	0	0	0	4.50748e+06	1.1815e+06	248882	958214	59207.4	1.18575e+06
Lysine-specific demethylase 7	Jhdm1d	ENZ	KDM7_MOUSE	Q3UWM4|A6H6E5|Q3UWN8|Q6ZPJ5|Q8C969|Q8C9E0|Q91VX8	ENSMUSG00000042599	AK042327|AK042834|AK136209|AK136238|BC007161|BC145848|AK129429	BAC31226.2|BAC31377.1|BAE22876.1|BAE22890.1|AAH07161.1|AAI45849.1|BAC98239.1		Mm.293175	90111765|157909789	IPI00551078	338523	NP_001028602.2	mmu:338523	1.00072	0.0110832	0	1.25219e+06	0	0	0	0	2.0055e+06	1.11214e+06	489945	370559	1.82316e+06	1.71728e+06
Kelch-like ECH-associated protein 1	Keap1	SCA	KEAP1_MOUSE	Q9Z2X8|Q3U243|Q3U8N7|Q547S3|Q6ZQI6|Q8BQY3	ENSMUSG00000003308	AB020063|AF454353|AK129061|AK046178|AK076234|AK150437|AK150485|AK152142|AK154430|AK155507|AK159858|BC055732	BAA34639.1|AAL84711.1|BAC97871.1|BAC32621.1|BAC36267.1|BAE29559.1|BAE29601.1|BAE30980.1|BAE32581.1|BAE33299.1|BAE35433.1|AAH55732.1		Mm.248266	160333659|158428176|160333663|160333667|169791786|13431664|93278449|93278448|291191090|7710044	IPI00131516	50868	NP_001103775.1|NP_001103776.1|NP_001103777.1|NP_057888.1	mmu:50868	1.16037	0.0110832	0	928676	0	0	0	0	2.30124e+06	988338	732202	769904	623405	1.05056e+06
Uncharacterized protein KIAA1377	Kiaa1377	UK	K1377_MOUSE	Q0VBV7|Q6ZPS8	ENSMUSG00000040729	BC119072|BC120489|AK129341	AAI19073.1|AAI20490.1|BAC98151.1		Mm.101341	123778455|113866019	IPI00420552	234915	NP_001038989.1	mmu:234915	1.20742	0.0110832	0	306769	0	0	0	0	265035	177892	648555	437377	152142	541389
Uncharacterized protein KIAA2022	Kiaa2022	TF	K2022_MOUSE	Q5DTT1|Q003Y8|Q8BW26|Q8BYR0	ENSMUSG00000046449	DQ975302|AK220439|AL671963|AK038635|AK054513	ABI97947.1|BAD90269.1|BAC30074.1|BAC35808.1		Mm.381907	341941042|81888668|148539922	IPI00263954|IPI00808248	245555	NP_001070822.2	mmu:245555	2.30925	0.0110832	0	618448	0	0	0	0	4.40735e+06	509506	246302	525293	1.65787e+06	1.22257e+06
Chromosome-associated kinesin KIF4	Kif4	CS	KIF4_MOUSE	P33174|Q80YP3	ENSMUSG00000034311	D12646|BX005480|BX276129|CH466564|BC050946	BAA02167.1|CAM15067.1|CAM17678.1|EDL14171.1|AAH50946.1	A54803	Mm.383091	1170659|341941033|162287089	IPI00109419	16571	NP_032472.2	mmu:16571	1.44597	0.0110832	0	994649	0	0	0	0	3.77681e+06	1.58637e+06	284945	736776	894831	1.34965e+06
Calcium uniporter protein, mitochondrial	Mcu	TP	MCU_MOUSE	Q3UMR5|B2RTD1|Q3TTK3	ENSMUSG00000009647	AK144727|AK161322|AC155940|AC022699|BC139254|BC139257	BAE26033.1|BAE36322.1|AAI39255.1|AAI39258.1		Mm.296470|Mm.482229	168823441|143955288	IPI00353887|IPI00655156	215999	NP_001028431.2	mmu:215999	1.31479	0.0110832	0	317384	0	0	0	0	987231	140431	232299	561946	120952	460898
Neurobeachin	Nbea	SCA	NBEA_MOUSE	Q9EPN1|Q8C931|Q9EPM9|Q9EPN0|Q9WVM9	ENSMUSG00000027799	Y18276|AK043125|AF072372	CAC18811.1|CAC18812.1|CAC18813.1|BAC31466.1|AAD41634.1		Mm.384353	158854037|32171509	IPI00320831|IPI00320836|IPI00421047|IPI00469204	26422	NP_085098.1	mmu:26422	1.24797	0.0110832	0	0	458362	0	0	0	1.26165e+06	286344	522183	670761	242981	448202
Nuclear receptor subfamily 2 group F member 6	Nr2f6	TF	NR2F6_MOUSE	P43136|Q61504|Q922G8|F7DC78	ENSMUSG00000002393	X76654|L25674|AK131941|AK171552|CH466569|BC008138	CAA54097.1|AAA37532.1|BAE20887.1|BAE42523.1|EDL28911.1|AAH08138.1	I48734|I49640	Mm.28989|Mm.440170	341941192|1169455|112807199	IPI00117237	13864	NP_034280.2	mmu:13864	1.06066	0.0110832	0	1.12445e+06	0	0	0	0	2.14771e+06	1.30774e+06	616205	1.42184e+06	848356	814110
Neuronal cell adhesion molecule	Nrcam	CS	NRCAM_MOUSE	Q810U4|Q80U33|Q8BLG8|Q8BX92|Q8BYJ8	ENSMUSG00000020598	AJ543321|AK122252|AK039322|AK048567|AK045259	CAD65848.1|BAC65534.1|BAC30318.1|BAC33377.1|BAC32284.1		Mm.208439	225637535|38372441|225637533	IPI00226573|IPI00338880|IPI00395042|IPI00395043|IPI00403536	319504	NP_001139503.1|NP_795904.3	mmu:319504	1.15924	0.0110832	0	664266	0	0	0	0	1.22946e+06	949893	553219	785113	645795	456767
Nuclear pore complex protein Nup88	Nup88	TP	NUP88_MOUSE	Q8CEC0|Q80Z13|Q8K090	ENSMUSG00000040667	AJ532593|AK028563|BC032929	CAD58713.1|BAC26010.1|AAH32929.1		Mm.288962	51316459|111955409|134053894	IPI00229021|IPI00461120|IPI00461121	19069	NP_001076800.1|NP_765982.2	mmu:19069	1.19644	0.0110832	0	718946	0	0	0	0	969462	661456	1.00133e+06	626997	582928	1.31886e+06
Inositol polyphosphate 5-phosphatase OCRL-1	OCRL	ENZ	Q80XM6_MOUSE|Q8BXC9_MOUSE	Q80XM6|Q8BXC9	ENSMUSG00000001173	BC043709|AAH43709.1|AK047906|AL714010|CAM24771.1|BAC33188.1	AAH43709.1|BAC33188.1|CAM24771.1		Mm.210343	81895353|27882152|81897922|123226360|26339034	IPI00403814|IPI00776190				1.09215	0.0110832	0	429287	0	0	0	0	755335	427914	338364	472260	379896	439297
Mitochondrial inner membrane protein OXA1L	Oxa1l	TM	OXA1L_MOUSE	Q8BGA9|Q8BK01|Q8R091|Q9D8X7	ENSMUSG00000000959	AK007567|AK044817|AK052432|AK077624|BC027191	BAB25113.1|BAC32104.1|BAC34985.1|BAC36908.1|AAH27191.1		Mm.182340	38372481|58037139	IPI00308001	69089	NP_081212.1	mmu:69089	1.00019	0.0110832	0	1.01017e+06	0	0	0	0	1.18595e+06	1.24411e+06	818959	322828	2.29914e+06	191170
6-phosphofructo-2-kinase	Pfkfb2	ENZ	F262_MOUSE	P70265|Q8VEI9|B2Z892|B2Z894	ENSMUSG00000026409	X98847|BC018418	CAA67352.1|AAH18418.1	S74242	Mm.249861	257051006|34147045|2499508	IPI00137533	18640	NP_032851.2	mmu:18640	0.884247	0.0110832	0	0	1.70585e+06	0	0	0	1.97966e+06	1.90966e+06	768431	847661	1.62862e+06	1.91634e+06
DNA-directed RNA polymerase II subunit RPB3	Polr2c	ENZ	RPB3_MOUSE	P97760		D83999	BAA12205.1	JC6181	Mm.292492	2829844	IPI00129026				1.03764	0.0110832	411533	0	0	0	0	0	788441	290421	421016	331245	595872	135133
Aminopeptidase B	Rnpep	ENZ	AMPB_MOUSE	Q8VCT3|Q3TX27|E9PYF1	ENSMUSG00000041926	AK159195|AK159445|AK159625|CH466520|BC019200	BAE34890.1|BAE35089.1|BAE35239.1|EDL39584.1|AAH19200.1		Mm.291048	21759001|227499103|227499234|341940212	IPI00122529	215615	NP_001153096.1|NP_663392.2	mmu:215615	1.35112	0.0110832	0	690064	0	0	0	0	2.30785e+06	435140	557817	602034	814296	877021
Sodium channel protein type 1 subunit alpha	Scn1a	CNL	A2APX7_MOUSE	A2APX7	ENSMUSG00000064329	AL928726|AL844526|CAM17350.1	CAM17350.1		Mm.439704	123857420	IPI00673613				1.09291	0.0110832	0	755690	0	0	0	0	1.2802e+06	1.70183e+06	995496	118366	416127	443378
Protein unc-79 homolog	Unc79	CNL	UNC79_MOUSE	Q0KK59|Q0KK54|Q6L9U9|Q8CCC5|E5CYJ9	ENSMUSG00000021198	AB257853|AB257858|AB093296|AK033439	BAF03196.1|BAF03201.1|BAD02453.1|BAC28287.1		Mm.387073	123789258|313661493	IPI00668872	217843	NP_001074486.2	mmu:217843	0.929152	0.0110832	0	2.13693e+06	0	0	0	0	5.18723e+06	2.25356e+06	1.25039e+06	353717	539399	2.32892e+06
rRNA-processing protein UTP23 homolog	Utp23	TF	UTP23_MOUSE	Q9CX11|Q8BY14	ENSMUSG00000022313	AK021306|AK042518|AK134445|BC046791|BC056961	BAB32368.1|BAC31281.1|BAE22147.1|AAH46791.1|AAH56961.1		Mm.176347	81904267|21313442	IPI00459626	78581	NP_084408.1	mmu:78581	0.850713	0.0110832	0	0	251318	0	0	0	278711	231110	307513	97418.8	63543	304501
Protein Vmn2r40 (Pheromone receptor)	Vmn2r40	RCP	F6W043_MOUSE	F6W043	ENSMUSG00000090864	AC132246|AC133647					IPI00761645				1.24695	0.0110832	0	133599	0	0	0	0	414118	230015	89987.6	46763.7	80711.6	137949
Vomeronasal type 2 receptor Vmn2r48	Vmn2r48	RCP	E9QA49_MOUSE	E9QA49	ENSMUSG00000091544	AC127423					IPI00986126				1.24695	0.0110832	0	133599	0	0	0	0	414118	230015	89987.6	46763.7	80711.6	137949
Putative uncharacterized protein		UK	Q8CDX3_MOUSE	Q8CDX3		AK029420|BAC26443.1	BAC26443.1		Mm.398967	81877847|26325378	IPI00407308				0.841933	0.0110832	0	1.6606e+06	0	0	0	0	2.71615e+06	829512	91558	1.11859e+06	1.86285e+06	1.77002e+06
Uncharacterized protein CXorf38 homolog		UK	CX038_MOUSE	Q8C5K5|Q3TFM9|Q8CF12	ENSMUSG00000044148	AK007661|AK078166|AK146041|AK169085	BAC25180.1|BAC37156.1|BAE26853.1|BAE40869.1		Mm.15974	71153250|30424732	IPI00225904|IPI00608074	69155	NP_780350.1	mmu:69155	1.30835	0.0110832	0	1.2975e+06	0	0	0	0	3.33751e+06	2.49992e+06	869693	1.12001e+06	1.04138e+06	1.31698e+06
Acyl-CoA dehydrogenase family member 11	Acad11	ENZ	ACD11_MOUSE	Q80XL6|Q8BK19|D3YTQ5	ENSMUSG00000090150	AK077531|AK145561|AK145834|BC045199	BAC36849.2|BAE26511.1|BAE26684.1|AAH45199.1		Mm.41274	81912898|74271799|118582292	IPI00330747	102632	NP_780533.2	mmu:102632	1.56416	0.0127089	0	621064	597543	0	0	0	1.68478e+06	515703	886186	604770	827368	1.19947e+06
A-kinase anchor protein 2	Akap2	SCA	AKAP2_MOUSE	O54931|A2APJ4|O54932|O54933|Q8C5W1|F7AA26|A2APJ1	ENSMUSG00000089945|ENSMUSG00000038729	AF033274|AF033275|AF033276|AK077020|AK147420|AL840629	AAC02206.1|AAC02207.1|AAC02208.1|BAC36571.1|BAE27901.1|CAM21291.1|CAM21292.1	T09225	Mm.467752|Mm.485406	13431294|78711836|254763434|78711834	IPI00119855|IPI00336504|IPI00760007|IPI00762775|IPI00943439	11641	NP_001030609.1|NP_001030610.1	mmu:11641	1.31629	0.0127089	0	1.18869e+06	1.29122e+06	0	0	0	2.51116e+06	1.26414e+06	1.66836e+06	964655	1.59891e+06	1.78562e+06
Armadillo repeat-containing X-linked protein 4	Armcx4	TM	E9PWM3_MOUSE	E9PWM3|A2VCS7	ENSMUSG00000049804	BX004852			Mm.31961	363989837	IPI00988231	100503043	NP_001189429.2	mmu:100503043	2.27802	0.0127089	661819	162453	0	0	0	0	2.32845e+06	1.06897e+06	1.16302e+06	475560	354874	242251
Protein ARMCX6	Armcx6	TM	ARMX6_MOUSE	Q8K3A6|A2AKS3|Q3TUH4	ENSMUSG00000050394	AL772348|BC027264|AK160766	CAM20584.1|AAH27264.1|BAE35997.1		Mm.113272	56090483|81878641	IPI00170056	278097	NP_001007579.1	mmu:278097	1.24005	0.0127089	0	1.69411e+06	1.39073e+06	0	0	0	2.78747e+06	1.51734e+06	1.14781e+06	2.00207e+06	1.82015e+06	2.20126e+06
Pol protein	BC094435	ENZ	Q7TQ37_MOUSE|Q8C2B1_MOUSE	Q7TQ37|Q8C2B1		AB099818|BAC79172.1|AK088963|BAC40675.1	BAC79172.1|BAC40675.1			32526605|81865404|81876158|26354090	IPI00380444|IPI00420814				1.52187	0.0127089	0	2.87023e+06	96240.4	0	0	0	985112	3.69158e+06	1.59518e+06	3.03007e+06	918544	3.32328e+06
Centrosomal protein of 89 kDa	Cep89	CS	CEP89_MOUSE	Q9CZX2|Q8C127|Q99KW6	ENSMUSG00000023072	AK012067|AK029107	BAB28005.1|BAC26301.1		Mm.133263	81904576|13386288	IPI00113233	72140	NP_082396.1	mmu:72140	1.51946	0.0127089	0	700316	296382	0	0	0	367715	729611	738861	1.55145e+06	924816	230864
Citron Rho-interacting kinase	Cit	ENZ	CTRO_MOUSE	P49025|O88528|O88937|O88938|Q3UM99|Q8CIJ1|F6SBR5	ENSMUSG00000029516	U39904|AF086823|AF086824|AK145037|AF070066|BC023775|BC051165	AAC52341.1|AAC72822.1|AAC72823.1|BAE26199.1|AAC27933.1|AAH23775.1|AAH51165.1	S68420	Mm.426282|Mm.8321	81175168	IPI00406762|IPI00474730|IPI00655040|IPI00655108|IPI00956788				2.02526	0.0127089	0	250002	2.19211e+06	0	0	0	4.64556e+06	1.44884e+06	2.25801e+06	1.62159e+06	2.94552e+06	1.91821e+06
Dual specificity protein kinase CLK3	Clk3	ENZ	CLK3_MOUSE	O35492|Q3TJU0|Q3UIF5|Q3V463|Q5U4I1|Q8C1V1	ENSMUSG00000032316	AK090215|AK133936|AK146942|AK154003|AK167300|AK009908|BC085084|AF033565	BAC41138.1|BAE21937.1|BAE27551.1|BAE32308.1|BAE39405.1|BAE43216.1|AAH85084.1|AAB87509.1		Mm.25720	3913243|148887359|83745112	IPI00314963	102414	NP_031739.3	mmu:102414	1.42196	0.0127089	512988	994150	0	0	0	0	1.8045e+06	820591	767083	1.04961e+06	746696	1.24081e+06
Macrophage colony-stimulating factor 1 receptor	Csf1r	ENZ	CSF1R_MOUSE	P09581|Q3U3P1|Q9DBH9	ENSMUSG00000024621	X06368|AK004947|AK079247|AK143545|AK154653|BC043054|S62219	CAA29666.1|BAB23691.1|BAC37587.1|BAE25430.1|BAE32744.1|AAH43054.1	S01880	Mm.22574	20532397|217035440|126723423	IPI00108003	12978	NP_001032948.2	mmu:12978	1.30094	0.0127089	0	489488	858128	0	0	0	1.39376e+06	981363	704339	520592	661804	997633
Cullin-3	Cul3	SCA	CUL3_MOUSE	Q9JLV5	ENSMUSG00000004364	AF129738|BC027304	AAF36500.1|AAH27304.1		Mm.12665	37926500|13124074|7710014	IPI00467383	26554	NP_057925.1	mmu:26554	1.50844	0.0127089	0	1.71326e+06	0	814143	0	0	3.13686e+06	1.54139e+06	1.17655e+06	2.13761e+06	994648	2.45023e+06
Alpha-defensin-related sequence 1	Defa-rs1	SIG	DFAR1_MOUSE	P17533|Q9QVW7|D3YX03	ENSMUSG00000079113|ENSMUSG00000079114	M33226	AAA18201.1	B53701	Mm.304264	19856559	IPI00109969				1.28131	0.0127089	0	2.19029e+06	1.40161e+06	0	0	0	4.60241e+06	713731	2.30539e+06	2.38895e+06	2.36468e+06	1.43181e+06
Dual specificity protein phosphatase 3	Dusp3	ENZ	DUS3_MOUSE	Q9D7X3	ENSMUSG00000003518	AF280809|AK008734|BC016269	AAK69507.1|BAB25864.1|AAH16269.1		Mm.196295|Mm.485822	21312314|20137946	IPI00110990	72349	NP_082483.1	mmu:72349	1.44214	0.0127089	0	812807	338235	0	0	0	1.03623e+06	962513	744350	558975	1.06889e+06	608936
Friend of PRMT1 protein	Fop	TF	FOP_MOUSE	Q9CY57|Q0VBG3|Q3U7V6|Q3UF43|Q3V105|Q5XJG9|Q8C5N4|Q9D7T3|Q9DB03|Q9DC54|Q9JJ95	ENSMUSG00000001017	AB041654|AK004558|AK005377|AK008885|AK010866|AK047914|AK077960|AK132769|AK149010|AK152492|CH466547|BC083333|BC120651	BAA95102.1|BAB23371.1|BAB23984.2|BAB25951.1|BAB27232.2|BAC33189.1|BAC37084.1|BAE21348.1|BAE28718.1|BAE31263.1|EDL15130.1|AAH83333.1|AAI20652.1		Mm.154136	54036077|31981251	IPI00120174|IPI00283671|IPI00469107|IPI00471466|IPI00471467	66511	NP_075704.2	mmu:66511	2.15292	0.0127089	0	3.06301e+06	1.90581e+06	0	0	0	1.72104e+07	3.08248e+06	2.04653e+06	2.8187e+06	2.82532e+06	4.10896e+06
Protein furry homolog-like	FRYL	TF	Q80UX7_MOUSE|Q8BIA1_MOUSE	Q80UX7|Q8BIA1		BC043713|AAH43713.1|AK036035|BAC29281.1	AAH43713.1|BAC29281.1		Mm.260594	27696218|81895091|81896227|26331102	IPI00817011|IPI00222072				1.29046	0.0127089	0	953068	1.2827e+06	0	0	0	2.03862e+06	1.43149e+06	585110	960513	1.52749e+06	2.11227e+06
Protein Gm2783	Gm2783	UK	E9QAJ3_MOUSE	E9QAJ3	ENSMUSG00000091663	AC155933					IPI00986321				2.39061	0.0127089	21219	193271	0	0	0	0	555924	371111	168529	231080	186513	25125.2
Protein Gm281 (Cadherin-like protein 28)	Gm281	CS	D3Z1Y0_MOUSE	D3Z1Y0	ENSMUSG00000084902	AC171681					IPI00928474				2.02731	0.0127089	59590.7	811292	0	0	0	0	1.76133e+06	995757	495773	572193	639483	832098
Huntingtin-interacting protein 1-related protein	Hip1r	CS	HIP1R_MOUSE	Q9JKY5|Q3UJ14	ENSMUSG00000000915	AF221713|AK146663	AAF34662.1|BAE27341.1		Mm.149954	341940801|13431575|255308928	IPI00311726	29816	NP_659507.3	mmu:29816	1.71718	0.0127089	0	513361	913827	0	0	0	163492	1.15506e+06	1.54291e+06	2.24227e+06	758685	1.48981e+06
Immunity-related GTPase family M protein 1	Irgm1	ENZ	IRGM1_MOUSE	Q60766|Q3TJ73	ENSMUSG00000046879	U19119|AK002545|AK167558|AK171743|AL645849|BC145957	AAB48942.1|BAB22176.1|BAE39622.1|BAE42645.1|CAI35117.1|AAI45958.1		Mm.29938	81883913|6680351	IPI00120264|IPI00889294	15944	NP_032352.1	mmu:15944	1.9772	0.0127089	708875	929471	0	0	0	0	3.96766e+06	1.18761e+06	2.0954e+06	577449	716488	1.17341e+06
Kallikrein-1	Klk1	ENZ	KLK1_MOUSE	P15947|Q61855	ENSMUSG00000063903	M13500|M13498|M13499|D10464|AK002278|BC010754|BC027736|BC053697	AAG11389.1|BAA01257.1|BAB21982.1|AAH10754.1|AAH27736.1|AAH53697.1	A25606	Mm.142722	31980868|17433705	IPI00323869	16612	NP_034769.4	mmu:16612	1.67323	0.0127089	0	209146	89180.8	0	0	0	193258	142783	212784	197094	317191	434401
Olfactory receptor GA_x5J8B7U17JU-2-508 (Fragment)	Olfr1289	RCP	Q8K508_MOUSE	Q8K508		AY096343|AAM26986.1	AAM26986.1			81914770|20977775	IPI00674856				2.50014	0.0127089	0	448078	298668	0	0	0	1.98105e+06	1.48876e+06	445715	270132	768541	646707
Uncharacterized protein C10orf118 homolog	Otg1	DEV	CJ118_MOUSE	Q8C9S4|Q6P3D6|Q8CJC0	ENSMUSG00000035173	AF349751|AK041398|BC064039	AAN61566.1|BAC30931.1|AAH64039.1		Mm.469677|Mm.487763	25072201|71152998	IPI00229968	213993	NP_739563.1	mmu:213993	1.37035	0.0127089	0	1.57751e+06	1.09218e+06	0	0	0	3.06277e+06	1.75279e+06	1.03394e+06	1.50964e+06	1.59844e+06	2.0176e+06
26S protease regulatory subunit 8	Psmc5	MOD	PRS8_MOUSE	P62196|O35051|P47210|P52915|P52916|Q3UL51|Q9CWN5|Q99KR1	ENSMUSG00000020708	Z54219|AK010505|AK135451|AK145703	CAA90961.1|BAB26990.1|BAE22539.1|BAE26599.1	S61923	Mm.272361	49065820|7110703	IPI00135640	19184	NP_032976.1	mmu:19184	1.75341	0.0127089	129250	0	343696	0	0	0	861489	177878	415789	297616	456411	278623
Glutamine and serine rich 1	Qser1	UK	A2BIE1_MOUSE	A2BIE1	ENSMUSG00000074994	BX908741|CAM16964.2	CAM16964.2		Mm.274314	181332994|168984940	IPI00808125	99003	NP_001116799.1	mmu:99003	1.35992	0.0127089	0	493818	227471	0	0	0	779022	615046	232481	501275	484992	329861
Rapamycin-insensitive companion of mTOR	Rictor	SIG	RICTR_MOUSE	Q6QI06|E9QPE0|Q0VAV4|Q69Z40|Q6PDL2|Q6RI74|Q8BPH9|Q8CBF2	ENSMUSG00000050310	AY497009|AY540053|AC102825|AC158901|BC058643|BC120903|AK036149|AK075662|AK173326	AAR89074.1|AAS46920.1|AAH58643.1|AAI20904.1|BAC29321.2|BAC35882.1|BAD32604.1		Mm.275811	341941975|168480120|81892765	IPI00399440|IPI00869420	78757	NP_084444.3	mmu:78757	1.72994	0.0127089	0	795377	405636	0	0	0	2.59297e+06	802963	656594	624610	616052	939849
Ras-related protein R-Ras2	Rras2	SIG	RRAS2_MOUSE	P62071|P17082|Q3TA79|Q8C5D1|Q9D0H6	ENSMUSG00000055723	AK011419|AK078870|AK172037|BC003871	BAB27607.1|BAC37432.1|BAE42790.1|AAH03871.1		Mm.276572	165972315|49065834	IPI00323822	66922	NP_080122.2	mmu:66922	1.55342	0.0127089	0	127712	314335	0	0	0	506786	76746	369937	172981	398517	535089
Protein SCAF11	SCAF11	TF	E9PZM7_MOUSE	E9PZM7	ENSMUSG00000033228	AC133578|AC158769			Mm.324474|Mm.472183	117647277	IPI00605906	72193	NP_082424.2	mmu:72193	1.70062	0.0127089	92197.6	0	0	0	151731	0	402824	256342	76612.7	140963	164796	202958
Sodium channel protein type 3 subunit alpha	Scn3a	CNL	Q3UF73_MOUSE	Q3UF73	ENSMUSG00000057182	AK148881|BAE28688.1	BAE28688.1		Mm.330256	74223619|160707887	IPI00831467	20269	NP_061202.3	mmu:20269	1.47313	0.0127089	271702	650698	0	0	0	0	1.20769e+06	551370	832216	356585	826656	301944
SH2 domain-containing protein 3C	Sh2d3c	SIG	SH2D3_MOUSE	Q9QZS8|A2AK84|Q9JME1	ENSMUSG00000059013	AF168364|AB030442|AB043953|AK042709|AK155165|AL772271|BC113203	AAF13305.1|BAA90557.1|BAA96361.1|BAC31340.1|BAE33088.1|CAM16622.1|AAI13204.1		Mm.474256|Mm.9593	357527351|7305329|81872764	IPI00137970|IPI00742349	27387	NP_001239476.1|NP_038809.1	mmu:27387	1.30853	0.0127089	736550	947053	0	0	0	0	1.59998e+06	971716	942190	706041	1.04733e+06	1.34189e+06
CMP-sialic acid transporter	Slc35a1	TP	S35A1_MOUSE	Q61420|A2AT44	ENSMUSG00000028293	Z71268|AL928738|BC012252	CAA95855.1|CAM26875.1|AAH12252.1		Mm.281885	341942003|2499227|225543514	IPI00121099	24060	NP_036025.2	mmu:24060	1.26664	0.0127089	0	343627	261317	0	0	0	640715	307187	277025	407856	317436	348525
Sarcolemmal membrane-associated protein	Slmap	CS	SLMAP_MOUSE	Q3URD3|Q3TLP0|Q3UIZ6|Q6ZPL8|Q8VC86|Q9EQ03|D3Z7V3	ENSMUSG00000021870	AF304451|AK129403|AK141597|AK146685|AK164911|AK166396|BC021457	AAG41950.1|BAC98213.1|BAE24755.1|BAE27359.1|BAE37961.1|BAE38752.1|AAH21457.1		Mm.36769	56605992|117949780	IPI00121581|IPI00623400|IPI00624363|IPI00755791|IPI00798436	83997	NP_114397.3	mmu:83997	2.5313	0.0127089	0	181644	708725	0	0	0	2.37494e+06	164134	1.15407e+06	469853	853908	1.74447e+06
Stereocilin	Strc	CS	STRC_MOUSE	Q8VIM6|A2ARP7	ENSMUSG00000033498	AF375593|AL845466	AAL35321.1|CAM24226.1		Mm.467475	120300985|47606191|341942082	IPI00129547	140476	NP_536707.2	mmu:140476	2.05682	0.0127089	0	522778	125444	0	0	0	1.61755e+06	461223	484239	539331	577015	320462
PSv-2	Svs1	UK	Q6WIZ7_MOUSE	Q6WIZ7	ENSMUSG00000039215	AC159547|BC125635|AY115568|AY283179|AAQ18121.1|AAI25636.1|AAM83196.1	AAI25636.1|AAM83196.1|AAQ18121.1		Mm.446302	37544771|255069724|81893197|33415228|116138401	IPI00227548	243377	NP_766476.2	mmu:243377	1.40426	0.0127089	0	773040	575250	0	0	0	1.63667e+06	697065	586342	1.06277e+06	772806	924399
Mitochondrial import inner membrane translocase subunit Tim8 B	Timm8b	CHA	TIM8B_MOUSE	P62077|Q3TF77|Q9QUT4	ENSMUSG00000039016	AF196314|AK003382|AK004190|AK012925|AK169258|AK018718|AK019422|BC029239	AAF13228.1|BAB22753.1|BAB23213.1|BAB28552.1|BAE41021.1|BAB31364.1|BAB31713.1|AAH29239.1		Mm.335149|Mm.379061	49065659|7305579	IPI00132169	30057	NP_038925.1	mmu:30057	1.1885	0.0127089	0	289425	311907	0	0	0	688849	45222.7	309800	428129	318443	353601
Tonsoku-like protein	Tonsl	SCA	TONSL_MOUSE	Q6NZL6|Q8BT74|Q9ER45|E9Q2M2	ENSMUSG00000059323	AC156550|AC157566|BC066068|AJ294539|AK013272	AAH66068.1|CAC08218.1|BAC25399.1		Mm.358749	182662417|81911201|187608797	IPI00467906	72749	NP_898914.3	mmu:72749	1.25235	0.0127089	0	148621	162442	0	0	0	242386	198186	154901	132520	220359	220323
Elongation factor Ts, mitochondrial precursor	Tsfm	TF	EFTS_MOUSE	Q9CZR8|Q3TFF5|Q9CX33	ENSMUSG00000040521	AK012240|AK169164|BC057904	BAB28113.1|BAE40943.1|AAH57904.1		Mm.29900	20532079|21313468	IPI00113052	66399	NP_079813.1	mmu:66399	2.49761	0.0127089	0	927991	327896	0	0	0	1.71795e+06	3.02525e+06	2.93405e+06	468875	236385	1.02764e+06
E3 ubiquitin-protein ligase UBR3	Ubr3	ENZ	UBR3_MOUSE	Q5U430|A2AV04|A6MFP4|Q69Z32	ENSMUSG00000044308	DQ924536|AL929249|BC085286|AK173334	ABK59000.1|CAM19287.3|AAH85286.1|BAD32612.1		Mm.314576	160948614|166215030|81889683	IPI00756882|IPI00828533|IPI00918105	68795	NP_808451.2	mmu:68795	1.32382	0.0127089	0	420228	0	1.03825e+06	0	0	616295	1.37266e+06	537394	1.06706e+06	670387	1.52851e+06
Pheromone receptor protein Vmn2r27 (Vomeronasal type-2 receptor 27)	Vmn2r27	RCP	D3YUK6_MOUSE	D3YUK6	ENSMUSG00000072778	AC122297			Mm.469872	157278013	IPI00460300	232367	NP_001098112.1	mmu:232367	1.39742	0.0127089	0	1.19479e+06	587719	0	0	0	2.19289e+06	786067	949397	1.49766e+06	711170	1.33558e+06
Zinc finger protein 638	Znf638	TF	ZN638_MOUSE	Q61464|Q6DFV9|Q8C941|E9QML5	ENSMUSG00000030016	D83033|AK043029|BC076615	BAA11749.1|BAC31439.1|AAH76615.1	JC4842	Mm.132392	261823968|261823966|71153484	IPI00607921|IPI00607987|IPI00608012|IPI00608089|IPI00608115|IPI01008362	18139	NP_001159843.1|NP_032743.2	mmu:18139	1.59248	0.0127089	0	1.37944e+06	1.65504e+06	0	0	0	4.79912e+06	2.54857e+06	1.6508e+06	2.1586e+06	1.21695e+06	2.12297e+06
Zinc finger protein 770	Znf770	TF	ZN770_MOUSE	Q8BIQ8|Q3TPP6|Q8BK15|Q8BLQ1	ENSMUSG00000040321	AK032578|AK043843|AK077547|AK164226|AL844569	BAC27932.1|BAC31677.1|BAC36857.1|BAE37689.1|CAM18125.1		Mm.132523	81913226|30425204	IPI00222209	228491	NP_780675.1	mmu:228491	2.33452	0.0127089	0	328406	186331	0	0	0	1.52012e+06	868154	575455	187884	199044	254342
Adenosine kinase	Adk	ENZ	ADK_MOUSE	P55264|Q6JAM3|Q91VJ3	ENSMUSG00000039197	AY540996|AY540997|BC009659|U26589	AAT07065.1|AAT07066.1|AAH09659.1|AAA91649.1		Mm.188734	339895909|71153489|19527306	IPI00126940|IPI00138084	11534	NP_001229970.1|NP_598840.1	mmu:11534	1.92191	0.0137556	1.34574e+06	2.583e+06	2.14791e+06	0	0	0	5.11568e+06	4.48546e+06	3.04193e+06	1.13283e+06	6.08105e+06	3.50062e+06
AFG3-like protein 2	Afg3l2	ENZ	AFG32_MOUSE	Q8JZQ2|Q3UDQ7	ENSMUSG00000024527	BC036999|BC043056	AAH36999.1|AAH43056.1		Mm.426052	110625761|81914515	IPI00170357	69597	NP_081406.1	mmu:69597	1.22163	0.0137556	2.24504e+06	2.63486e+06	2.43086e+06	0	0	0	4.33366e+06	2.77808e+06	1.6467e+06	2.87332e+06	3.25721e+06	2.9731e+06
Aminoglycoside phosphotransferase domain-containing protein 1	Agphd1	ENZ	AGPD1_MOUSE	Q5U5V2|Q3TQ48|Q3TRW8|Q3UU28|Q8C3L8	ENSMUSG00000035878	AK085527|AK138851|AK162425|AK163926|BC038618	BAC39464.1|BAE23801.1|BAE36908.1|BAE37537.1|AAH38618.1		Mm.259334	171184418|81889706|172045947	IPI00225100|IPI00889317	235386	NP_796325.2	mmu:235386	1.49723	0.0137556	760719	1.2296e+06	1.25176e+06	0	0	0	2.64167e+06	723586	1.29998e+06	1.27191e+06	1.92686e+06	1.84425e+06
AP-1 complex subunit mu-1	Ap1m1	TP	AP1M1_MOUSE	P35585	ENSMUSG00000003033	M62419|AF139405|AF139394|AF139395|AF139396|AF139397|AF139398|AF139399|AF139400|AF139401|AF139402|AF139403|AF139404|BC003823	AAA37244.1|AAF61814.1|AAH03823.1	S19693	Mm.290086	6671557|55670644|543817|55670640|55670639|55670641|55670648|55670642	IPI00119680	11767	NP_031482.1	mmu:11767	1.26928	0.0137556	0	868353	528167	496743	0	0	684536	873437	631355	542014	1.16578e+06	909052
AP-2 complex subunit alpha-1	Ap2a1	TP	AP2A1_MOUSE	P17426	ENSMUSG00000060279	X14971|BC031433	CAA33096.1|AAH31433.1	A30111	Mm.6877	6671561|113334|116256510	IPI00108780|IPI00622911	11771	NP_001070732.1|NP_031484.1	mmu:11771	1.84936	0.0137556	0	973730	648178	543768	0	0	1.76104e+06	2.50627e+06	777926	1.08354e+06	973663	907789
AP-2 complex subunit mu	Ap2m1	TP	AP2M1_MOUSE	P84091|P20172|P53679|Q3TWV4	ENSMUSG00000022841	U27106|AF001923|AF001913|AF001914|AF001915|AF001916|AF001917|AF001918|AF001919|AF001920|AF001921|AF001922|BC056352	AAC53158.1|AAC53583.1|AAH56352.1	I49327|JC6563	Mm.18946	6753074|51316977	IPI00116356	11773	NP_033809.1	mmu:11773	1.61895	0.0137556	430599	229287	594400	0	0	0	1.34011e+06	603935	394354	453580	617107	652174
T-complex protein 1 subunit eta	Cct7	CHA	TCPH_MOUSE	P80313	ENSMUSG00000030007	Z31399|AB022160|BC008255	CAA83274.1|BAA81878.1|AAH08255.1	S43058	Mm.289900	238814391|549060	IPI00331174	12468	NP_031664.3	mmu:12468	1.46379	0.0137556	446172	475292	710493	0	0	0	1.27058e+06	864703	592384	866554	493575	689875
Carboxylesterase 1F	Ces1f	ENZ	Q91WU0_MOUSE	Q91WU0	ENSMUSG00000031725	AC162949|BC013479|AAH13479.1	AAH13479.1		Mm.29110	81916137|21450339|15488664	IPI00128399	234564	NP_659179.1	mmu:234564	1.64328	0.0137556	350811	1.03734e+06	632525	0	0	0	1.34928e+06	1.50332e+06	1.19719e+06	644730	1.36162e+06	584930
Coatomer subunit alpha	Copa	TP	COPA_MOUSE	Q8CIE6|E9Q075	ENSMUSG00000026553	AC158930|BC024070|BC047429	AAH24070.1|AAH47429.1		Mm.30041|Mm.412417	226823359|81914461|341940380	IPI00229834	12847	NP_034068.3	mmu:12847	1.87094	0.0137556	192673	1.3832e+06	1.07309e+06	0	0	0	3.28583e+06	505695	1.96941e+06	1.28671e+06	1.40773e+06	1.45671e+06
Death-associated protein kinase 1	Dapk1	ENZ	DAPK1_MOUSE	Q80YE7|Q80YE6|Q8R341|Q8VDN6|Q9CSD4|Q9JJP7	ENSMUSG00000021559	AY245540|AY245541|X97048|BC021490|BC026671|BC057317|BC060161|AK013153	AAO91934.2|AAO91935.1|CAA65762.1|AAH21490.1|AAH26671.1|AAH57317.1|AAH60161.1|BAB28681.1		Mm.24103	38604743|114205418	IPI00395143|IPI00395144	69635	NP_083929.2	mmu:69635	2.32356	0.0137556	612070	678367	296503	0	0	0	3.01723e+06	931904	1.32584e+06	262969	935368	901407
Dipeptidyl peptidase 4	Dpp4	ENZ	DPP4_MOUSE	P28843|Q3U514|Q3TR43	ENSMUSG00000035000	X58384|U12620|U12599|U12600|U12601|U12602|U12603|U12604|U12605|U12606|U12607|U12608|U12609|U12610|U12611|U12612|U12613|U12614|U12615|U12616|U12617|U12618|U12619|AK085370|AK153939|BC022183	CAA41274.1|AAA82213.1|BAC39434.1|BAE32266.1|AAH22183.1	S23752	Mm.1151	1352312|227116292|6753674	IPI00125813	13482	NP_001153015.1|NP_034204.1	mmu:13482	2.17775	0.0137556	740500	3.0521e+06	2.14842e+06	0	0	0	7.35192e+06	5.51313e+06	1.90451e+06	2.79596e+06	5.08159e+06	3.22895e+06
ERC protein 2	Erc2	CS	ERC2_MOUSE	Q6PH08|Q80U20|Q8CCP1|F8WHE9	ENSMUSG00000040640	BC056760|AK032385|AK122265	AAH56760.1|BAC27848.1|BAC65547.1		Mm.318004	51701400|37360977	IPI00228623|IPI00420931|IPI00460559|IPI00974796	238988	NP_808482.2	mmu:238988	1.41944	0.0137556	4.81086e+06	2.07808e+06	3.79979e+06	0	0	0	7.43916e+06	5.73394e+06	2.3608e+06	5.23595e+06	4.87188e+06	4.70236e+06
Fibronectin	Fn1	CS	FINC_MOUSE	P11276|Q61567|Q61568|Q61569|Q64233|Q80UI4|Q8R3F3	ENSMUSG00000026193	BC051082|Z22729|X82402|X93167|M18194|S45680	CAA80422.1|CAA57796.1|CAA63654.1|AAA37636.1|AAB23491.1	A49173|I48349	Mm.193099	159164739|38372875|159162691	IPI00113539				1.99572	0.0137556	754032	1.02423e+06	525168	0	0	0	2.93351e+06	1.90581e+06	1.56673e+06	563168	1.293e+06	931792
RNA-binding protein FUS	Fus	TF	FUS_MOUSE	P56959|Q3USY4	ENSMUSG00000030795	AF224264	AAF70602.1		Mm.277680	20982845|8928084	IPI00117063	233908	NP_631888.1	mmu:233908	1.51826	0.0137556	326632	401022	481977	0	0	0	960179	306898	503918	799909	551064	551105
Gamma-glutamyltransferase 5	Ggt5	ENZ	GGT5_MOUSE	Q9Z2A9	ENSMUSG00000006344	AF077765	AAC71001.1		Mm.257927	34395738	IPI00338209|IPI00874403				2.78292	0.0137556	0	1.42717e+06	98410.6	430554	0	0	3.63878e+06	2.13588e+06	949025	1.72442e+06	1.2257e+06	1.21377e+06
Lactoylglutathione lyase	Glo1	ENZ	LGUL_MOUSE	Q9CPU0|Q543L3|Q8R3T1	ENSMUSG00000024026	AK002386|AK003567|AK005055|AK031832|AK049703|BC024663|BC081432	BAB22060.1|BAB22863.1|BAB23781.1|BAC27570.1|BAC33882.1|AAH24663.1|AAH81432.1		Mm.261984	165932331|21362640|165932333|196049696|196049697	IPI00321734	109801	NP_001107032.1|NP_079650.3	mmu:109801	1.51711	0.0137556	0	609685	502524	350631	0	0	1.18025e+06	584188	685051	457136	735087	796877
Protein Gm5591	Gm5591	UK	Q8CDK1_MOUSE	Q8CDK1	ENSMUSG00000060565	AC149271|AK029937|BAC26687.1	BAC26687.1		Mm.60990	26325866|85701500|81877793	IPI00228841	434171	NP_001013832.1	mmu:434171	2.17235	0.0137556	179998	178803	210489	0	0	0	842084	155536	327639	461069	261668	425402
Haloacid dehalogenase-like hydrolase domain-containing protein 3	Hdhd3	ENZ	HDHD3_MOUSE	Q9CYW4	ENSMUSG00000038422	AK013245|AL732594|BC003491	BAB28741.1|CAD83061.1|AAH03491.1		Mm.41506	81904469|21312204	IPI00112128	72748	NP_077219.1	mmu:72748	2.44728	0.0137556	1.52896e+06	2.63516e+06	1.46621e+06	0	0	0	1.30716e+07	4.1519e+06	1.75107e+06	2.19299e+06	3.93033e+06	2.46007e+06
Protein Hook homolog 3	Hook3	TP	HOOK3_MOUSE	Q8BUK6|Q540A0|Q8BV48|Q8BW57|Q8BY41	ENSMUSG00000037234	AY223806|AK042180|AK054263|AK080377|AK084594|AK145149|CH466580	AAO43109.1|BAC31191.1|BAC35709.1|BAC37897.1|BAC39222.1|BAE26261.1|EDL32811.1		Mm.334464|Mm.458186	46559745|41688584	IPI00987187	320191	NP_997542.1	mmu:320191	2.51568	0.0137556	491160	1.47754e+06	492217	0	0	0	1.1604e+06	999400	669806	1.75103e+06	3.46147e+06	4.33966e+06
Interferon-activable protein 202	Ifi202	TF	IFI2_MOUSE	Q9R002|E9QLD9|P15091|Q38JF1|Q7TMN6|Q8VEL7	ENSMUSG00000026535	M31418|AF140672|DQ222946|AC170584|BC018233|BC055888	AAA39312.1|AAF04260.1|ABB00055.1|AAH18233.1|AAH55888.1	A34457	Mm.218770	309261908|164519150|341941058|164518893|8928153	IPI00126725	100044068|26388	NP_032353.2|NP_036070.2|XP_001473923.2	mmu:100044068|mmu:26388	1.64486	0.0137556	404946	556878	272773	0	0	0	1.13235e+06	659866	554246	317782	607521	789703
Insulin gene enhancer protein ISL-1	Isl1	TF	ISL1_MOUSE	P61372|P20663|P47894|Q812D8	ENSMUSG00000042258	AJ132765|AB104633	CAB38446.1|BAC57891.1		Mm.42242	196049633|196049634|47606424|162287065	IPI00121604|IPI00415262	16392	NP_067434.3	mmu:16392	1.79449	0.0137556	673583	221658	568473	0	0	0	1.72072e+06	792286	789092	494448	637943	818742
Uncharacterized protein KIAA1109	Kiaa1109	TM	K1109_MOUSE	A2AAE1|A2AAD2|A2AAD4|E9Q376|Q05BP8|Q3UG08|Q3UYB7|Q571C4|Q69ZR8|Q6AXD9|Q8BWF1|Q8BY77|Q8CEA4|Q8R0A8	ENSMUSG00000037270	AK028716|AK041642|AK052702|AK134811|AK148181|AL627102|AL691425|AL645759|AL662823|AL645753|AL645806|AK220265|BC027125|BC034738|BC079623|AK173100	BAC26080.1|BAC31019.1|BAC35104.1|BAE22295.1|BAE28401.1|CAM18175.4|CAM18416.3|CAM24476.3|CAM28060.1|CAM28062.1|CAM28069.1|CAM28070.1|BAD90190.1|AAH27125.3|AAH34738.1|AAH79623.1|BAD32378.1		Mm.207907	341941129|225543434	IPI00755374|IPI00808103|IPI00850947|IPI00885934|IPI01008053|IPI01023158	229227	NP_766267.2	mmu:229227	1.75737	0.0137556	0	870019	498746	550359	0	0	2.00569e+06	738809	776543	1.11417e+06	622291	1.48772e+06
Methionine synthase	Mtr	ENZ	METH_MOUSE	A6H5Y3|Q3UQP2	ENSMUSG00000021311	BC145683|BC145685|AK142258	AAI45684.1|AAI45686.1|BAE24997.1		Mm.40335	166201366|124487479	IPI00755605	238505	NP_001074597.1	mmu:238505	1.64598	0.0137556	0	953553	513140	0	0	123463	1.09559e+06	279309	995815	966414	543311	1.35427e+06
Embryonic poly(A)-binding protein	Pabpc1l	TF	A2A5N3_MOUSE	A2A5N3|B2RXY9	ENSMUSG00000054582	EU669908|AL591542|ACD43645.1|CAM20762.1	ACD43645.1|CAM20762.1		Mm.82301	123240359|166157896|187960776	IPI00756383	381404	NP_001107551.1	mmu:381404	1.75796	0.0137556	242304	259702	318064	0	0	0	1.08045e+06	362113	248851	316382	366162	509346
POZ (BTB) and AT hook containing zinc finger 1	PATZ1	TF	Q5NBZ1_MOUSE|Q5NBZ2_MOUSE	Q5NBZ1|Q5NBZ2	ENSMUSG00000020453	AL671968|CH466574|EDL40402.1|CAI35206.1|AK166189|CAI35205.1|BAE38619.1	CAI35206.1|EDL40402.1|BAE38619.1|CAI35205.1		Mm.275563|Mm.486715	81909888|148708455|56800528|358424830|81909889|74141752|56800527	IPI00551239|IPI00625502	56218	NP_001240619.1	mmu:56218	1.43695	0.0137556	714647	889878	778863	0	0	0	2.00441e+06	827385	888794	798833	1.08639e+06	1.24382e+06
Tyrosine-protein phosphatase non-receptor type 6	Ptpn6	ENZ	PTN6_MOUSE	P29351|O35128|Q63872|Q63873|Q63874|Q921G3|Q9QVA6|Q9QVA7|Q9QVA8|Q9R0V6	ENSMUSG00000004266	M68902|M90389|S63763|S63764|S63803|AC002397|U65955|U65952|U65953|U65954|U65951|BC012660	AAA37796.1|AAA40007.1|AAC36009.1|AAC36008.1|AAD00152.1|AAD00151.1|AAH12660.1	A44390	Mm.271799	21903454|118130771|118130785	IPI00225419|IPI00225422|IPI00310909	15170	NP_001071173.1|NP_038573.2	mmu:15170	1.38192	0.0137556	112781	138830	195509	0	0	0	236549	118270	258841	223506	173753	224849
RNA-binding motif protein, X chromosome	Rbmx	INH	RBMX_MOUSE	Q9WV02|Q8C2U6|Q9R0Y0	ENSMUSG00000031134	AJ237846|AJ237847|AK087940|AK135164|AK165006|AL672106|CH466583|BC003710	CAB51361.1|CAB51362.1|BAC40051.1|BAE22448.1|BAE37998.1|CAM22440.1|EDL42174.1|EDL42172.1|AAH03710.1		Mm.28275	81917893|6755296|262231769	IPI00124979	19655	NP_001160095.1|NP_035382.1	mmu:19655	1.55529	0.0137556	424430	760151	891832	0	0	0	1.65043e+06	1.02922e+06	1.09374e+06	786940	717119	1.18142e+06
40S ribosomal protein S17	Rps17	RIB	RS17_MOUSE	P63276|P06584	ENSMUSG00000061787	D25213|AK007992|AK010647|BC002044|BC081466	BAA04943.1|BAB25394.1|BAB27087.1|AAH81466.1		Mm.42767|Mm.431314	54039390|6677801	IPI00465880	20068	NP_033118.1	mmu:20068	1.42359	0.0137556	83717.1	178944	127544	0	0	0	205561	162629	127892	242243	197244	175418
Protein SDA1 homolog	Sdad1	TP	SDA1_MOUSE	Q80UZ2|Q3TP91|Q3TUN3|Q8CDL7|Q99JQ4	ENSMUSG00000029415	AK029881|AK160646|AK164608|BC005751|BC042708	BAC26657.1|BAE35938.1|BAE37846.1|AAH05751.1|AAH42708.1		Mm.86564	81873185|27370042	IPI00387439|IPI00720118|IPI00845748	231452	NP_766301.1	mmu:231452	2.11225	0.0137556	0	1.17102e+06	1.12195e+06	0	0	1.18326e+06	3.00686e+06	2.47257e+06	2.29702e+06	2.80777e+06	1.04286e+06	3.05824e+06
Histone-lysine N-methyltransferase Setd1a	Setd1a	TF	Q91Z33_MOUSE	Q91Z33		BC010250|AAH10250.1	AAH10250.1		Mm.435494	16307411|81879758	IPI00323238				1.25025	0.0137556	1.14524e+06	1.27003e+06	1.22866e+06	0	0	0	2.4018e+06	1.40179e+06	1.28101e+06	1.12373e+06	1.29113e+06	1.61221e+06
Protein Shroom3	Shroom3	CS	SHRM3_MOUSE	Q9QXN0|Q3TNX1|Q6ZPP9|Q99L16|Q9QXM9	ENSMUSG00000029381	AF199421|AF199422|AK147493|AK164918|AK129371|BC003909	AAF13269.1|AAF13270.1|BAE27948.1|BAE37966.1|BAC98181.1|AAH03909.1		Mm.46014	117606379|146325726|117606395|117606381|81869433	IPI00135239|IPI00845609|IPI00845631|IPI01008438	27428	NP_001071063.1|NP_001071064.1|NP_056571.2	mmu:27428	2.04824	0.0137556	145770	572980	330381	0	0	0	804986	268482	721982	930688	1.20906e+06	362547
Sodium/glucose cotransporter 5	Slc5a10	TP	SC5AA_MOUSE	Q5SWY8|B9EJ50|F6UXY4	ENSMUSG00000042371	AK144033|AK165337|AL596209|BC141325	BAE25665.1|BAE38140.1|CAI24869.1|AAI41326.1		Mm.441070	81889578|84794617	IPI00283171	109342	NP_001028399.1	mmu:109342	1.42614	0.0137556	251671	557947	444289	0	0	0	841362	686527	630329	518084	451671	448522
Transgelin	Tagln	CS	TAGL_MOUSE	P37804|Q545W0	ENSMUSG00000032085	L41170|L41169|L41154|Z68618|U36588|AK002880|AK077235|BC003795	AAA79165.1|AAA79166.1|CAA92941.1|AAC52418.1|BAB22427.1|BAC36700.1|AAH03795.1	A57015|A60598	Mm.283283	159163152|1351075|6755714	IPI00226515	21345	NP_035656.1	mmu:21345	1.8597	0.0137556	321436	289509	422637	0	0	0	1.22444e+06	316372	547303	813868	420388	521936
Mitochondrial import inner membrane translocase subunit TIM44	Timm44	TP	TIM44_MOUSE	O35857|Q2NLC5	ENSMUSG00000002949	U69898|CH466566|BC110677|BC117523|BC117524	AAB97624.1|EDL21992.1|AAI10678.1|AAI17524.1|AAI17525.1		Mm.195249	6016369|170763467|342187045	IPI00135068	21856	NP_035722.2	mmu:21856	1.80696	0.0137556	205632	339006	394182	0	0	0	1.03644e+06	54351.6	464717	737603	617693	482011
Delta(14)-sterol reductase	Tm7sf2	ENZ	ERG24_MOUSE	Q71KT5|B5LBK0|E9Q4M6	ENSMUSG00000024799	AF480070|EU672836|AK155475|CH466612	AAQ05836.1|ACF94776.1|BAE33285.1|EDL33202.1		Mm.227361	81894022|341940665|117414164	IPI00751362	73166	NP_082730.2	mmu:73166	2.74487	0.0137556	99436.3	695339	83349.4	0	0	0	1.45194e+06	919592	513033	724166	577107	634831
Zinc finger protein 292	Zfp292	TF	ZN292_MOUSE	Q9Z2U2|B1B0E1|B1B0E2|Q8BQX3|Q8BS87|Q8CGI6|Q922D3	ENSMUSG00000039967	BX465850|BX649603|BC008537|BC036997|AF017806|AK034951|AK046236	CAM27828.1|CAM27829.1|CAM27815.1|CAM27816.1|AAH08537.1|AAH36997.1|AAD01625.1|BAC28892.1|BAC32648.1		Mm.38193	81918015|292495630|169234810	IPI00131408|IPI00649702	30046	NP_038917.2	mmu:30046	1.79289	0.0137556	815870	1.24397e+06	968407	0	0	0	4.34544e+06	1.14973e+06	1.33378e+06	1.615e+06	964432	1.4502e+06
Copper transport protein ATOX1	Atox1	CHA	ATOX1_MOUSE	O08997|Q5NCU2	ENSMUSG00000018585	AF004591|AK002432|AL596207|BC027632	AAB61465.1|BAB22098.1|CAI35353.1|AAH27632.1		Mm.217759	6753136|7531046	IPI00117379	11927	NP_033850.1	mmu:11927	1.72515	0.0143213	400964	877362	487363	497579	0	0	1.59506e+06	641116	585340	1.15094e+06	1.26976e+06	614516
Adenylyl cyclase-associated protein 1	Cap1	CS	CAP1_MOUSE	P40124|Q8BPT7	ENSMUSG00000028656	L12367|AK053351|AL606906|BX545849|BC005446|BC005472	AAC37610.1|BAC35357.1|CAM13994.1|CAM18197.1|AAH05446.1|AAH05472.1	I49572	Mm.8687	341940637|729032|157951604	IPI00137331	12331	NP_031624.2	mmu:12331	1.74271	0.0143213	530886	752800	654387	226344	0	0	1.75235e+06	871883	789026	615454	702401	926828
Collagen alpha-1(XVIII) chain	Col18a1	CS	COIA1_MOUSE	P39061|Q60672|Q61434|Q61437|Q62001|Q62002|Q6NZK9|Q6P1Y4|Q8CCZ8|Q9CRT2|Q9JK63|E9QPX1	ENSMUSG00000001435	U03714|U03715|U34606|U34608|U34609|U34610|U34611|U34612|U34613|U03716|U03718|U34607|AC055777|AC159334|BC064817|BC066080|L16898|AK031798|AK014292|U11636|U11637|L22545|D17546|AF257775	AAA20657.1|AAC52901.1|AAC52902.1|AAC52903.1|AAH64817.1|AAH66080.1|AAA37434.1|BAC27554.1|BAB29249.1|AAC52178.1|AAC52179.1|AAA19787.1|BAA04483.1|AAF69009.1	A56101|B56101	Mm.4352	34978363|157831619|40789282|13096461|146345401|158508560|7767124	IPI00131476|IPI00230616|IPI00284816	12822	NP_001103461.1|NP_034059.2	mmu:12822	1.87476	0.0143213	1.13378e+06	1.19148e+06	1.18935e+06	684954	0	0	2.55271e+06	1.245e+06	924007	2.36101e+06	2.42438e+06	2.30263e+06
EH domain-containing protein 3	Ehd3	UK	EHD3_MOUSE	Q9QXY6|Q8K590	ENSMUSG00000024065	AF155883|AF506002|AK141265|BC046596	AAF19020.1|AAM28633.1|BAE24623.1|AAH46596.1		Mm.18526	215983062|172044688|18203392	IPI00135677	57440	NP_065603.2	mmu:57440	1.66068	0.0143213	912601	756154	1.06476e+06	890819	0	0	3.07873e+06	1.79399e+06	1.0146e+06	989017	959520	1.19245e+06
Hepatocyte growth factor-regulated tyrosine kinase substrate	Hgs	TP	HGS_MOUSE	Q99LI8|Q61691|Q8BQW3|B1ATZ1	ENSMUSG00000025793	D50050|AK046299|BC003239	BAA08768.1|BAC32676.1|AAH03239.1	I49759	Mm.7919	226874952|71152120|226693388	IPI00649267	15239	NP_001152800.1|NP_032270.3	mmu:15239	1.86764	0.0143213	298432	614608	466701	0	0	709298	1.88434e+06	654826	494359	718963	999301	1.10057e+06
Inner centromere protein	Incenp	CS	INCE_MOUSE	Q9WU62|Q7TN28|Q8BGN4|Q8CGI4	ENSMUSG00000024660	AF117610|AB100432|AB100433|AK081841|AK088627|BC037011|BC052414	AAD32094.1|BAC55879.1|BAC55880.1|BAC38346.1|BAC40462.1|AAH37011.1|AAH52414.1		Mm.29755	30173132|153792192	IPI00265986|IPI00265987	16319	NP_057901.2	mmu:16319	1.58646	0.0143213	1.55105e+06	2.52383e+06	1.89145e+06	2.24865e+06	0	0	5.04274e+06	2.97271e+06	1.83309e+06	3.03778e+06	3.32261e+06	3.34015e+06
Krev interaction trapped protein 1	Krit1	SIG	KRIT1_MOUSE	Q6S5J6|Q6VSV2|Q7TPR8|Q8C9Q6|Q9EPY2|Q9ERH0|Q5U463	ENSMUSG00000000600	AF310134|AF306509|AY328895|AY464945|BC054819|AK041574	AAG47775.1|AAG18456.1|AAQ92980.1|AAR24089.1|AAH54819.1|BAC30991.1		Mm.32368|Mm.482273	77416520|282847448|282847450	IPI00468189|IPI00652673|IPI00653674|IPI00985908	79264	NP_001164023.1|NP_109600.2	mmu:79264	1.70025	0.0143213	0	291617	1.12545e+06	555959	0	729484	1.47298e+06	1.30104e+06	1.28848e+06	844129	911467	1.07431e+06
Protein piccolo	Pclo	SCA	PCLO_MOUSE	Q9QYX7|Q8CF91|Q8CF92|Q9QYX6|Q9QZJ0|Q8CHE8	ENSMUSG00000061601	Y19185|Y19186|AB083477|AB083478|AF181269	CAB60731.2|CAB60732.2|BAC53723.1|BAC53724.1|AAD55786.2		Mm.146275	24212084|160707978|160707976|94730407	IPI00225140|IPI00468100|IPI00752192|IPI00754054	26875	NP_001104266.1|NP_036125.4	mmu:26875	1.97079	0.0143213	1.00248e+06	1.84552e+06	637538	1.04597e+06	0	0	3.91651e+06	2.38384e+06	1.72695e+06	1.74006e+06	2.07631e+06	1.5523e+06
Pyridoxal kinase	Pdxk	ENZ	PDXK_MOUSE	Q8K183|Q3TM83|Q8BJQ5	ENSMUSG00000032788	AK039194|AK080846|AK145470|AK166078|AK166464|BC027745	BAC30274.1|BAC38041.1|BAE26454.1|BAE38559.1|BAE38792.1|AAH27745.1		Mm.206159	26006861|61229841	IPI00283511	216134	NP_742146.1	mmu:216134	1.73863	0.0143213	1.35579e+06	1.29331e+06	1.13031e+06	0	0	540669	3.8729e+06	1.70355e+06	1.48973e+06	1.6993e+06	1.30574e+06	1.19529e+06
Plasmalemma vesicle-associated protein	Plvap	TM	PLVAP_MOUSE	Q91VC4|Q99JB1	ENSMUSG00000034845	AF369900|AF348402|AF348403|BC013517	AAK54730.1|AAK20902.1|AAK20039.1|AAH13517.1		Mm.260768	73921754|255522953	IPI00115116	84094	NP_115774.2	mmu:84094	1.7831	0.0143213	217552	128063	205553	0	0	60644.3	100946	304550	248599	310088	344482	327719
Ras-related protein Rab-2A	Rab2a	TP	RAB2A_MOUSE	P53994|Q3UK45	ENSMUSG00000047187	X95403|AK079071|AK135421|AK146179|AK150030|AK159607|AK160333|AK163320	CAA64684.1|BAC37524.1|BAE22525.1|BAE26957.1|BAE29254.1|BAE35226.1|BAE35742.1|BAE37298.1		Mm.397471|Mm.467703	1709998|10946940	IPI00137227	59021	NP_067493.1	mmu:59021	1.52019	0.0143213	685232	993162	819022	0	0	819556	1.99353e+06	1.18598e+06	699056	1360985	1.20507e+06	1.11903e+06
Ryanodine receptor 1	Ryr1	CNL	RYR1_MOUSE	E9PZQ0|Q60834|Q61779|Q61780|Q62173|Q62196|Q62235|Q78EJ6|Q7TNG1|Q80UQ5|Q80X16|Q99JF9	ENSMUSG00000030592	AY268935|AC164564|AC165142|D21798|D21796|D21797|AJ308737|BC051248|BC055487|X83932|U23754|D38216	AAP29981.1|BAA21010.1|BAA04821.1|BAA04822.1|CAC34624.1|AAH51248.1|AAH55487.1|CAA58784.1|AAA64955.1|BAA07391.1	I48741|I58087|I78376|I78377|S56105	Mm.439745	378523582|145046267	IPI00622912	20190	NP_033135.2	mmu:20190	1.86786	0.0143213	1.58654e+06	960374	2.30767e+06	536064	0	0	3.4086e+06	2.28173e+06	2.23034e+06	1.63236e+06	3.14435e+06	2.4061e+06
Serine dehydratase-like	Sdsl	ENZ	SDSL_MOUSE	Q8R238|Q8VI05|D3Z0F6	ENSMUSG00000029596	AF328927|BC022601	AAL56988.1|AAH22601.1		Mm.5162	81901517|20589949	IPI00163021	257635	NP_598663.2	mmu:257635	1.61456	0.0143213	0	1.02302e+06	771238	503603	0	577487	2.08067e+06	965649	878487	887414	1.0731e+06	1.07829e+06
Signal-induced proliferation-associated 1-like protein 1	Sipa1l1	CS	SI1L1_MOUSE	Q8C0T5|Q6PDI8|Q80U02|Q8C026	ENSMUSG00000042700	AK029889|AK032493|BC058681|AK122284	BAC26660.1|BAC27896.1|AAH58681.1|BAC65566.1		Mm.261333	269784721|50401562|269784713	IPI00453688|IPI00453689	217692	NP_001161455.1|NP_766167.2	mmu:217692	2.71731	0.0143213	0	1.20312e+06	1.50549e+06	81802.8	0	615908	4.60611e+06	878591	1.37751e+06	2.34869e+06	2.45093e+06	2.22219e+06
Putative uncharacterized protein		UK	Q8BSW8_MOUSE	Q8BSW8		AK030367|BAC26924.1	BAC26924.1			26326361|81875061	IPI00458758				1.62528	0.0143213	0	3.31294e+06	2.91425e+06	2.06188e+06	0	2.00169e+06	7.77497e+06	3.81702e+06	3.21002e+06	2.98462e+06	4.01501e+06	3.28643e+06
Isoform 3 of A-kinase anchor protein 9	Akap9	SCA	AKAP9_MOUSE	Q70FJ1|Q3TH74|Q80TR6|Q8BV41	ENSMUSG00000040407	AJ582913|AK122374|AK168404	CAE46960.1|BAC65656.2|BAE40324.1		Mm.46044	300681022|125661048|81864811	IPI00623749|IPI00968897|IPI00969009	100986	NP_919444.2	mmu:100986	2.39856	0.014608	3.55735e+06	5.03402e+06	6.41176e+06	425103	1.09203e+06	984189	1.10675e+07	6.64349e+06	4.45865e+06	7.88037e+06	5.35288e+06	6.58263e+06
Delta-aminolevulinic acid dehydratase	Alad	ENZ	HEM2_MOUSE	P10518|Q3THV6	ENSMUSG00000028393	X13752|AK032908|AK167673|AK168119|AK168132|BC055930	CAA32015.1|BAC28080.1|BAE39722.1|BAE40090.1|BAE40101.1|AAH55930.1	S03187	Mm.6988	122834|188036157|34328485|188036182|188036180|188036156|188036183|188036181	IPI00112719	17025	NP_032551.3	mmu:17025	2.93596	0.014608	397639	1.04596e+06	748810	511411	0	198802	1.77846e+06	2.12087e+06	588817	3.70504e+06	854642	1.17855e+06
Brefeldin A-inhibited guanine nucleotide-exchange protein 1	ARFGEF1	MOD	D3YYK9_MOUSE|Q8BKL2_MOUSE	D3YYK9|Q8BKL2	ENSMUSG00000067851	AC102462|AC159972|AK051592|BAC34685.1	BAC34685.1		Mm.229141	81896501|26342046	IPI00928561|IPI00626782				0.326865	0.014608	435774	244450	1.04811e+06	877714	1.40092e+06	531273	705426	0	196597	47055.3	114016	173066
T-complex protein 1 subunit theta	Cct8	CHA	TCPQ_MOUSE	P42932	ENSMUSG00000025613	Z37164|BC009007	CAA85521.1|AAH09007.1	JC4073	Mm.328673	1174621|126723461	IPI00469268	12469	NP_033970.3	mmu:12469	2.02907	0.014608	745147	1.06799e+06	1.23288e+06	1.11003e+06	261591	763230	3.70656e+06	1.53387e+06	854328	1.3018e+06	1.26808e+06	1.84773e+06
Cleavage and polyadenylation specificity factor subunit 1	Cpsf1	TF	CPSF1_MOUSE	Q9EPU4	ENSMUSG00000034022	AF322193|BC056388	AAG40326.1|AAH56388.1		Mm.45141	16751835|17374611|255918233	IPI00110363	94230	NP_001157645.1|NP_444423.1	mmu:94230	1.79639	0.014608	1.33084e+06	3.18866e+06	1.40209e+06	1.64288e+06	1.65311e+06	1.8479e+06	4.2196e+06	2.77275e+06	2.4674e+06	3.98524e+06	3.04502e+06	3.38792e+06
Catenin alpha-1	Ctnna1	CS	CTNA1_MOUSE	P26231	ENSMUSG00000037815	X59990|D90362|BC048163	CAA42607.1|BAA14376.1|AAH48163.1	A39529	Mm.18962	21730675|9955245|9955246|21730677|21730676|117607|6753294	IPI00112963	12385	NP_033948.1	mmu:12385	2.45501	0.014608	1.76448e+06	1.18419e+06	2.34431e+06	214112	0	1.35738e+06	7.54532e+06	2.10142e+06	3.49005e+06	2.16038e+06	2.04396e+06	2.88177e+06
Putative ATP-dependent RNA helicase Pl10	D1Pas1	ENZ	DDX3L_MOUSE	P16381	ENSMUSG00000039224	J04847|AK029542	AAA39942.1|BAC26505.1	A32378	Mm.108054	130256|14861844	IPI00133708	110957	NP_149068.1	mmu:110957	2.03518	0.014608	787937	751229	929017	347136	0	299202	2.05264e+06	1.0101e+06	1.1608e+06	674532	1.31498e+06	1.39327e+06
Basement membrane-specific heparan sulfate proteoglycan core protein	Hspg2	CS	PGBM_MOUSE	Q05793|Q2XQV0	ENSMUSG00000028763	M77174|J04054|J04055	AAA39911.1|AAA39899.1|AAA39912.1	S18252	Mm.273662	1172451|183979966|17942881	IPI00113824	15530	NP_032331.2	mmu:15530	1.51367	0.014608	3.36869e+06	5.28952e+06	4.79488e+06	3.59155e+06	0	3.99405e+06	1.01719e+07	5.13463e+06	4.60392e+06	5.50209e+06	5.91467e+06	6.88754e+06
Uncharacterized protein KIAA0564 homolog	Kiaa0564	UK	K0564_MOUSE	Q8CC88|Q3U4P9|Q6ZQ94|Q8CDH8|Q8VCU3	ENSMUSG00000058997	AK030028|AK033642|AK154108|AC155167|AC124709|AC139758|BC019143|AK129164	BAC26746.1|BAC28404.1|BAE32382.1|AAH19143.1|BAC97974.1		Mm.159651	81899808|226958579|226958581|205831274	IPI00762463|IPI00850133|IPI00929874	219189	NP_082182.1|NP_776119.2	mmu:219189	1.63555	0.014608	1.61067e+06	3.29967e+06	3.33542e+06	1.52137e+06	0	3.46623e+06	5.68406e+06	2.74061e+06	3.88614e+06	4.4798e+06	5.23289e+06	3.94914e+06
Laminin subunit gamma-1	Lamc1	CS	LAMC1_MOUSE	P02468|Q3TRH4	ENSMUSG00000026478	X05211|J03484|J02930|J03749	CAA28838.1|AAA39405.1|AAA39408.1|AAA39409.1	A28469|S55783	Mm.1249	227968186|34810644|159163064|126370	IPI00400016				2.36038	0.014608	782097	3.05771e+06	1.00817e+06	941786	0	840800	5.18989e+06	3.53117e+06	1.54272e+06	3.10484e+06	2.65319e+06	2.75899e+06
MORC family CW-type zinc finger protein 1	Morc1	TF	MORC1_MOUSE	Q9WVL5	ENSMUSG00000022652	AF084945|BC030893	AAD43003.1|AAH30893.1		Mm.250060	7106359|81882085	IPI00338692	17450	NP_034946.1	mmu:17450	2.21859	0.014608	300637	1.53185e+06	908304	0	426450	1.1598e+06	4.06762e+06	1.65285e+06	1.54184e+06	1.02167e+06	1.4233e+06	1.81266e+06
Major urinary protein 1	Mup1	TP	MUP1_MOUSE	P11588|Q61921	ENSMUSG00000073839	M16355|M28649|BC012221	AAA39767.1|AAA39764.1|AAH12221.1		Mm.335875|Mm.422695|Mm.457982|Mm.482072|Mm.482236	46015383|46015382|75765642|244792753|75765641|46015381|317008598|127526	IPI00944759	100039054|17840	NP_001186924.1|NP_112465.2	mmu:100039054	2.86774	0.014608	360988	708244	346469	941752	0	987910	2.12243e+06	1.4516e+06	4.97075e+06	1.09031e+06	1.19852e+06	678756
Major urinary proteins 11 and 8	Mup8	TP	MUP8_MOUSE	P04938	ENSMUSG00000073832|ENSMUSG00000073839	X03524|X04115|M27609	CAA27227.1|CAA27729.1|AAA39765.1	S10124	Mm.335875|Mm.422695|Mm.457980|Mm.457982|Mm.482072	127531	IPI00875854				2.53578	0.014608	472439	1.03765e+06	606068	1.25489e+06	0	1.27898e+06	2.59753e+06	1.84727e+06	6.0015e+06	1.43487e+06	1.51597e+06	752622
Transforming growth factor beta-1-induced transcript 1 protein	Tgfb1i1	SCA	TGFI1_MOUSE	Q62219|Q3YBY7|Q3YBY8|Q3YBZ0|Q3YBZ1|Q3YBZ3|Q3YBZ4|Q3YBZ5|Q3YBZ6	ENSMUSG00000030782	L22482|AF083064|DQ143891|DQ143892|DQ143893|DQ143894|DQ143895|DQ143896|DQ143897|DQ143898|DQ143899|DQ143900|AK156423|AK158409|BC002049|BC056362	AAA62226.1|AAD51090.1|AAZ82195.1|AAZ82196.1|AAZ82197.1|AAZ82198.1|AAZ82199.1|AAZ82200.1|AAZ82201.1|AAZ82202.1|AAZ82203.1|AAZ82204.1|BAE33707.1|BAE34493.1|AAH02049.1|AAH56362.1	A55071	Mm.3248	81890241|150416156|6678313	IPI00123274|IPI00652166|IPI00653891|IPI00654035|IPI00828289|IPI00848883|IPI00849982|IPI00850187|IPI00850542|IPI00850722	21804	NP_033391.1	mmu:21804	0.185892	0.014608	3.29667e+06	2.08149e+06	2.2723e+06	7.34071e+06	3.11908e+07	1.1628e+07	3.69292e+06	1.75375e+06	1.31094e+06	1.08456e+06	1.59198e+06	1.31227e+06
UDP-glucuronosyltransferase 1-7C	Ugt1a7c	ENZ	UD17C_MOUSE	Q6ZQM8|B2RUL6|Q6XL45	ENSMUSG00000090124	AY227199|AK128918|AK144599|AK153157|AK165465|BC141205|BC141206	AAP48598.1|BAC87656.1|BAE25958.1|BAE31767.1|BAE38202.1|AAI41206.1|AAI41207.1		Mm.300095	47059123|81893795	IPI00417181	394432	NP_964004.1	mmu:394432	1.43768	0.014608	1.13977e+06	1.90309e+06	1.3254e+06	1.33466e+06	0	1.45473e+06	3.19999e+06	1.67569e+06	1.42303e+06	1.96324e+06	2.13848e+06	1.94805e+06
UDP-glucuronosyltransferase 3A1	Ugt3a1	ENZ	UD3A1_MOUSE	Q3UP75|Q8R0Y5	ENSMUSG00000072664	AK143745|BC025940	BAE25522.1|AAH25940.1		Mm.482274	164450477|123791619	IPI00153316	105887	NP_997099.2	mmu:105887	1.38956	0.014608	617596	756077	732312	566401	0	472088	964670	1.06524e+06	711325	903690	862194	736205
Protein 4933421I07Rik	4933421I07Rik	MOD	Q9D420_MOUSE	Q9D420	ENSMUSG00000030463	AC102606|BC147587|BC147628|AK016864|AAI47629.1|AAI47588.1|BAB30472.1	AAI47588.1|AAI47629.1|BAB30472.1		Mm.158598	81905069|187955710|13386252|187955394|12855828	IPI00136449	71162	NP_081978.1	mmu:71162	0.970311	0.0176203	0	508190	0	0	0	0	1.3991e+06	669141	355571	347821	83928.7	103050
Disintegrin and metalloproteinase domain-containing protein 26A	Adam26a	ENZ	AD26A_MOUSE	Q9R158	ENSMUSG00000048516	AF167404	AAD48843.1		Mm.334510	148539874|20137546	IPI00128144	13525	NP_034215.2	mmu:13525	17.8271	0.0176203	68768.3	0	14108.4	0	0	0	466285	101796	0	1.12164e+06	1.35124e+06	652678
Probable phospholipid-transporting ATPase IF	ATP11B	TP	E9Q0M7_MOUSE|Q3U2B7_MOUSE	E9Q0M7|Q3U2B7	ENSMUSG00000037400	AC157780|AK155372|BAE33225.1	BAE33225.1		Mm.239416	74206818	IPI00831629|IPI00420543				2.82094	0.0176203	76319.7	0	142061	0	0	0	193031	431126	272011	279388	0	364539
Breast cancer anti-estrogen resistance protein 3	Bcar3	SCA	BCAR3_MOUSE	Q9QZK2|Q3TNC9|Q3UP10	ENSMUSG00000028121	AF179566|AK143894|AK165396|BC023930	AAD53182.1|BAE25587.1|BAE38160.1|AAH23930.1		Mm.45815	81882045|7304925	IPI00137512|IPI00742305	29815	NP_038895.1	mmu:29815	0.965139	0.0176203	0	380489	0	0	0	0	699884	360768	307343	272361	153478	409512
CD2-associated protein	Cd2ap	CS	CD2AP_MOUSE	Q9JLQ0|E9QL86|O88903|Q8K4Z1|Q8VCI9	ENSMUSG00000061665	AF077003|AF149092|AJ459109|AC111082|BC019744	AAC36099.1|AAF73150.1|CAD30510.1|AAH19744.1		Mm.218637	125987599|317454984|162329905|341940543|30172953|317454985|317454983	IPI00268688	12488	NP_033977.3	mmu:12488	1.52643	0.0176203	0	749086	669882	0	0	0	1.99369e+06	800078	0	867105	873221	880784
Cell division cycle 7-related protein kinase	Cdc7	ENZ	CDC7_MOUSE	Q9Z0H0|Q9WUV1|Q9Z2Y7	ENSMUSG00000029283	AB019388|AB018575|AB018574|AJ007661|AK145921|CH466529|BC072666	BAA34347.1|BAA33881.1|BAA33880.1|CAB40539.1|BAE26752.1|EDL20174.1|AAH72666.1		Mm.20842	126032303|12643964|341940339	IPI00129140|IPI00227629	12545	NP_033993.2	mmu:12545	1.04183	0.0176203	0	0	280113	0	0	0	652536	262116	147372	261900	85067.3	341997
Cadherin-1	Cdh1	CS	CADH1_MOUSE	P09803|Q61377	ENSMUSG00000000303	X06115|X60961|X60962|X60963|X60964|X60965|X60966|X60967|X60968|X60969|X60970|X60971|X60972|X60973|X60974|X60975|X06339|M81449	CAA29488.1|CAA43292.1|CAA29645.1|AAA37352.1	S04528|S34438	Mm.35605	290560550|196049622|258588655|10120803|323714622|14277941|327533702|290560548|6753374|327533703|1942716|14277781|323714624|258588654|290560543|14277783|333361417|290560547|333361418|290560542|157833875|115419|290560545|10120804|323714623|290560546|14277943|323714621|290560544|290560549|48425245|149242644|1942715	IPI00318626	12550	NP_033994.1	mmu:12550	0.855379	0.0176203	162096	0	0	0	0	0	140827	179440	77305.5	86601.6	149542	198206
Cyclin-dependent kinase 12	Cdk12	ENZ	CDK12_MOUSE	Q14AX6|A2A530|A2A531|B1AQH7|Q6ZQ27|Q8R457	ENSMUSG00000003119	AY072295|AL591205|BC116645|AK129237	AAL69526.1|CAM21267.1|CAM21268.1|CAM21269.1|CAM21270.1|AAI16646.1|BAC98047.1		Mm.260516|Mm.486492|Mm.488484	166234056|157816961|157816935|157824204	IPI00321774|IPI00648022|IPI00649269	69131	NP_001103096.1|NP_001103098.1|NP_081228.2	mmu:69131	1.07527	0.0176203	0	3.457e+06	0	0	0	0	6.37689e+06	4.01085e+06	2.63878e+06	2.68556e+06	3.23766e+06	3.35343e+06
Centrosomal protein of 44 kDa	Cep44	CS	CEP44_MOUSE	Q5HZK1|Q5DTV5|F7BA57	ENSMUSG00000038215	AK220415|BC088983	BAD90461.1|AAH88983.1		Mm.425534	57977302|81882951	IPI00381078	382010	NP_001009951.1	mmu:382010	0.993379	0.0176203	0	464135	0	0	0	0	932294	627576	391726	248251	189343	377181
Ceramide synthase 6	Cers6	ENZ	CERS6_MOUSE	Q8C172|Q3U817|Q8BV12	ENSMUSG00000027035	AK028849|AK081354|AK151848|AK152417|BC057629	BAC26153.1|BAC38204.1|BAE30739.1|BAE31202.1|AAH57629.1		Mm.222222|Mm.393211	51316458|27370296|159163505	IPI00224091	241447	NP_766444.1	mmu:241447	0.716563	0.0176203	0	3.72982e+06	0	0	0	0	1.58306e+06	3.94534e+06	3.61408e+06	1.74401e+06	1.36427e+06	3.78515e+06
Cleft lip and palate transmembrane protein 1 homolog	Clptm1	DEV	CLPT1_MOUSE	Q8VBZ3|O08708|Q3U758|Q3U823|Q3UG77|Q8VEJ6	ENSMUSG00000002981	D67067|AK148080|AK152410|AK152809|BC018389|BC022172	BAA19836.1|BAE28332.1|BAE31196.1|BAE31514.1|AAH18389.1|AAH22172.1		Mm.290960	103472025|81879184	IPI00121627	56457	NP_062623.2	mmu:56457	1.18827	0.0176203	0	44388.2	0	0	0	0	114324	53289.5	39214.9	30723.9	39342.1	39577.8
Clusterin	Clu	CHA	CLUS_MOUSE	Q06890	ENSMUSG00000022037	D14077|L08235|S70244|L05670|BC075668	BAA03162.1|AAA37422.1|AAB30623.1|AAA37284.1|AAH75668.1	A40714|I56335	Mm.200608	729152|214010170	IPI00320420	12759	NP_038520.2	mmu:12759	11.1474	0.0176203	0	75454.1	52689.7	0	0	0	122231	0	220071	762501	1.0464e+06	1.41996e+06
Coatomer subunit gamma-2	Copg2	TP	COPG2_MOUSE	Q9QXK3|A6H6J5|Q3TQD5|Q3UEL6|Q8C2J6	ENSMUSG00000025607	AF205065|AJ251067|AK088492|AK149462|AK163668|BC049178|BC145898|BC145900	AAF17607.1|CAB96146.1|BAC40387.1|BAE28895.1|BAE37449.1|AAH49178.1|AAI45899.1|AAI45901.1		Mm.381860|Mm.39896	8567340|13124084	IPI00316359|IPI00896643|IPI00896657|IPI00896682	54160	NP_059506.1	mmu:54160	0.587026	0.0176203	0	426074	0	0	0	0	478683	442686	225867	153468	79867.7	120129
Coproporphyrinogen-III oxidase, mitochondrial	Cpox	ENZ	HEM6_MOUSE	P36552|Q7TQ36|Q8VD08	ENSMUSG00000022742	D16333|BC017680|AY382578|AB099924	BAA03840.1|AAH17680.2|AAQ88103.1|BAC79229.1	A48049	Mm.291519	49066038|161484660	IPI00400301	12892	NP_031783.2	mmu:12892	0.946324	0.0176203	0	355923	0	0	0	0	478574	292789	371398	242205	340656	295291
Disks large-associated protein 5	Dlgap5	CS	DLGP5_MOUSE	Q8K4R9|Q6ZQL3|Q80VS7|Q8BUC8|Q8BZ79	ENSMUSG00000037544	AB076696|AK036384|AK085882|AK129032|BC043924|BC058087	BAB97377.1|BAC29405.1|BAC39560.1|BAC97842.1|AAH43924.1|AAH58087.1		Mm.240543	78100043|225543150	IPI00310862|IPI00648657|IPI00649420	218977	NP_653136.2	mmu:218977	0.956627	0.0176203	0	214122	0	0	0	0	350985	209831	116258	138945	258953	154039
DnaJ homolog subfamily A member 2	Dnaja2	CHA	DNJA2_MOUSE	Q9QYJ0	ENSMUSG00000031701	AB028853|AK077672|AK083208|BC003420	BAA88301.1|BAC36946.1|BAC38809.1|AAH03420.1		Mm.475573	14916553|9789937	IPI00136251	56445	NP_062768.1	mmu:56445	2.39404	0.0176203	0	237261	298611	0	0	0	1.11764e+06	0	409241	379087	629821	671455
DnaJ homolog subfamily C member 5	Dnajc5	CHA	DNJC5_MOUSE	P60904|P54101|A2AUE1	ENSMUSG00000000826	AF032115|AK029006|AK032373	AAB87080.1|BAC26236.1|BAC27841.1		Mm.140761|Mm.391807	159163954|7949027|46397410	IPI00132206	13002	NP_058055.1	mmu:13002	0.935263	0.0176203	0	0	685132	0	0	0	1.40486e+06	908220	681984	209673	351908	288029
Protein dopey-1	Dopey1	TP	DOP1_MOUSE	Q8BL99|Q80XM5|Q8BIX5|Q8BIY4|Q8BLK8	ENSMUSG00000034973	AK044820|AK045873|AK052544|AK054511|AC157998|BC043710	BAC32105.2|BAC32517.1|BAC35032.1|BAC35807.1|AAH43710.1		Mm.245500	81896574|156630500	IPI00118309|IPI00222766|IPI00661400|IPI00856654|IPI00857801|IPI00857898				3.02487	0.0176203	0	0	0	0	210431	967964	3.15541e+06	1.82702e+06	1.04736e+06	1.2948e+06	1.58664e+06	0
Ectopic P granules protein 5 homolog	Epg5	UK	EPG5_MOUSE	Q80TA9	ENSMUSG00000039840	AC126553|AK122536	BAC65818.1		Mm.297782|Mm.487550	81894917|307344699|158705893	IPI00623030	100502841	NP_001182562.1	mmu:100502841	1.80461	0.0176203	0	614912	472661	0	0	0	1.27396e+06	833599	658039	1.04722e+06	0	1.09378e+06
Filamin-A-interacting protein 1	Filip1	CS	FLIP1_MOUSE	Q9CS72|Q059P4	ENSMUSG00000034898	AC140247|AC127318|AK017709	BAB30888.1		Mm.23049	81903724|97050032	IPI00756400				1.48956	0.0176203	0	522124	654031	0	0	0	1.0553e+06	0	800262	663080	931187	930052
Peptidyl-prolyl cis-trans isomerase FKBP2	Fkbp2	CHA	FKBP2_MOUSE	P45878	ENSMUSG00000056629	M77831|BC031824|BC053692	AAA37631.1|AAH31824.1|AAH53692.1	I49668	Mm.4234	261824055|6679805|1169687	IPI00133948	14227	NP_001159840.1|NP_032046.1	mmu:14227	3.9691	0.0176203	90299.3	95358.9	0	0	0	0	837872	100492	241451	310734	0	351690
Putative uncharacterized protein Gm19382	Gm19382	UK	Q3UP22_MOUSE	Q3UP22		AK143869|BAE25575.1	BAE25575.1		Mm.484208	74180708	IPI00653764				1.1994	0.0176203	0	780058	0	0	0	0	2.16191e+06	789654	498812	691537	707995	763679
G-protein coupled receptor 126	Gpr126	RCP	GP126_MOUSE	Q6F3F9|Q811E4	ENSMUSG00000039116	AB183545|BC046534	BAD27570.1|AAH46534.1		Mm.440142	50428577|81891584	IPI00461962	215798	NP_001002268.1	mmu:215798	0.735403	0.0176203	0	0	1.06974e+06	0	0	0	1.57437e+06	468888	609422	399964	542432	1.12507e+06
Hepatocyte growth factor	Hgf	SIG	HGF_MOUSE	Q08048|Q61662|Q64007|Q6LBE6	ENSMUSG00000028864	D10212|D10213|S71816|X72307|X81630	BAA01064.1|BAA01065.1|AAB31855.1|CAA51054.1|CAA57286.1	JC2117	Mm.267078	158430235|170172522|1170269|158430234|297787573	IPI00116509|IPI00230423	15234	NP_034557.3	mmu:15234	1.06814	0.0176203	0	552551	0	0	0	0	1.00807e+06	730247	428202	453837	497302	423541
Probable JmjC domain-containing histone demethylation protein 2C	Jmjd1c	ENZ	JHD2C_MOUSE	Q69ZK6|E9QMM8|Q6NV48|Q8BUF5|Q8C4I5|Q8C5Q9|E9QPL3	ENSMUSG00000037876	AK173162|AC155712|AC156272|AK077400|AK082106|AK085500|BC068318	BAD32440.1|BAC36783.1|BAC38410.1|BAC39458.1|AAH68318.1		Mm.23846	81891003|341941046|334724461	IPI00749954	108829	NP_001229325.1	mmu:108829	1.31105	0.0176203	0	586463	0	0	0	0	2.4228e+06	724851	169031	498518	231430	566677
Potassium voltage-gated channel subfamily H member 7	Kcnh7	CNL	KCNH7_MOUSE	Q9ER47|A2AUY8	ENSMUSG00000059742	AJ291608|AL928663|AL928689|AL929246	CAC14797.1|CAM20556.1|CAM21791.1|CAM22230.1		Mm.242532	116875836|26006809|341940866	IPI00274979	170738	NP_573470.2	mmu:170738	0.751337	0.0176203	0	0	0	936446	0	0	1.22574e+06	246755	702145	1054548	379096	613237
LIM domain only protein 7, F-box only protein 20	Lmo7	UK	B7ZN52_MOUSE|E9PYF4_MOUSE|E9PYI7_MOUSE|F6VG99_MOUSE	B7ZN52|E9PYF4|E9PYI7|F6VG99	ENSMUSG00000033060	AC154477|AC163658|CT025630|BC145011|AAI45012.1	AAI45012.1		Mm.486662	219521293|157311641	IPI00922955|IPI00659447|IPI00969912|IPI00970580	380928	NP_963287.2	mmu:380928	0.848415	0.0176203	1.30665e+06	0	0	0	0	0	2.12054e+06	354193	942841	254002	1.84279e+06	1.13712e+06
Low-density lipoprotein receptor-related protein 1B	Lrp1b	RCP	LRP1B_MOUSE	Q9JI18|Q8BZD3|Q8BZM7	ENSMUSG00000049252	AF270884|AK035795|AK034122	AAF81758.1|BAC29188.1|BAC28594.1		Mm.441398	46577126	IPI00119787				1.07959	0.0176203	0	0	744113	0	0	0	648325	798300	484051	1.46025e+06	703844	725228
Matrin-3	Matr3	TF	MATR3_MOUSE	Q8K310	ENSMUSG00000037236	AK087939|BC029070	BAC40050.1|AAH29070.1		Mm.215034	159163530|55976533|25141233|159163528	IPI00453826	17184	NP_034901.2	mmu:17184	0.974855	0.0176203	0	1.63754e+06	0	0	0	0	2.67307e+06	1.37612e+06	1.35347e+06	1.00674e+06	1.47097e+06	1.69784e+06
Pyrin	Mefv	CS	MEFV_MOUSE	Q9JJ26|E9QN30|Q32MT0	ENSMUSG00000022534	AF143409|AC139347	AAF03766.1		Mm.143718	241666417|34922631|341940948	IPI00121004	54483	NP_062326.2	mmu:54483	2.09592	0.0176203	0	1.97848e+06	0	0	0	0	1.47637e+07	3.96261e+06	1.44841e+06	1.68584e+06	1.40533e+06	1.61452e+06
Myb-related protein A	Mybl1	TF	MYBA_MOUSE	P51960|Q3ZB50	ENSMUSG00000025912	X82327|L35261	CAA57771.1|AAA62182.1	I49497	Mm.479	2506883|118150643	IPI00227839|IPI00808372	17864	NP_032677.2	mmu:17864	6.35748	0.0176203	0	77573.6	240406	0	0	0	2.57545e+06	0	695752	536472	614976	631225
Myopalladin	Mypn	CS	MYPN_MOUSE	Q5DTJ9|Q7TPW5|Q8BZ76	ENSMUSG00000020067	AK220521|AK036458|BC052872	BAD90521.1|BAC29439.1|AAH52872.1		Mm.259767	109892762|226437625|81888592	IPI00929815	68802	NP_892037.2	mmu:68802	3.30918	0.0176203	0	276627	33017.1	0	0	0	887495	582398	343716	0	400834	347234
Alpha-soluble NSF attachment protein	Napa	TP	SNAA_MOUSE	Q9DB05|Q543I3	ENSMUSG00000006024	AK005372|AK050623|AK136689|AK171998|BC004804	BAB23981.1|BAC34348.1|BAE23100.1|BAE42767.1|AAH04804.1		Mm.104540	13385392|17380315	IPI00118930	108124	NP_080174.1	mmu:108124	2.28713	0.0176203	0	178034	91937.3	0	0	0	440501	359783	305692	0	234307	203366
Necdin	Ndn	TF	NECD_MOUSE	P25233|B9EJJ5|Q542W7|Q61951	ENSMUSG00000033585	M80840|D76440|AK005078|AK075729|AK075735|AK076025|AK135444|AK149086|BC147249|BC147250	AAA39805.1|BAA11183.1|BAB23802.1|BAC35914.1|BAC35917.1|BAC36130.1|BAE22535.1|BAE28734.1|AAI47250.1|AAI47251.1	JN0148	Mm.400253	31981598|128014	IPI00108492	17984	NP_035012.2	mmu:17984	1.50202	0.0176203	0	0	2.02996e+06	0	0	0	8.20008e+06	3.52492e+06	1.48617e+06	1.88989e+06	1.44726e+06	1.746e+06
Neuroepithelial cell-transforming gene 1 protein	Net1	MOD	ARHG8_MOUSE	Q9Z206|Q8C4I0|Q9Z1L7	ENSMUSG00000021215	AF094520|AJ010045|AK082128|AK088632|BC004699	AAC71772.1|CAA08973.1|BAC38417.1|BAC40466.1|AAH04699.1		Mm.22261|Mm.468637	52782763|114145477|114145471	IPI00130254|IPI00471057	56349	NP_001040624.1|NP_062645.2	mmu:56349	0.849723	0.0176203	0	872733	0	0	0	0	2.05181e+06	1.12719e+06	122271	106976	817272	223971
Cytosolic 5'-nucleotidase 3	Nt5c3	ENZ	5NT3_MOUSE	Q9D020|Q8CI05|Q9D0D9	ENSMUSG00000029780	AK011525|AK011894|BC038029	BAB27677.2|BAB27901.2|AAH38029.1		Mm.158936	93279819|172072627|93279827|78099204|93279820|117949805|93279823|93279825|150261523|93279821|93279826|356991161|93279828|82408093|82408094|93279822|93279824|150261524	IPI00187512|IPI00648235	107569	NP_001239303.1|NP_080280.3	mmu:107569	2.91861	0.0176203	322477	255092	0	0	0	0	1.49621e+06	480222	0	489702	818633	929488
Oligodendrocyte-myelin glycoprotein	Omg	CS	OMGP_MOUSE	Q63912	ENSMUSG00000049612	S67043|BC024757	AAB28991.2|AAH24757.1	A47530	Mm.93335	226874869|2498700	IPI00990035	18377	NP_062282.2	mmu:18377	1.53051	0.0176203	0	435571	384124	0	0	0	865528	0	696132	539128	471099	564494
Poly [ADP-ribose] polymerase 12	Parp12	ENZ	PAR12_MOUSE	Q8BZ20|Q0VB94|Q80VL6|Q8K333|Q8R3U2	ENSMUSG00000038507	AK036886|CH466533|BC120733|BC137645|BC024579|BC028906|BC048927	BAC29622.1|EDL13617.1|AAI20734.1|AAI37646.1|AAH24579.1|AAH28906.1|AAH48927.1		Mm.268462	341942208|47117560|171543897	IPI00227251	243771	NP_766481.2	mmu:243771	2.68274	0.0176203	0	174781	617197	0	0	0	1.32635e+06	1.11202e+06	0	842078	979505	1.05173e+06
Alpha-parvin	Parva	CS	PARVA_MOUSE	Q9EPC1|Q9JJ65|Q3UF75	ENSMUSG00000030770	AF237774|AF264766|AB045321|BC059236	AAG27175.1|AAG09803.1|BAA97981.1|AAH59236.1		Mm.143763	20139159|31982526	IPI00470003	57342	NP_065631.3	mmu:57342	3.11782	0.0176203	0	75028.2	110217	0	0	0	0	115687	138493	456752	270352	462620
Phosphoacetylglucosamine mutase	Pgm3	ENZ	AGM1_MOUSE	Q9CYR6|B2RS40|Q543F9|Q8BWW3	ENSMUSG00000056131	AK013402|AK028066|AK049337|AK051706|AK160913|AK165513|AK169082|AK169787|BC138700	BAB28834.1|BAC25733.1|BAC33692.1|BAC34728.1|BAE36087.1|BAE38229.1|BAE40866.1|BAE41366.1|AAI38701.1		Mm.390201	21362250|255522941|159163427|255522939	IPI01023258	109785	NP_001157218.1|NP_082628.3	mmu:109785	10.0922	0.0176203	64055.6	39557.1	0	0	0	0	216523	697110	429270	681186	590121	0
DNA-directed RNA polymerase III subunit RPC5	Polr3e	ENZ	RPC5_MOUSE	Q9CZT4|Q8CI35|Q9DBD1	ENSMUSG00000030880	AK005034|AK012184|BC037637	BAB23761.1|BAB28084.1|AAH37637.1		Mm.193632	31981264|29427993|255759883	IPI00113105|IPI00222970	26939	NP_001157568.1|NP_079574.2	mmu:26939	0.742179	0.0176203	0	2.60586e+06	0	0	0	0	4.48267e+06	2.86858e+06	218828	178705	1.86754e+06	1.98779e+06
Serine/threonine-protein phosphatase 2A 56 kDa regulatory subunit gamma isoform	Ppp2r5c	MOD	2A5G_MOUSE	Q60996|O35708|Q6TQF7|Q99KW8|Q99N67|Q99N68|F6SCV1	ENSMUSG00000017843	BC003979|AB055635|AB055636|U37353|U59418|AY389498	AAH03979.1|BAB32447.1|BAB32448.1|AAC52435.1|AAB70857.1|AAR26474.1		Mm.240396|Mm.458056	125346006|125346020|71153488|125346154	IPI00118131|IPI00408024|IPI00457543|IPI00466617	26931	NP_001074926.1|NP_001074927.1|NP_036153.2	mmu:26931	2.87823	0.0176203	245203	0	181680	0	0	0	1.36357e+06	0	550236	263925	644799	249140
Serine/threonine-protein phosphatase 2A 56 kDa regulatory subunit delta isoform	PPP2R5D	MOD	Q91V89_MOUSE	Q91V89	ENSMUSG00000059409	CT030702|BC010716|AB053464|AK154050|AK160587|CH466559|AAH10716.1|EDL23531.1|BAB62015.1|EDL23532.1|BAE35894.1|BAE32340.1	AAH10716.1|BAB62015.1|BAE32340.1|BAE35894.1|EDL23531.1|EDL23532.1		Mm.295009|Mm.329083|Mm.443214	74180345|81879466|148691584|14715097|33942059|74141162|14669810|148691585	IPI00380331	21770	NP_033384.2	mmu:21770	2.53736	0.0176203	121872	427888	0	0	0	0	1.11694e+06	0	473354	500826	904374	491854
Regulator of G-protein signaling 9	Rgs9	INH	RGS9_MOUSE	O54828|A1L352|Q9Z0S0	ENSMUSG00000020599	AF011358|AF125046|AL604043|CH466558|BC129899	AAC99481.1|AAD20014.1|CAM22971.1|EDL34351.1|AAI29900.1		Mm.38548	341942156|8489001|146134422|166235372|166235370	IPI00118767|IPI00223466	19739	NP_035398.2	mmu:19739	0.654713	0.0176203	0	2.74427e+06	0	0	0	0	3.90811e+06	2.85147e+06	1.88286e+06	282701	1.10328e+06	751835
Protein scribble homolog	Scrib	DEV	SCRIB_MOUSE	Q80U72|Q6P5H7|Q7TPH8|Q80VB1|Q8CI48|Q8VII1|Q922S3	ENSMUSG00000022568	AF441233|AK122211|BC006859|BC037480|BC049942|BC062888|AF271735	AAL32469.1|BAC65493.1|AAH06859.1|AAH37480.1|AAH49942.1|AAH62888.1|AAP88019.1		Mm.25568	20373163|50400983	IPI00129388|IPI00454104|IPI00454106|IPI00474285	105782	NP_598850.1	mmu:105782	0.850174	0.0176203	0	1.62978e+06	0	0	0	0	853712	1.81253e+06	1.94008e+06	1.06088e+06	1.40842e+06	1.23799e+06
Translocation protein SEC63 homolog	Sec63	TP	SEC63_MOUSE	Q8VHE0|E9QKG1|Q8VEB9|F7A8K1	ENSMUSG00000019802	AY024346|AC124998|BC019366|BC031846	AAK00580.1|AAH19366.1|AAH31846.1		Mm.214344	24418672|158937300|341942274	IPI00330857	140740	NP_694695.3	mmu:140740	1.40233	0.0176203	0	1.40702e+06	1.58819e+06	0	0	0	2.33399e+06	2.8359e+06	1.65953e+06	1.70847e+06	0	1.96277e+06
Monocarboxylate transporter 1	Slc16a1	TP	MOT1_MOUSE	P53986	ENSMUSG00000032902	X82438|AF058055|BC014777	CAA57819.1|AAC13720.1|AAH14777.1		Mm.9086	1709075|6677995	IPI00137194	20501	NP_033222.1	mmu:20501	0.979661	0.0176203	0	178185	0	0	0	0	309961	179025	138744	91760.2	150585	177291
SPARC-related modular calcium-binding protein 1	Smoc1	DEV	SMOC1_MOUSE	Q8BLY1|Q9WVN9|D3Z3A3	ENSMUSG00000021136	AF070470|AK040931|BC031804	AAD41590.1|BAC30750.1|AAH31804.1		Mm.273295	38258556|226246622|226246620	IPI00222945|IPI00380801	64075	NP_001139689.1|NP_071711.2	mmu:64075	0.747416	0.0176203	0	0	2.43325e+06	0	0	0	3.41203e+06	2.52005e+06	821363	1.83987e+06	1.04077e+06	1.27783e+06
Serine/arginine-rich splicing factor 9	Srsf9	TF	SRSF9_MOUSE	Q9D0B0|Q9CRN3	ENSMUSG00000029538	AK011621|AK020084|BC012217	BAB27740.1|BAB31986.1|AAH12217.1		Mm.287826	66774167|13385016|159163317	IPI00132340	108014	NP_079849.1	mmu:108014	1.12941	0.0176203	0	906816	0	0	0	0	1.84919e+06	992914	677235	814700	904440	906537
Signal transducer and activator of transcription 5B	Stat5b	TF	STA5B_MOUSE	P42232|A2A5D5|Q541Q5|Q60804|Q8K3Q1|Q9JKM1|Q9R0X8	ENSMUSG00000020919	Z48539|U21110|AF234171|AY040231|AY042906|AY044901|AY044902|AY044903|AK150098|AK154014|AK154664|AL591466|BC024319|AJ237939	CAA88420.1|AAC52282.1|AAF62911.2|AAK74074.1|AAL05590.1|AAK97791.1|AAK97792.1|AAK97793.1|BAE29305.1|BAE32317.1|BAE32752.1|CAM19465.1|AAH24319.1|CAB51862.1	I49274	Mm.34064	165932366|1174465|165932368	IPI00114982	20851	NP_001107035.1|NP_035619.3	mmu:20851	2.56048	0.0176203	0	360556	497246	0	0	0	1.10955e+06	1.14641e+06	0	1.04976e+06	1.12767e+06	1.05756e+06
Switch-associated protein 70	Swap70	MOD	SWP70_MOUSE	Q6A028|O88443|Q3TQR6|Q3UCA3|Q6P1D0	ENSMUSG00000031015	AF053974|AK172990|AK146773|AK150621|AK163357|BC065136	AAC40155.1|BAD32268.1|BAE27422.1|BAE29711.1|BAE37316.1|AAH65136.1		Mm.334144	228008363|81891124|108860968	IPI00130948	20947	NP_033328.3	mmu:20947	3.2693	0.0176203	0	119767	121337	0	0	0	0	424754	374465	589326	256336	325723
Transmembrane 9 superfamily member 3	Tm9sf3	TM	TM9S3_MOUSE	Q9ET30|Q3UH23	ENSMUSG00000025016	AF269151|BC004799	AAF98160.1|AAH04799.2		Mm.246440	13878807|19111162	IPI00113528	107358	NP_579930.1	mmu:107358	3.7485	0.0176203	0	0	120990	344320	0	0	1.19234e+06	1.00271e+06	0	489050	509899	1.16653e+06
TATA element modulatory factor	Tmf1	TF	TMF1_MOUSE	B9EKI3|E9QPJ3|Q3UMH8|Q3UMR3	ENSMUSG00000030059	AC155724|BC150931|AK144898|AK144729	AAI50932.1|BAE26120.1|BAE26035.1		Mm.30893	342187053|124487429	IPI00668529	232286	NP_001074580.1	mmu:232286	1.02777	0.0176203	0	3.13325e+06	0	0	0	0	8.84198e+06	3.62373e+06	1.31532e+06	2.32491e+06	2.3751e+06	840525
Mitochondrial import receptor subunit TOM40 homolog	Tomm40	TP	TOM40_MOUSE	Q9QYA2|Q3TBZ2|Q3TQA1|Q8VI26|Q8VI27|Q9Z2N1	ENSMUSG00000002984	AF109918|AF316403|AF316404|AF043249|AK150019|AK163759|AK164570|AK165173|AK170991|BC100452	AAF21906.1|AAL46628.1|AAL46629.1|AAC82341.1|BAE29244.1|BAE37483.1|BAE37837.1|BAE38058.1|BAE42165.1|AAI00453.1		Mm.416870|Mm.440173	157909801|161784305|12643837|157909797	IPI00474157	53333	NP_001103218.1|NP_058567.2	mmu:53333	1.10252	0.0176203	0	0	129538	0	0	0	324539	119399	96147.7	94462	177813	44548.4
Tetratricopeptide repeat protein 39C	Ttc39c	UK	TT39C_MOUSE	Q8VE09|Q9CYV6|E9PV21	ENSMUSG00000024424	AK013267|BC020021	BAB28758.1|AAH20021.1		Mm.52526	257467486|125863939|81902010	IPI00112093	72747	NP_082617.2	mmu:72747	1.49097	0.0176203	0	1.09165e+06	1.24003e+06	0	0	0	3.05896e+06	1.31472e+06	1.33693e+06	1.38801e+06	1.59251e+06	0
Ubiquitin carboxyl-terminal hydrolase 14	Usp14	ENZ	UBP14_MOUSE	Q9JMA1|Q543U5|Q923F2|Q9D0L0|E9PYI8	ENSMUSG00000047879	AB034633|AK011322|AK029977|AK045909|BC005571	BAA93551.1|BAB27544.1|BAC26713.1|BAC32528.1|AAH05571.1		Mm.329277|Mm.447089	159163324|20178168|31560313	IPI00270877	59025	NP_067497.2	mmu:59025	2.17571	0.0176203	125419	0	275336	0	0	0	673083	0	382994	476350	319730	327659
Ubiquitin carboxyl-terminal hydrolase 32	Usp32	ENZ	F6XDW8_MOUSE|Q5SX11_MOUSE	F6XDW8|Q5SX11	ENSMUSG00000000804	AL596183|AL669859|CAI24915.1|CAI24206.1	CAI24206.1|CAI24915.1		Mm.178524	56206461|56205552	IPI00131330				1.42936	0.0176203	816221	0	0	0	0	0	3.20687e+06	393512	369697	795325	358015	1.87665e+06
Zinc finger protein 51	Zfp51	TF	Q3UZS6_MOUSE	Q3UZS6		AK133677|BAE21779.1	BAE21779.1		Mm.293030|Mm.488504	74227407	IPI00127105				0.704537	0.0176203	0	0	0	1.81304e+06	0	0	223661	423166	102475	3.38627e+06	1.23376e+06	2.29479e+06
Uncharacterized protein C6orf222 homolog		UK	CF222_MOUSE	Q8CC96|B2KF61|Q148X2|B2KF07	ENSMUSG00000048905	AK033585|CT025867|AC140278|BC117930	BAC28374.1|CAQ52047.1|AAI17931.1		Mm.248931	27369611|81899812	IPI00228504	207819	NP_766038.1	mmu:207819	1.93737	0.0176203	0	562732	657282	0	0	0	1.69046e+06	1.41008e+06	0	1.28824e+06	718487	801799
UPF0672 protein C3orf58 homolog		UK	CC058_MOUSE	Q3USZ8|Q3TS89		AK139920	BAE24182.1		Mm.258746	92058707	IPI00875583				0.780425	0.0176203	0	1.03162e+06	0	0	0	0	1.59794e+06	1.15489e+06	585419	32869.7	640439	819045
Uncharacterized protein C1orf172 homolog		UK	CA172_MOUSE	A2A9F4|Q8C1Q5|A8Y5H9	ENSMUSG00000037600	AK007551|AL627228	BAC25177.1|CAM14829.1		Mm.299081	144922646|158514039|144922629	IPI00224356	69073	NP_001077385.1|NP_598468.2	mmu:69073	0.979128	0.0176203	0	1.0711e+06	0	0	0	0	2.34287e+06	1.15943e+06	896663	573625	411076	908798
1700023F06Rik protein	1700023F06Rik	UK	Q9DA13_MOUSE	Q9DA13		AK006273|BAB24496.1	BAB24496.1		Mm.380648	12839283|81905878	IPI00320725				1000	0.0187928	0	0	0	0	0	0	0	0	544568	650720	160536	839902
Protein 1810063B05Rik	1810063B05Rik	UK	Q8BGD8_MOUSE	Q8BGD8	ENSMUSG00000051671	AC151908|BC024399|BC038634|BC046907|AK008041|AK009404|CH466525|EDL11811.1|BAC25196.1|AAH38634.1|BAC25257.1|AAH46907.1|AAH24399.1	AAH24399.1|AAH38634.1|AAH46907.1|BAC25196.1|BAC25257.1|EDL11811.1		Mm.31946	81896006|26359021|26364637|30424683|28422330|62185611|148679864|54887352	IPI00221580	67892	NP_778152.1	mmu:67892	1000	0.0187928	0	0	0	0	0	0	108090	33906	0	39228.9	0	38268.5
Putative uncharacterized protein	4921501E09Rik	TF	B9EKK1_MOUSE	B9EKK1		BC150955|AAI50956.1	AAI50956.1		Mm.84774	223462894	IPI00229377				1000	0.0187928	0	0	0	0	0	0	512422	0	208986	146263	568066	0
Protein 4933406M09Rik	4933406M09Rik	UK	Q8C0N4_MOUSE	Q8C0N4	ENSMUSG00000050526	AC131592|BC116694|BC116697|AK030161|AAI16695.1|AAI16698.1|BAC26815.1	AAI16695.1|AAI16698.1|BAC26815.1		Mm.67133	109731471|81898329|109733367|237757320|26326143	IPI01016202	240755	NP_776132.2	mmu:240755	1000	0.0187928	0	0	0	0	0	0	102079	82424.1	31292.4	0	110434	0
Putative uncharacterized protein 5930411N13Rik	5930411N13Rik	UK	Q3UYZ3_MOUSE	Q3UYZ3		AK134258|BAE22068.1	BAE22068.1			74140960	IPI00652183				1000	0.0187928	0	0	0	0	0	0	1.33758e+06	878916	0	848198	580746	0
MCG1046832, isoform CRA_a	9430038I01Rik	UK	Q9CX25_MOUSE	Q9CX25|D3YTU4	ENSMUSG00000040139	AC131791|AK020460|AK078159|CH466531|EDL17824.1|BAC37153.1|BAB32109.1|CH466531|EDL17826.1	BAB32109.1|BAC37153.1|EDL17824.1|EDL17826.1		Mm.29184	12861052|81904273|26347009|148685877|242397485|148685879	IPI00403474|IPI00881218	77252	NP_084162.1	mmu:77252	1000	0.0187928	0	0	0	0	0	0	933676	0	369282	472513	432845	0
Arylacetamide deacetylase-like 3	Aadacl3	ENZ	ADCL3_MOUSE	A2A7Z8	ENSMUSG00000078507	AL607073	CAM20756.1		Mm.457844	269969342|148237133	IPI00130079	230883	NP_001078972.1	mmu:230883	1000	0.0187928	0	0	0	0	0	0	0	0	519072	462066	679195	800723
ATP-binding cassette sub-family A member 2	Abca2	TP	ABCA2_MOUSE	P41234	ENSMUSG00000026944	X75927	CAA53531.2	B54774	Mm.2210	62512166	IPI00112616				1000	0.0187928	0	0	0	0	0	0	326272	227275	0	697986	705412	0
Bile salt export pump	Abcb11	TP	ABCBB_MOUSE	Q9QY30|A2AUN4|Q9QZE8	ENSMUSG00000027048	AF133903|AL929170|CH466519|AF186585	AAF14372.1|CAM24720.1|EDL27032.1|AAD56419.1		Mm.439855	338817847|12643304|120432047	IPI00622875	27413	NP_066302.2	mmu:27413	1000	0.0187928	0	0	0	0	0	0	265645	0	360264	0	269107	169006
ATP-binding cassette sub-family B member 8, mitochondrial	Abcb8	TP	ABCB8_MOUSE	Q9CXJ4|Q8C695|Q8C7W4	ENSMUSG00000028973	AK014319|AK030624|AK049152|AK076315|AK166704|BC015301	BAB29270.1|BAC27052.1|BAC33571.1|BAC36297.1|BAE38958.1|AAH15301.1		Mm.283914	81916845|27753995	IPI00459383	74610	NP_083296.2	mmu:74610	1000	0.0187928	0	0	0	0	0	0	0	0	443873	332260	265933	495569
Multidrug resistance-associated protein 4	Abcc4	TP	E9Q467_MOUSE	E9Q467	ENSMUSG00000032849	AC154419|AC167668|CT025694			Mm.40537	255683328	IPI00923039	239273	NP_001157148.1	mmu:239273	1000	0.0187928	0	0	0	0	0	0	0	281310	0	125256	110796	148104
ATP-binding cassette sub-family G member 5	Abcg5	TP	ABCG5_MOUSE	Q99PE8|E9QA91	ENSMUSG00000040505	AF312713	AAG53097.1		Mm.289590	17432912|14141178	IPI00120963	27409	NP_114090.1	mmu:27409	1000	0.0187928	0	0	0	0	0	0	682900	536375	0	396261	52062.2	0
Abhydrolase domain-containing protein 16A	Abhd16a	ENZ	ABHGA_MOUSE	Q9Z1Q2	ENSMUSG00000007036	AF109905|BC029114	AAC84159.1|AAH29114.1		Mm.43745	30519896|23813768	IPI00130339	193742	NP_848707.1	mmu:193742	1000	0.0187928	0	0	0	0	0	0	306671	0	0	267265	241124	255778
Acyl-coenzyme A thioesterase 12	Acot12	ENZ	ACO12_MOUSE	Q9DBK0|Q544M5|Q8R108	ENSMUSG00000021620	AB078618|AK004905|AK034622|BC025852	BAB84021.1|BAB23658.1|BAC28775.1|AAH25852.1		Mm.275963	18482377|25008184	IPI00119810	74156	NP_083066.1	mmu:74156	1000	0.0187928	0	0	0	0	0	0	0	130782	111004	76188.6	0	68049.9
Acyl-coenzyme A oxidase-like protein	Acoxl	ENZ	ACOXL_MOUSE	Q9DBS4|Q80ZM1	ENSMUSG00000027380	AK004775|AL805950|AL844481|BC048717	BAB23553.1|CAM14740.1|CAM14741.1|CAM24669.1|CAM24670.1|AAH48717.1		Mm.244835	81881763|21311885	IPI00120087|IPI00750438	74121	NP_083041.1	mmu:74121	1000	0.0187928	0	0	0	0	0	0	20226.2	0	243702	136074	229238	0
Actin-like protein 7A	Actl7a	CS	ACL7A_MOUSE	Q9QY84|A2AMK4|Q9D9P4|Q9JMI5	ENSMUSG00000070979	AF113519|AB023063|AB079643|AL807762|CH466565|AK006631|BC049610	AAF18298.1|BAA90822.1|BAC07297.1|CAM25709.1|EDL02258.1|BAB24681.1|AAH49610.1		Mm.30959	6752956|27923723	IPI00135675	11470	NP_033741.1	mmu:11470	1000	0.0187928	0	0	0	0	0	0	1.65493e+06	0	65860.4	367544	1.18522e+06	0
Cyritestin, ADAM metallopeptidase domain 3A	Adam3	ENZ	Q62287_MOUSE	Q62287	ENSMUSG00000031553	X64227|CAA45534.1	CAA45534.1	I48784	Mm.5168	1666651|81890251|121949804	IPI00123548	11497	NP_033749.2	mmu:11497	1000	0.0187928	0	0	0	0	0	0	461692	0	0	592435	494604	496858
A disintegrin and metalloproteinase with thrombospondin motifs 2	Adamts2	ENZ	ATS2_MOUSE	Q8C9W3	ENSMUSG00000036545	AK040370|BC046456	BAC30572.1|AAH46456.1		Mm.110597|Mm.339048	33563307|32171344	IPI00331280	216725	NP_783574.1	mmu:216725	1000	0.0187928	0	0	0	0	0	0	6.92659e+06	0	0	1.3947e+06	1.71562e+06	830559
AMMECR1-like protein	Ammecr1l	UK	AMERL_MOUSE	Q8JZZ6	ENSMUSG00000041915	BC034661|BC056948	AAH34661.1|AAH56948.1		Mm.290804|Mm.481876	23943793|81900787	IPI00170406	225339	NP_705735.1	mmu:225339	1000	0.0187928	0	0	0	0	0	0	914149	449147	0	267251	0	374402
Rho GTPase-activating protein 42	Arhgap42	MOD	RHG42_MOUSE	B2RQE8	ENSMUSG00000050730	BC137891|BC137892	AAI37892.1|AAI37893.1		Mm.334955	198278482|308191563	IPI00757335	71544	NP_082099.1	mmu:71544	1000	0.0187928	0	0	0	0	0	0	7.99211e+06	0	0	2.06504e+06	1.31639e+06	2.551e+06
ADP-ribosylation factor-like protein 5B	Arl5b	SIG	ARL5B_MOUSE	Q9D4P0|Q8BFU5	ENSMUSG00000017418	AK016359|AK040422|AK041237|AK042200|AK053731|AK164341	BAB30204.2|BAC30591.1|BAC30872.1|BAC31195.1|BAC35496.1|BAE37748.1		Mm.174068	27229225|34922094	IPI00406583	75869	NP_083742.2	mmu:75869	1000	0.0187928	0	0	0	0	0	0	143838	0	148833	0	122487	43187.7
cAMP-regulated phosphoprotein 19	Arpp19	INH	ARP19_MOUSE	P56212|Q543L2|E9Q4B9	ENSMUSG00000007656	AJ005983|AK049760|BC040206	CAA06797.1|BAC33908.1|AAH40206.1		Mm.247837	3023327|10946986	IPI00227850|IPI00752633	59046	NP_067523.1	mmu:59046	1000	0.0187928	0	0	0	0	0	0	203267	0	0	71799.9	63979.6	58494.6
ATPase, class V, type 10B	Atp10b	ENZ	Q5DU18_MOUSE	Q5DU18	ENSMUSG00000055415	AK220352|BAD90415.1	BAD90415.1		Mm.252339	81870664|125628644|60360342	IPI00467319	319767	NP_795973.2	mmu:319767	1000	0.0187928	0	0	0	0	0	0	859291	0	0	250602	264750	238856
ATP synthase lipid-binding protein, mitochondrial	Atp5g2	TP	AT5G2_MOUSE	P56383|Q3KQM0|Q9CQ23	ENSMUSG00000062683	AK002311|AK007747|AK012279|AK075793|BC006813|BC081437|BC106138	BAB22005.1|BAB25231.1|BAB28137.1|BAC35962.1|AAH06813.1|AAH81437.1|AAI06139.1		Mm.10314|Mm.381662	309268674|13385960|51338784|309265804	IPI00131894	100043121|67942	NP_080744.1|XP_003084720.1|XP_003086621.1	mmu:100043121|mmu:67942	1000	0.0187928	0	0	0	0	0	0	592067	379134	248943	0	0	80008.5
Beta-2-microglobulin	B2m	MHC	B2MG_MOUSE	P01887	ENSMUSG00000060802	X01838|M12485|M84363|M84364|M84365|M84366|M84367|M10389|M10416	CAA25970.1|AAA39667.1|AAA39668.1|AAA39669.1|AAA39670.1|AAA39671.1|AAA39536.1|AAA39537.1	A90822	Mm.163	48425626|11513741|48425632|283806843|71042294|27573560|58176597|3212561|380764062|326327838|48425608|16975136|307776574|3212674|333361333|13786815|224983423|160285976|361131796|327200543|56966028|20150548|171848827|353251697|82407626|353251694|1633324|357380773|375332341|29726579|350610453|226192602|28373887|48425644|361131800|353251703|350610447|28373896|110591021|10835416|114775|224510572|34958…	IPI00109966				1000	0.0187928	0	0	0	0	0	0	236335	0	89198.1	147193	0	64761.9
BMP and activin membrane-bound inhibitor homolog	Bambi	TM	BAMBI_MOUSE	Q9D0L6|Q3TP85|Q91XS6	ENSMUSG00000024232	AF153440|AK011305|AK045192|AK164632|BC019378	AAK60413.1|BAB27531.1|BAC32256.1|BAE37852.1|AAH19378.1		Mm.284863	50400633|33468995	IPI00132701	68010	NP_080781.1	mmu:68010	1000	0.0187928	0	0	0	0	0	0	0	0	66933.9	54821.8	64840.4	67474.5
Testis-specific protein, DDC8	BC100451	CS	P97320_MOUSE	P97320		Y09878|CAA71005.1	CAA71005.1		Mm.439815	81861686|1835124	IPI00123922				1000	0.0187928	0	0	0	0	0	0	457325	0	284934	0	106121	385605
Transcription factor BTF3	Btf3	TF	BTF3_MOUSE	Q64152|Q64153|Q6GU63|Q6P3F3	ENSMUSG00000021660	BC008233|BC064010|BC080837|S79538|S79537	AAH08233.1|AAH64010.1|AAH80837.1		Mm.371688	56605979|66774043|281485611	IPI00131186|IPI00515257	218490	NP_001164011.1|NP_663430.2	mmu:218490	1000	0.0187928	0	0	0	0	0	0	55527.9	20260.1	0	0	34158.3	26556.1
Voltage-dependent T-type calcium channel subunit alpha-1G	CACNA1G	CNL	Q5SUF5_MOUSE	Q5SUF5	ENSMUSG00000020866	AL645965|CAI25957.1	CAI25957.1		Mm.29585	81889525|56237977	IPI00648377				1000	0.0187928	0	0	0	0	0	0	450581	197835	0	381186	353817	0
Adenylyl cyclase-associated protein 2	Cap2	MOD	CAP2_MOUSE	Q9CYT6|Q80YU7|Q9D6L0|D3YTR7	ENSMUSG00000021373	AK010235|AK013331|AK033071|AK035556|BC050752|BC057937	BAB26786.1|BAB28795.1|BAC28143.1|BAC29104.1|AAH50752.2|AAH57937.1		Mm.44529	32469605|13385554	IPI00112001	67252	NP_080332.1	mmu:67252	0.001	0.0187928	241076	0	170711	115998	0	130095	0	0	0	0	0	0
Collagen and calcium-binding EGF domain-containing protein 1	Ccbe1	CS	CCBE1_MOUSE	Q3MI99|A7MCU5|Q5DTT5|Q8BFW1|Q8BMT1	ENSMUSG00000046318	AK028377|AK035153|AK039742|AK220435|BC103803|BC152322	BAC25916.1|BAC28962.1|BAC30435.1|BAD90476.1|AAI03804.1|AAI52323.1		Mm.442049	30520281|229462822	IPI00402799	320924	NP_848908.1	mmu:320924	1000	0.0187928	0	0	0	0	0	0	2.65886e+06	798006	0	508817	0	538210
Coiled-coil domain-containing protein 50	Ccdc50	SIG	CCD50_MOUSE	Q810U5|A6X929|Q3TRW1|Q8BP82|Q9CZT1|Q9D436|A6X926	ENSMUSG00000038127	AJ534985|AK012190|AK016827|AK077557|AK151672|AK162434|CT010568	CAD59434.1|BAB28089.1|BAB30453.1|BAC36861.1|BAE30598.1|BAE36915.1|CAO77934.1		Mm.258985	71043975|73619725	IPI00113099|IPI00626691|IPI00649117	67501	NP_080478.2	mmu:67501	1000	0.0187928	0	0	0	0	0	0	2.6547e+06	0	0	582177	1.17412e+06	1.47343e+06
Coiled-coil domain-containing protein 80	Ccdc80	CS	CCD80_MOUSE	Q8R2G6|A1A4B0|Q3V1Y4|Q4VA97|Q6PDE5|Q8C043|Q9CRM1|Q9CT39|Q9D6Z4	ENSMUSG00000022665	AB075019|AK009795|AK011256|AK020169|AK032359|AK132178|BC022704|BC058751|BC096487	BAB85613.1|BAB26508.1|BAB27498.1|BAB32018.1|BAC27834.1|BAE21015.1|AAH22704.1|AAH58751.1|AAH96487.1	JC7802	Mm.181074	110625752|81901531|143955296	IPI00473455	67896	NP_080715.2	mmu:67896	1000	0.0187928	0	0	0	0	0	0	1.05393e+06	204849	0	633274	0	839062
Coiled-coil domain-containing protein 83	Ccdc83	UK	CCD83_MOUSE	Q9D4V3|Q8CEQ7|Q9D4W3|D3YUZ0	ENSMUSG00000030617	AK016080|AK016114|AK016535|BC120723|BC120721|AC158781|CH466543|EDL06754.1	BAB30106.1|BAB30120.1|BAC25488.1|AAI20724.1|AAI20722.1|EDL06754.1		Mm.487222	308081925|21312934|81905199|148674807	IPI00137847|IPI00848592|IPI00848733|IPI00857500	75338	NP_083532.1|NP_899116.1	mmu:75338	1000	0.0187928	0	0	0	0	0	0	0	0	276328	452462	596975	640664
Coiled-coil domain-containing protein 87	Ccdc87	UK	CCD87_MOUSE	Q8CDL9|A6H5W2	ENSMUSG00000067872	AK029877|CH466612|BC145660	BAC26655.1|EDL33072.1|AAI45661.1		Mm.444704	81899979|341940326|148536851	IPI00228858	399599	NP_997151.2	mmu:399599	1000	0.0187928	0	0	0	0	0	0	0	523182	292024	334715	206087	0
C-C chemokine receptor type 8	Ccr8	RCP	CCR8_MOUSE	P56484	ENSMUSG00000042262	Z98206|Z98205|AF001277	CAB10896.1|CAB10895.1|AAC97598.1		Mm.442098	6671774|3334152	IPI00113807	12776	NP_031746.1	mmu:12776	1000	0.0187928	0	0	0	0	0	0	2.39283e+06	0	0	1.74583e+06	2.16041e+06	2.25561e+06
Cyclin-dependent kinase-like 1	Cdkl1	ENZ	CDKL1_MOUSE	Q8CEQ0	ENSMUSG00000020990	AK016781	BAC25497.1		Mm.132325	81914343|34304105	IPI00118200	71091	NP_899117.1	mmu:71091	1000	0.0187928	0	0	0	0	0	0	0	497892	0	500236	538245	469355
Major centromere autoantigen B	Cenpb	TF	CENPB_MOUSE	P27790|Q7TSG8	ENSMUSG00000068267	X55038|AL831736|BC053333|BC071269|BC075733	CAA38878.1|AAH53333.1|AAH71269.1|AAH75733.1		Mm.440169	34328105|116110|341940344	IPI00874962	12616	NP_031708.2	mmu:12616	1000	0.0187928	0	0	0	0	0	0	0	0	222546	186473	307402	189467
Ceramide synthase 5	Cers5	ENZ	CERS5_MOUSE	Q9D6K9|Q3UL17|Q80YB2|Q8BPH6|Q921T8|Q924Z3	ENSMUSG00000023021	AY029533|AK010241|AK075694|AK145589|AK145762|BC010670|BC043059|BC046797	AAK40301.1|BAB26792.1|BAC35894.1|BAE26527.1|BAE26634.1|AAH10670.1|AAH43059.1|AAH46797.1		Mm.390821	159163881|51316523|21312638	IPI00109214|IPI00403908	71949	NP_082291.1	mmu:71949	1000	0.0187928	0	0	0	0	0	0	415776	147998	145066	126108	0	0
Cholinergic receptor, nicotinic, alpha polypeptide 10	Chrna10	CNL	B2RX82_MOUSE	B2RX82	ENSMUSG00000066279	AC118592|AC132297|BC147245|BC147246|BC151033|BC151035|CH466531|AAI51034.1|EDL16580.1|AAI47247.1|EDL16581.1|AAI51036.1|AAI47246.1	AAI47246.1|AAI47247.1|AAI51034.1|AAI51036.1|EDL16580.1|EDL16581.1		Mm.334074	187957738|223461871|223461709|148684633|187956595|124487261|148684634	IPI00119547	504186	NP_001074893.1	mmu:504186	1000	0.0187928	0	0	0	0	0	0	0	0	1.14895e+06	503222	1.28703e+06	478252
Hypothetical LOC635169	CK137956	UK	B2RW37_MOUSE	B2RW37	ENSMUSG00000028813	BC147529|AAI47530.1	AAI47530.1		Mm.346755	187955883|197927131	IPI00458113	635169	NP_001128205.1	mmu:635169	1000	0.0187928	0	0	0	0	0	0	0	0	291670	76493.6	360423	252270
C-type lectin domain family 1 member A	Clec1a	TM	CLC1A_MOUSE	Q8BWY2|Q7TPX7|Q8BMH5	ENSMUSG00000033082	AK031121|AK049608|BC052840	BAC27264.1|BAC33840.1|AAH52840.1		Mm.131289	225543519|73917793	IPI00403707	243653	NP_780735.2	mmu:243653	1000	0.0187928	0	0	0	0	0	0	584964	544310	351030	553156	0	0
Protein cornichon homolog 2	Cnih2	MOD	CNIH2_MOUSE	O35089	ENSMUSG00000024873	AB006191	BAA21746.2		Mm.299737	6753470|6225178	IPI00126553	12794	NP_034050.1	mmu:12794	1000	0.0187928	0	0	0	0	0	0	0	183064	141566	0	129244	137661
CCR4-NOT transcription complex subunit 10	Cnot10	TF	CNOTA_MOUSE	Q8BH15|Q05CH8|Q3TSS4|Q3UDS5|Q80VN2|Q8CI74	ENSMUSG00000056167	AK029103|AK149944|AK161842|BC025554|BC036179|BC039183|BC047204	BAC26299.1|BAE29186.1|BAE36601.1|AAH25554.1|AAH36179.1|AAH39183.1|AAH47204.1		Mm.283708|Mm.486302	81873754|31324571	IPI00221683|IPI00880460|IPI00880595|IPI00880686|IPI00880836|IPI00880946	78893	NP_705813.2	mmu:78893	1000	0.0187928	0	0	0	0	0	0	527140	0	159686	271584	242359	0
COMM domain-containing protein 10	Commd10	UK	COMDA_MOUSE	Q8JZY2|Q3UTM6	ENSMUSG00000042705	AB052770|BC034879	BAC53803.1|AAH34879.1		Mm.210734	51316011|30410016	IPI00265354	69456	NP_848464.1	mmu:69456	1000	0.0187928	0	0	0	0	0	0	641769	0	0	237228	338573	417391
Catechol O-methyltransferase domain-containing protein 1	Comtd1	ENZ	CMTD1_MOUSE	Q8BIG7	ENSMUSG00000021773	CT010388|AK054334|AY294423|BC049670	CAJ18595.1|BAC35735.1|AAQ01517.1|AAH49670.1		Mm.11827	81873868|33468999	IPI00222125	69156	NP_081241.1	mmu:69156	1000	0.0187928	0	0	0	0	0	0	151788	0	0	58414	63262.3	76268.3
COP9 signalosome complex subunit 7b	Cops7b	SIG	CSN7B_MOUSE	Q8BV13|O88547|Q3TGG7|Q921G4	ENSMUSG00000026240	AF071317|AK081309|AK168740|BC012659	AAC33904.1|BAC38192.1|BAE40581.1|AAH12659.1		Mm.12973	55976515|27764886	IPI00453769	26895	NP_766562.1	mmu:26895	1000	0.0187928	0	0	0	0	0	0	174467	0	0	65608.9	62393.2	87694.9
CBP80/20-dependent translation initiation factor	Ctif	UK	CTIF_MOUSE	Q6PEE2|Q6A069	ENSMUSG00000052928	BC058104|AK172949	AAH58104.1|BAD32227.1		Mm.36745	259016214|145279233|66773917	IPI00400197|IPI00944727	269037	NP_958742.2	mmu:269037	1000	0.0187928	0	0	0	0	0	0	41035.6	105984	0	0	92208.9	91251
Cullin-1	Cul1	MOD	CUL1_MOUSE	Q9WTX6|Q9WUI7	ENSMUSG00000029686	AF083216|AF176910|AF136441|BC029260	AAD16038.1|AAD52657.1|AAD34471.1|AAH29260.1		Mm.87611	7549752|13124104	IPI00124047	26965	NP_036172.1	mmu:26965	1000	0.0187928	0	0	0	0	0	0	1.69177e+06	0	0	768373	1.00125e+06	636885
Cytochrome P450, family 2, subfamily c, polypeptide 44	Cyp2c44	TP	Q8QZW4_MOUSE	Q8QZW4		BC025819|BC026766|BC034834|AAH26766.1|AAH25819.1|AAH34834.1	AAH25819.1|AAH26766.1|AAH34834.1		Mm.329866	19387959|20070912|81901312|22028122	IPI00229835				1000	0.0187928	0	0	0	0	0	0	129933	85669.7	20542.9	39221.6	0	0
Cytochrome P450 4B1	Cyp4b1	ENZ	CP4B1_MOUSE	Q64462|F6X6A4	ENSMUSG00000028713	D50834|BC008996	BAA09446.1|AAH08996.1	S66472	Mm.1840	6681123|5921923	IPI00134516	13120	NP_031849.1	mmu:13120	1000	0.0187928	0	0	0	0	0	0	0	0	31554.3	13700.4	73957.9	128037
Dapper homolog 2	Dact2	SIG	DACT2_MOUSE	Q7TN08|Q6PDF4|Q8BHZ7	ENSMUSG00000048826	AY297430|AK041604|BC058740	AAP57185.1|BAC31003.1|AAH58740.1		Mm.79993	81894440|226342971|172045709	IPI00331469	240025	NP_766414.3	mmu:240025	1000	0.0187928	0	0	0	0	0	0	1.11415e+06	0	374159	166982	481595	0
DAZ-associated protein 1	Dazap1	DEV	DAZP1_MOUSE	Q9JII5	ENSMUSG00000069565	AF225910|BC049355	AAF81071.1|AAH49355.1		Mm.148693	44887872|169790820|169790823|169790818	IPI00406492|IPI00406493	70248	NP_001116076.1|NP_001116077.1|NP_573451.2	mmu:70248	1000	0.0187928	0	0	0	0	0	0	193803	90171.1	101760	0	63248.2	0
Nucleolar RNA helicase 2	Ddx21	ENZ	DDX21_MOUSE	Q9JIK5|Q3TVJ3|Q9WV45	ENSMUSG00000020075	AF220365|AF159131|AK160095|CH466553|BC043655	AAF61690.1|AAD43959.3|BAE35625.1|EDL32086.1|AAH43655.1		Mm.413275	72384374|13959325|341940509	IPI00120691	56200	NP_062426.2	mmu:56200	1000	0.0187928	0	0	0	0	0	0	701155	0	0	31716.3	403759	448488
Endoribonuclease Dicer	Dicer1	ENZ	DICER_MOUSE	Q8R418|Q8R419|Q6ZQ23	ENSMUSG00000041415	AF484523|AF484524|AB081470|AF430845	AAL84637.1|AAL84638.1|BAC15765.1|AAM21495.1		Mm.21135	168177328|24418363|257051057|168177333	IPI00227881				1000	0.0187928	0	0	0	0	0	0	1.76401e+06	0	0	1.04469e+06	612147	950081
DIS3-like exonuclease 1	Dis3l	ENZ	DI3L1_MOUSE	Q8C0S1|Q69Z56	ENSMUSG00000032396	AK173310|AK029974|BC056939	BAD32588.1|BAC26710.1|AAH56939.1		Mm.268341	81875987|295293142|166201904|295293138|27369724	IPI00223964|IPI00881768	213550	NP_001001295.2|NP_001171255.1|NP_766107.1	mmu:213550	1000	0.0187928	0	0	0	0	0	0	536676	730529	285541	0	0	566783
Disks large-associated protein 4	Dlgap4	SCA	DLGP4_MOUSE	B1AZP2|B1AZP3|B7ZNS1|Q3KQQ8|Q6PD44|Q6XBF1|Q80TN3|Q8R3U9|Q3UCF7	ENSMUSG00000061689	AK122408|AY243849|BX004793|BX571766|BC024558|BC058948|BC085475|BC106094|BC141110|BC145394	BAC65690.2|AAO89220.2|CAM16917.1|CAM22345.1|CAM16918.1|CAM22346.1|CAM16919.1|CAM22347.1|AAH24558.1|AAH58948.1|AAH85475.1|AAI06095.1|AAI41111.1|AAI45395.1		Mm.22094	109891942|109891940|205831576|62530192	IPI00330186|IPI00377469|IPI00752220	228836	NP_001035952.1|NP_001035953.1|NP_666240.4	mmu:228836	1000	0.0187928	0	0	0	0	0	0	813168	325874	205388	0	275296	0
Desmoglein-4	Dsg4	CS	DSG4_MOUSE	Q7TMD7	ENSMUSG00000001804	AY227349|AY191584	AAP44999.1|AAO91793.1		Mm.358619	31621307|60389722	IPI00380242	16769	NP_853543.1	mmu:16769	1000	0.0187928	0	0	0	0	0	0	0	0	29612	33891.9	48778.1	53428.7
Endothelin-converting enzyme 2	Ece2	ENZ	ECE2_MOUSE	Q80Z60|Q14BY3|Q80Z59|Q9D8Q9|Q9D928	ENSMUSG00000022842	AK007407|AK007791|BC115541|AF489569|AF489570	BAB25019.1|BAB25257.1|AAI15542.1|AAO72356.1|AAO72357.1		Mm.263319	160380690|81866020|120953156|153945794|153945864	IPI00853698|IPI00853815|IPI00876502	107522	NP_079738.2|NP_808809.1|NP_808810.1	mmu:107522	1000	0.0187928	0	0	0	0	0	0	456860	306342	0	359274	410513	0
Eukaryotic translation initiation factor 2, subunit 3, structural gene Y-linked	Eif2s3y	TF	Q9CZT2_MOUSE	Q9CZT2		AK012186|CH466651|EDL38143.1|BAB28086.1	BAB28086.1|EDL38143.1		Mm.250909	81904564|148706196|12848777	IPI00407546				1000	0.0187928	0	0	0	0	0	0	271318	0	228064	0	228526	125880
Dematin 48 kDa subunit	Epb49	CS	DEMA_MOUSE	Q9WV69|Q9WVM2	ENSMUSG00000022099	AF155547	AAD38412.1		Mm.210863|Mm.446654	22653706|358030313	IPI00125328	13829	NP_001239591.1	mmu:13829	1000	0.0187928	0	0	0	0	0	0	332641	0	0	358448	366265	232500
TFIIH basal transcription factor complex helicase XPD subunit	Ercc2	TF	ERCC2_MOUSE	O08811|Q8C487|Q9DC01|F6YA33	ENSMUSG00000030400	U97572|AK004652|AK082761|CH466639	AAB58296.1|BAB23443.1|BAC38607.1|EDL23140.1		Mm.36524	341940664|2495146|31542614	IPI00310721	13871	NP_031975.2	mmu:13871	1000	0.0187928	0	0	0	0	0	0	0	212889	0	123915	158313	175521
Extended synaptotagmin-1	Esyt1	UK	ESYT1_MOUSE	Q3U7R1|Q8C8R1|Q91X62|Q9CVH0|Q9Z1X5|Q9Z1X6	ENSMUSG00000025366	AK008224|AK044656|AK152482|AK152554|BC011482|AF098633|AF098634	BAB25542.1|BAC32020.1|BAE31254.1|BAE31308.1|AAH11482.1|AAD10189.1|AAD10190.1		Mm.66056	33859650|97049243	IPI00128450|IPI00756325	23943	NP_035973.1	mmu:23943	1000	0.0187928	0	0	0	0	0	0	102557	255451	181963	52638.5	0	0
Exocyst complex component 8	Exoc8	TP	EXOC8_MOUSE	Q6PGF7	ENSMUSG00000074030	BC057052	AAH57052.1		Mm.347360|Mm.392449	37674218|81911467	IPI00377299	102058	NP_932771.1	mmu:102058	1000	0.0187928	0	0	0	0	0	0	525214	221912	0	33647.3	0	180760
Protein FAM151A	Fam151a	TM	F151A_MOUSE	Q8QZW3	ENSMUSG00000034871	AY168619|AL929585|BC024426|BC024430|BC026682	AAO38748.1|CAM27486.1|AAH24426.1|AAH24430.1|AAH26682.1		Mm.222956|Mm.476048	22165388|81878708	IPI00154068	230579	NP_666261.1	mmu:230579	1000	0.0187928	0	0	0	0	0	0	736526	0	0	244623	254953	280832
Protein FAM48A	Fam48a	SIG	FA48A_MOUSE	Q7TT00|Q8BG53|Q9JLS9	ENSMUSG00000027751	AF139179|AK050619|AK083379|BC052702	AAF61447.1|BAC34346.1|BAC38893.1|AAH52702.1		Mm.37356|Mm.486375	71151887|9910330	IPI00404628|IPI00607933|IPI00608110	56790	NP_064379.1	mmu:56790	1000	0.0187928	0	0	0	0	0	0	0	0	134522	152464	135206	189732
Family with sequence similarity 53, member A	Fam53a	DEV	E9PV82_MOUSE	E9PV82	ENSMUSG00000037339	AC132233			Mm.294695	254588012	IPI00352526	74504	NP_848477.2	mmu:74504	1000	0.0187928	0	0	0	0	0	0	203094	175945	31928.8	0	0	49274.6
Fibroblast growth factor receptor 1	Fgfr1	ENZ	FGFR1_MOUSE	P16092|E9Q2P4|Q01736|Q60830|Q61562|Q80T10|Q8CFK8|Q9QZM7	ENSMUSG00000031565	M28998|X51893|M65053|M33760|U23445|AF176552|AK028354|S74765|AC160526|BC033447	AAA37290.1|CAA36175.1|AAA37620.1|AAA37622.1|AAC52183.1|AAF05312.1|BAC25899.1|AAB32845.1|AAH33447.1	A34849|B42057|I49293|JH0393	Mm.265716	120952641|120047|109157343|120952698|120952633	IPI00130549|IPI00399479|IPI00466590	14182	NP_001073377.1|NP_001073378.1|NP_034336.2	mmu:14182	1000	0.0187928	0	0	0	0	0	0	252417	55067.3	0	173297	0	58590.8
Filaggrin-2	Flg2	UK	FILA2_MOUSE	Q2VIS4|Q8CB36		DQ118292|AK036878	AAZ99028.1|BAC29615.1		Mm.10755	187471178|84370015	IPI00406870	229574	NP_001013826.1	mmu:229574	1000	0.0187928	0	0	0	0	0	0	0	302412	0	237021	582221	250093
Formin-2	Fmn2	DEV	FMN2_MOUSE	Q9JL04|Q505D3|D3YYP2	ENSMUSG00000028354	AF218940|BC094606	AAF72883.1|AAH94606.1		Mm.330620	160707879|166214936|13124214	IPI00123295	54418	NP_062318.2	mmu:54418	1000	0.0187928	0	0	0	0	0	0	388064	0	100820	74997.7	0	94566.1
Dimethylaniline monooxygenase [N-oxide-forming] 4	Fmo4	ENZ	FMO4_MOUSE	Q8VHG0|D3YUF0	ENSMUSG00000026692	AF461145	AAL66366.1		Mm.155164	78099260|21450117	IPI00128288	226564	NP_659127.1	mmu:226564	1000	0.0187928	0	0	0	0	0	0	89890.1	0	0	21443.4	33225.1	26448.7
Forkhead box protein L2	Foxl2	TF	FOXL2_MOUSE	O88470|Q8K3X9	ENSMUSG00000050397	AF522275|AF060873	AAN04088.1|AAC27508.1		Mm.151239	22779928|61252357	IPI00230400	26927	NP_036150.1	mmu:26927	1000	0.0187928	0	0	0	0	0	0	1.3728e+06	0	0	640806	655294	292401
FERM domain-containing protein 4B	Frmd4b	SCA	FRM4B_MOUSE	Q920B0|Q3V1S1|Q920B1|Q9ESP9|Q8K0I1	ENSMUSG00000030064	AF327856|AF327857|AB042027|AK132280|BC052390	AAL26916.1|AAL26917.1|BAB17031.1|BAE21079.1|AAH52390.1		Mm.27789	81879781|172088097|327478509	IPI00319524|IPI00856519	232288	NP_660130.2	mmu:232288	1000	0.0187928	0	0	0	0	0	0	0	0	25413	10924.8	16366.1	21699.4
Secreted frizzled-related protein 3	Frzb	MOD	SFRP3_MOUSE	P97401|O09075|O09093|Q91W58	ENSMUSG00000027004	U68058|U91905|U88568|AK019093|AK029941|BC016884	AAC53135.1|AAB51300.1|AAC53147.1|BAB31542.1|BAC26690.1|AAH16884.1		Mm.427436	15826371|15826375|15826373|14194747|15826372|6755476|15826370|15826374	IPI00125163	20378	NP_035486.1	mmu:20378	1000	0.0187928	0	0	0	0	0	0	1.29893e+06	0	0	716450	840700	674502
Zinc finger protein Gfi-1	Gfi1	TF	GFI1_MOUSE	P70338|O09063	ENSMUSG00000029275	U58973|U58972|U78312	AAC52960.1|AAC52959.1|AAB36829.1		Mm.2078|Mm.453139	6753974|6166175	IPI00108152	14581	NP_034408.1	mmu:14581	1000	0.0187928	0	0	0	0	0	0	1.14589e+06	0	883987	0	942694	1.07957e+06
Glycosyltransferase 8 domain-containing protein 2	Glt8d2	ENZ	GL8D2_MOUSE	Q640P4|Q9D163	ENSMUSG00000020251	AK003894|BC082561	BAB23061.1|AAH82561.1		Mm.191281	81884050|251823806	IPI00315766	74782	NP_083378.2	mmu:74782	1000	0.0187928	0	0	0	0	0	0	1.22467e+06	0	520583	337256	0	529839
Novel protein similar to Oogenesin 2 (Oog2)	Gm13089	UK	A2AGW7_MOUSE	A2AGW7	ENSMUSG00000070617	AL713865|CAM24709.1	CAM24709.1		Mm.303194	123226300	IPI00119276				1000	0.0187928	0	0	0	0	0	0	70291.8	75566.5	0	121990	0	228580
Novel protein similar to oogenesin 3	Gm13103	UK	Q4VAD2_MOUSE	Q4VAD2	ENSMUSG00000029451	BC096438|AL626771|CAM19603.1|AAH96438.1	AAH96438.1|CAM19603.1		Mm.252206	123244180|81908025|124248522|66792553	IPI00226314	194225	NP_808239.2	mmu:194225	1000	0.0187928	0	0	0	0	0	0	0	0	568444	72530.3	85753.4	488063
Protein Gm1614	Gm1614	UK	Q3UKG2_MOUSE	Q3UKG2	ENSMUSG00000073600	AC121821|AK146021|BAE26839.1	BAE26839.1		Mm.297784	74222035	IPI00653542				1000	0.0187928	0	0	0	0	0	0	0	0	660165	1.19931e+06	977609	1.3469e+06
Protein Gm16513	Gm16513	UK	F2Z430_MOUSE	F2Z430	ENSMUSG00000079060|ENSMUSG00000079073|ENSMUSG00000079074|ENSMUSG00000091837|ENSMUSG00000072818	AC125382|AC140234			Mm.380049|Mm.422705|Mm.425005|Mm.464827	149275249|149254074|318037600|149275247|149254076|377836920|377836918|377836904|377836902	IPI00751743	100038995|100041179|100041253|100041712|100862245	NP_001186984.1|XP_001472083.2|XP_001473761.1|XP_001473776.1|XP_001476447.1|XP_001476464.1|XP_003689198.1|XP_003689199.1|XP_003689204.1	mmu:100038995|mmu:100039010|mmu:100041179|mmu:100041253|mmu:100041712	1000	0.0187928	0	0	0	0	0	0	0	61709.7	0	131838	118981	212788
Protein Gm17093	Gm17093	UK	F6XGJ4_MOUSE	F6XGJ4	ENSMUSG00000091429	AC160336					IPI00663656				1000	0.0187928	0	0	0	0	0	0	1.16021e+06	0	273641	0	263594	379008
Protein Gm5097 (Fragment)	Gm5097	UK	F6WYC8_MOUSE	F6WYC8	ENSMUSG00000079342	AC098875|AC122846					IPI00874578				1000	0.0187928	0	0	0	0	0	0	2.20865e+06	839551	974081	103284	0	0
Novel protein Gm595	Gm595	UK	A2AF73_MOUSE	A2AF73	ENSMUSG00000079606	BX572082|AL672042|CAM27333.1|CAM13751.1	CAM13751.1|CAM27333.1		Mm.336054	148225760|123121949|122890750	IPI00356143	209005	NP_001078968.1	mmu:209005	1000	0.0187928	0	0	0	0	0	0	0	423735	881035	549573	0	1.09356e+06
Protein Gm9867	Gm9867	UK	Q8CDH0_MOUSE	Q8CDH0	ENSMUSG00000052098	AL772311|AK030056|BAC26762.1	BAC26762.1		Mm.484657	81877784|26326037	IPI00407250				1000	0.0187928	0	0	0	0	0	0	0	344786	179825	203007	295645	0
Putative uncharacterized protein LOC433873	Gm9903	UK	Q8C9Y8_MOUSE	Q8C9Y8		AK040173|CH466524|EDL37423.1|BAC30532.1	BAC30532.1|EDL37423.1		Mm.240488	148705476|26333629|81877291	IPI00406284				1000	0.0187928	0	0	0	0	0	0	0	0	138750	2.22228e+06	1.33468e+06	2.067e+06
N-acetylglucosamine-1-phosphotransferase subunits alpha/beta	Gnptab	ENZ	GNPTA_MOUSE	Q69ZN6|Q3U3K6|Q3US34|E9PX35	ENSMUSG00000035311	AK173132|AK140867|AK154710	BAD32410.1|BAE24503.1|BAE32779.1		Mm.335190	81863611|84579827|90185245	IPI00622361|IPI00742414	432486	NP_001004164.2	mmu:432486	1000	0.0187928	0	0	0	0	0	0	993196	0	355707	0	706544	356160
Platelet glycoprotein V	Gp5	CS	GPV_MOUSE	O08742	ENSMUSG00000047953	Z69595	CAA93441.1		Mm.3519	3183012	IPI00331407				1000	0.0187928	0	0	0	0	0	0	284654	193037	0	0	982216	1.18577e+06
G patch domain-containing protein 8	Gpatch8	SIG	GPTC8_MOUSE	A2A6A1|Q80TY1	ENSMUSG00000034621	AL596258|AK122307	CAM18013.1|BAC65589.1		Mm.260282	226958329|254799535	IPI00341196	237943	NP_001152964.1	mmu:237943	1000	0.0187928	0	0	0	0	0	0	429084	519767	0	749229	754778	0
G protein-coupled receptor 111	Gpr111	RCP	Q3UQ38_MOUSE	Q3UQ38	ENSMUSG00000057899	AK142836|BAE25206.1	BAE25206.1		Mm.136350	134949047|74218667	IPI00459408	435529	NP_001028665.2	mmu:435529	1000	0.0187928	0	0	0	0	0	0	1.16953e+06	0	0	550936	810375	750506
Gasdermin-D	Gsdmdc1	SIG	GSDMD_MOUSE	Q9D8T2|Q3TBD9	ENSMUSG00000022575	AK007710|AK165858|AK171294|BC029813	BAB25204.1|BAE38418.1|BAE42374.1|AAH29813.1		Mm.27385	21312216|71152093	IPI00111986	69146	NP_081236.1	mmu:69146	1000	0.0187928	0	0	0	0	0	0	3.93002e+06	0	0	2.64419e+06	3.06338e+06	3.12355e+06
Eukaryotic peptide chain release factor GTP-binding subunit ERF3A	Gspt1	TF	ERF3A_MOUSE	Q8R050|E9QK49|G3UWC0|O88179|Q8K2E1	ENSMUSG00000062203	AC087541|CH466521|BC028325|BC031640|AB003502	EDK97345.1|AAH28325.1|AAH31640.1|BAA32526.1		Mm.325827	296863322|296863320|194018529|194018533|27734311	IPI00230355|IPI00911165				1000	0.0187928	0	0	0	0	0	0	156067	0	0	87548.8	70606.6	45744.1
Transcription factor HIVEP3	Hivep3	TF	ZEP3_MOUSE	A2A884|A2MZW0|Q69ZG6|Q6SNP9	ENSMUSG00000028634	AL607142|AY454345|AK173200|L07911	CAM27499.1|AAR88090.1|BAD32478.1|AAA40039.1	S41479|T42717	Mm.302758|Mm.394479|Mm.422538|Mm.487430|Mm.488325	124107625|187668011	IPI00121314	16656	NP_034787.2	mmu:16656	1000	0.0187928	0	0	0	0	0	0	1.68919e+06	1.20231e+06	0	625748	873223	0
Helicase-like transcription factor	Hltf	TF	HLTF_MOUSE	Q6PCN7|O35596|O35597|Q80VT6|Q3URT1	ENSMUSG00000002428	AF010138|AF010600|BC039796|BC057116|BC059240	AAB64175.1|AAB63915.1|AAH39796.1|AAH57116.1|AAH59240.1		Mm.209650	67763822|60390920|67763824	IPI00315178	20585	NP_033236.2|NP_659208.2	mmu:20585	1000	0.0187928	0	0	0	0	0	0	0	350269	0	430916	115211	452028
Hermansky-Pudlak syndrome 5 protein homolog	Hps5	TP	HPS5_MOUSE	P59438|Q6ZQ01	ENSMUSG00000014418	AF534396|AF534397|AF534398|AF534399|BC046405	AAO25958.1|AAO25959.1|AAO25960.1|AAO25961.1|AAH46405.1		Mm.379442	268607540|268607542|29427617|268607538	IPI00222539|IPI00222541|IPI00230439	246694	NP_001005247.2|NP_001005248.2|NP_001161336.1	mmu:246694	1000	0.0187928	0	0	0	0	0	0	0	709819	0	463878	283714	359567
Histamine H4 receptor	Hrh4	RCP	HRH4_MOUSE	Q91ZY2	ENSMUSG00000037346	AF358859	AAK97380.1		Mm.207073	23346507|81916305	IPI00131571	225192	NP_694727.1	mmu:225192	1000	0.0187928	0	0	0	0	0	0	479309	0	355280	0	309371	460006
Heparan-sulfate 6-O-sulfotransferase 2	Hs6st2	ENZ	H6ST2_MOUSE	Q80UW0|A2AEM4|Q3TAR0|Q6P4N9|Q8C785|Q9QYK6	ENSMUSG00000062184	AK052348|AK171680|AL671918|AL672057|AL672099|BC047151|BC063327|AB024565	BAC34950.1|BAE42608.1|CAM16284.1|CAM21295.1|AAH47151.1|AAH63327.1|BAA89247.1		Mm.252561	77416507|116284406|116284408|122065198	IPI00136281|IPI00330386|IPI00471111	50786	NP_001070670.1|NP_056634.3	mmu:50786	1000	0.0187928	0	0	0	0	0	0	863230	446308	0	0	280320	636483
Estradiol 17-beta-dehydrogenase 11	Hsd17b11	ENZ	DHB11_MOUSE	Q9EQ06|Q3U2P6|Q8BR33|Q8C7S0	ENSMUSG00000029311	AF304306|AY053570|AK049355|AK154803|AK155174|AK155202|AK155327|AK158327|AK170939|BC038340	AAG41413.1|AAL14859.1|BAC33704.1|BAE32840.1|BAE33094.1|BAE33115.1|BAE33194.1|BAE34459.1|BAE42129.1|AAH38340.1		Mm.46019	16716597|73620786	IPI00110224|IPI00648201	114664	NP_444492.1	mmu:114664	1000	0.0187928	0	0	0	0	0	0	0	261753	0	176160	266252	96111
Heat shock factor protein 3	Hsf3	TF	HSF3_MOUSE	D0VYS2|D0VYS3|Q8BL67	ENSMUSG00000045802	AB510446|AB510447	BAI50338.1|BAI50339.1		Mm.166749	292630788	IPI00222726|IPI00955642				1000	0.0187928	0	0	0	0	0	0	0	0	1.05756e+06	969956	609412	1.26505e+06
Heat shock protein beta-1	Hspb1	CHA	HSPB1_MOUSE	P14602|D3YZ06	ENSMUSG00000004951	X14687|X14686|L11609|L11608|L07577|U03560|U03561|U03562|BC018257	CAA32818.1|CAB37341.1|AAA37862.1|AAA37861.1|AAA18335.1|AAA18336.1|AAA18337.1|AAH18257.1	A53423|I49763|S02143	Mm.13849	158937312|547679	IPI00128522|IPI00468068|IPI00623819	15507	NP_038588.2	mmu:15507	1000	0.0187928	0	0	0	0	0	0	0	0	139720	119701	146305	60023.3
Interferon-induced protein 44-like	IFI44L	MHC	IF44L_MOUSE	Q9BDB7|Q8SP46	ENSMUSG00000039146	AF336221|BC024930	AAK07660.1|AAH24930.1		Mm.219544	190359774|13811697|81868101	IPI00319818|IPI00895974	15061	NP_112735.1	mmu:15061	1000	0.0187928	0	0	0	0	0	0	0	492906	0	467049	437865	386731
Immunoglobulin superfamily member 8	Igsf8	SIG	IGSF8_MOUSE	Q8R366|Q8R0L7	ENSMUSG00000038034	AF411055|AF439263|AK146104|AK146221|AK168363|BC026464|BC026633|BC048387	AAL02217.1|AAN63626.1|BAE26904.1|BAE26989.1|BAE40298.1|AAH26464.1|AAH26633.1|AAH48387.1		Mm.271717|Mm.487654	81879042|90110719|32189434	IPI00321348	140559	NP_536344.1	mmu:140559	1000	0.0187928	0	0	0	0	0	0	0	0	434752	366157	277216	391263
Zinc finger protein Helios	Ikzf2	TF	IKZF2_MOUSE	P81183|Q8C8A3	ENSMUSG00000025997	AF044257|AK047925|CH466548|BC138606|BC138608	AAC00513.1|BAC33191.1|EDL00252.1|AAI38607.1|AAI38609.1		Mm.106343	31544069|3122188|341940824	IPI00227944|IPI00313269	22779	NP_035900.2	mmu:22779	1000	0.0187928	0	0	0	0	0	0	431628	195327	257477	0	322006	0
Zinc finger protein Eos	Ikzf4	TF	IKZF4_MOUSE	Q8C208|B9EJ21|Q3TCZ7|Q9Z2Z2	ENSMUSG00000002578	AB017615|AK089522|AK170453|AC117232|BC141286	BAA36213.1|BAC40912.1|BAE41808.1|AAI41287.1		Mm.358648	158564008|81913919|122114637	IPI00269896|IPI00404502|IPI00856143|IPI00857224	22781	NP_035902.2	mmu:22781	1000	0.0187928	0	0	0	0	0	0	431628	195327	257477	0	322006	0
Interleukin-28 receptor subunit alpha	Il28ra	RCP	I28RA_MOUSE	Q8CGK5|Q6PEV1	ENSMUSG00000062157	AY184376|BC057856	AAN86129.1|AAH57856.1		Mm.259623	225543249|55976520	IPI00229522	242700	NP_777276.3	mmu:242700	1000	0.0187928	0	0	0	0	0	0	0	0	127440	88177	95477.3	128048
Inosine triphosphate pyrophosphatase	Itpa	ENZ	ITPA_MOUSE	Q9D892|Q8R0Q8	ENSMUSG00000074797	AK008279|BC026508	BAB25571.1|AAH26508.1		Mm.21399	30173121|31982664	IPI00678003	16434	NP_080198.2	mmu:16434	1000	0.0187928	0	0	0	0	0	0	0	0	152744	53943.9	133425	158340
BTB/POZ domain-containing protein KCTD12	Kctd12	MOD	KCD12_MOUSE	Q6WVG3|Q3T9E3|Q8CBQ4		AY267461|AK172581	AAP92150.1|BAE43079.1		Mm.246466	123701966|50400892	IPI00421206	239217	NP_808383.3	mmu:239217	1000	0.0187928	0	0	0	0	0	0	160285	48104.6	0	102303	61651.2	0
WASH complex subunit 7	Kiaa1033	TP	WASH7_MOUSE	Q3UMB9|Q3TTQ9|Q6ZPZ7|Q8CAK8|Q8CGK0	ENSMUSG00000034560	AC153508|AK038582|AK145000|AK161247|AK166233|BC020314|AK129269	BAC30055.1|BAE26179.1|BAE36266.1|BAE38648.1|AAH20314.1|BAC98079.1		Mm.485848	143342666|126090572	IPI00831049	319277	NP_001028547.2	mmu:319277	1000	0.0187928	0	0	0	0	0	0	238145	193040	0	120627	123563	0
Uncharacterized protein KIAA1107	Kiaa1107	UK	K1107_MOUSE	Q80TK0|E9PUC9|Q3TPG8|Q8BRQ7|Q8BRS6|D3YUW2	ENSMUSG00000044060	AC117574|AC134411|AK043587|AK043720|AK164388|AK122444	BAC31589.1|BAC31628.1|BAE37768.1|BAC65726.3		Mm.261891	270483722|81894950|341941146	IPI00330169	231570	NP_001007575.2	mmu:231570	1000	0.0187928	0	0	0	0	0	0	872214	857243	232352	0	300722	0
Uncharacterized protein KIAA1467	Kiaa1467	UK	K1467_MOUSE	Q8BYI8|Q3TE07|Q5DTX5|Q8BYJ4|Q9CXB0	ENSMUSG00000030207	AK018428|AK039348|AK039401|AK169892|AK220395	BAB31206.1|BAC30325.1|BAC30340.1|BAE41441.1|BAD90448.1		Mm.34182	81898076|31560063	IPI00466999|IPI00851005	74525	NP_083258.2	mmu:74525	1000	0.0187928	0	0	0	0	0	0	856460	520003	207954	0	161539	0
Kinesin-like protein KIF12	Kif12	TP	KIF12_MOUSE	Q9D2Z8|O35061	ENSMUSG00000028357	AK018598|AL691496|AB001428	BAB31300.1|CAD83045.1|BAA22388.1		Mm.216057	32699612|33563262	IPI00135586	16552	NP_034746.1	mmu:16552	1000	0.0187928	0	0	0	0	0	0	0	0	986780	588299	768739	799496
Kinesin light chain 1	Klc1	CS	KLC1_MOUSE	O88447	ENSMUSG00000021288	AF055665	AAC27740.1		Mm.278357	13878546|215274125	IPI00623075				1000	0.0187928	0	0	0	0	0	0	317878	120557	0	181562	0	154653
Natural killer cell receptor LY49M	Klra13	RCP	Q499K1_MOUSE	Q499K1		BC099861|AAH99861.1	AAH99861.1		Mm.482592	71122380	IPI00474305				1000	0.0187928	0	0	0	0	0	0	0	0	209360	152305	363480	160401
Killer cell lectin-like receptor Klra18	Klra18	RCP	Q2M2N3_MOUSE	Q2M2N3		BC111866|AAI11867.1	AAI11867.1		Mm.333431	84993259	IPI01019243				1000	0.0187928	0	0	0	0	0	0	0	0	209360	152305	363480	160401
Killer cell lectin-like receptor 4	Klra4	RCP	KLRA4_MOUSE	Q60651|O78026|Q9EPA5	ENSMUSG00000079852	U10090|L78247|AF218079|AF218078	AAA50218.1|AAC32667.1|AAF99592.1|AAF99591.1	I49049	Mm.333431	19864382|357588446|6754462	IPI00119118|IPI00230725	16635	NP_001239506.1|NP_034779.1	mmu:16635	1000	0.0187928	0	0	0	0	0	0	0	0	209360	152305	363480	160401
Killer cell lectin-like receptor 7	Klra7	RCP	KLRA7_MOUSE	Q60654|Q60655|Q60656|Q60683	ENSMUSG00000067599	U10093|U10094|U10095|U12890	AAA50221.1|AAA50222.1|AAA50223.1|AAA58705.1	I49052|I49053|I49054	Mm.441781	2497640|178847572|160333124|178847571|160333120	IPI00119122|IPI00221809|IPI00406500	16638	NP_001103793.1|NP_055009.5	mmu:16638	1000	0.0187928	0	0	0	0	0	0	0	0	209360	152305	363480	160401
DNA ligase 1	Lig1	ENZ	DNLI1_MOUSE	P37913	ENSMUSG00000056394	U04674|U19604	AAA70403.1|AAB60500.1	I48921	Mm.288179|Mm.421129	1352290|133892266	IPI00473314	16881	NP_034845.2	mmu:16881	1000	0.0187928	0	0	0	0	0	0	214903	0	0	489010	362367	505712
Protein Lipo1, Gastric triacylglycerol lipase-like	Lipo1	ENZ	Q3UT41_MOUSE	Q3UT41	ENSMUSG00000024766	AC122846|AC141640|AK139790|BAE24139.1	BAE24139.1		Mm.329814	74143203|110625662	IPI00652605	381236	NP_001013792.2	mmu:381236	1000	0.0187928	0	0	0	0	0	0	1.807e+06	692891	822117	103284	0	0
Leucine-rich repeat-containing protein 40	Lrrc40	UK	LRC40_MOUSE	Q9CRC8|Q78WQ9|Q8BS83	ENSMUSG00000063052	AK011726|AK017814|AK034978|AK163288	BAB27802.2|BAB30951.2|BAC28900.1|BAE37277.1		Mm.358704	31541911|81916778	IPI00470138	67144	NP_077156.2	mmu:67144	1000	0.0187928	0	0	0	0	0	0	0	601200	0	150884	398138	613102
Protein 1700108M19Rik (Leucine-rich repeat-containing protein 72)	LRRC72	UK	D3Z5A1_MOUSE	D3Z5A1	ENSMUSG00000020545	AC124776			Mm.250837	295424147	IPI00880789	71156	NP_001171348.1	mmu:71156	1000	0.0187928	0	0	0	0	0	0	1.09357e+06	0	603004	0	859990	827427
E3 ubiquitin-protein ligase listerin	Ltn1	ENZ	LTN1_MOUSE	Q6A009|E9QN94|Q6PIW6|Q8BZ44	ENSMUSG00000052299	AK173009|AC140319|AK036725|BC027795	BAD32287.1|BAC29552.1|AAH27795.1		Mm.249005	124486727|341941009|62906842	IPI00347336	78913	NP_001074537.1	mmu:78913	1000	0.0187928	0	0	0	0	0	0	100490	0	0	113849	69977.9	48989.4
Tyrosine-protein kinase Lyn	Lyn	ENZ	LYN_MOUSE	P25911|Q62127	ENSMUSG00000042228	M64608|M57696|M57697|BC031547|M33426	AAA39470.1|AAA39471.1|AAA39472.1|AAH31547.1|AAA40017.1	A39719	Mm.317331	212374919|2507208|161760636|212374918|212374916|212374917	IPI00230138|IPI00649763	17096	NP_001104566.1	mmu:17096	1000	0.0187928	0	0	0	0	0	0	161910	0	0	389192	272288	339900
Alpha-mannosidase 2	Man2a1	ENZ	MA2A1_MOUSE	P27046|B9EHS6	ENSMUSG00000024085	X61172|BC138371|BC138372	CAA43480.1|AAI38372.1|AAI38373.1	A41641	Mm.2433	226246610|341940926|126722	IPI00114044	17158	NP_032575.2	mmu:17158	1000	0.0187928	0	0	0	0	0	0	1.66778e+06	804774	1.1373e+06	0	1.1172e+06	0
Mitogen-activated protein kinase kinase kinase 13	Map3k13	ENZ	M3K13_MOUSE	Q1HKZ5|Q8BKN0	ENSMUSG00000033618	DQ480427|AK051378	ABF19581.1|BAC34618.1		Mm.420837|Mm.438136	123778646|95113638	IPI00132644	71751	NP_766409.2	mmu:71751	1000	0.0187928	0	0	0	0	0	0	0	116408	0	194886	182767	115001
Mitogen-activated protein kinase kinase kinase kinase 3	Map4k3	ENZ	M4K3_MOUSE	Q99JP0|E9PWI4|Q9CUS8	ENSMUSG00000024242	AC131712|AC169501|AK014711|BC005781	BAB29516.1|AAH05781.1		Mm.311948	29427970|341941140	IPI00669851				1000	0.0187928	0	0	0	0	0	0	178105	0	238879	0	156311	97001.8
MAP/microtubule affinity-regulating kinase 4	Mark4	ENZ	MARK4_MOUSE	Q8CIP4|Q80T81	ENSMUSG00000030397	AY151083|AK122565	AAN60072.1|BAC65847.2		Mm.260504	81170678|26986591	IPI00229893	232944	NP_758483.1	mmu:232944	1000	0.0187928	0	0	0	0	0	0	0	0	283588	606545	436851	466425
Methyl-CpG-binding domain protein 3	Mbd3	TF	MBD3_MOUSE	Q9Z2D8|Q792D3|Q8CFJ1|F6WZH1	ENSMUSG00000035478	AF072248|AF120995|BC038264	AAC68877.1|AAD48909.1|AAH38264.1		Mm.7142	50401209|7305261	IPI00131067|IPI00466458	17192	NP_038623.1	mmu:17192	1000	0.0187928	0	0	0	0	0	0	43487	1.69012e+06	53116	2.50242e+06	0	0
DNA replication licensing factor MCM7	Mcm7	ENZ	MCM7_MOUSE	Q61881	ENSMUSG00000029730	D26091|BC065164|BC066024	BAA05084.1|AAH65164.1|AAH66024.1	JC4580	Mm.378965	2497827|10242373	IPI00126396	17220	NP_032594.1	mmu:17220	1000	0.0187928	0	0	0	0	0	0	891799	274754	0	279371	0	301917
Mediator of RNA polymerase II transcription subunit 15	Med15	TF	MED15_MOUSE	Q924H2	ENSMUSG00000012114	AF328770	AAK58424.1		Mm.208970	20177999	IPI00125670				1000	0.0187928	0	0	0	0	0	0	0	46645.6	459158	301901	0	775198
Microfibril-associated glycoprotein 3	Mfap3	TM	MFAP3_MOUSE	Q922T2|Q8BHK5	ENSMUSG00000020522	AK042988|AK076071|BC006828	BAC31429.1|BAC36162.1|AAH06828.1		Mm.30501	68052855|84579902|84579904	IPI00308291	216760	NP_663401.2|NP_850930.1	mmu:216760	1000	0.0187928	0	0	0	0	0	0	2.57102e+06	1.01122e+06	0	718492	0	605863
Mis18-binding protein 1	Mis18bp1	CC	M18BP_MOUSE	Q80WQ8|Q571G6|Q8BPR7|Q8CBB5|Q8CG92	ENSMUSG00000047534	AK036395|AK053496|AK162657|BC042728|BC052175|AK220223	BAC29410.1|BAC35403.1|BAE37008.1|AAH42728.1|AAH52175.1|BAD90148.1		Mm.21144	81895261|31044421	IPI00317465|IPI00943414|IPI00943451	217653	NP_766166.2	mmu:217653	1000	0.0187928	0	0	0	0	0	0	0	543439	430842	549739	470500	0
Multimerin-1	Mmrn1	TP	MMRN1_MOUSE	B2RPV6|Q6KDN2|Q80VQ7|Q9D5S2	ENSMUSG00000054641	AK014984|BC046425|BC137623|AJ586616	BAB29654.1|AAH46425.1|AAI37624.1|CAE52464.1		Mm.389770	229486321|254588075|254588077	IPI00356462|IPI00923689	70945	NP_001156979.1|NP_081889.1	mmu:70945	1000	0.0187928	0	0	0	0	0	0	0	578409	0	301137	1.29206e+06	1.11905e+06
39S ribosomal protein L2, mitochondrial	Mrpl2	RIB	RM02_MOUSE	Q9D773|B1B1D8	ENSMUSG00000002767	AK009521|BC027762	BAB26336.1|AAH27762.1		Mm.391007	13384660|81881524	IPI00109740	27398	NP_079578.1	mmu:27398	1000	0.0187928	0	0	0	0	0	0	333725	0	138750	0	250704	322504
28S ribosomal protein S27, mitochondrial	Mrps27	RIB	RT27_MOUSE	Q8BK72|E9QKZ5	ENSMUSG00000041632	AK076008|AC132347	BAC36116.1		Mm.30208|Mm.472291	50980303|341941998|81874048	IPI00222514	218506	NP_776118.2	mmu:218506	1000	0.0187928	0	0	0	0	0	0	471432	157197	218080	171307	0	0
Mitochondrial fission regulator 1	Mtfr1	MOD	MTFR1_MOUSE	Q99MB2|Q9CQZ4|D6RFQ6	ENSMUSG00000027601	AF354708|AK004846|AK006952|AK075822|AK075992|BC019971	AAK26434.1|BAB23612.2|BAB24802.2|BAC35988.1|BAC36103.1|AAH19971.1		Mm.45125	73921017|358438375|22267450|358438383	IPI00162850	67472	NP_001240319.1|NP_001240320.1|NP_080458.1	mmu:67472	1000	0.0187928	0	0	0	0	0	0	897912	265840	0	496057	0	506513
Crossover junction endonuclease MUS81	Mus81	ENZ	MUS81_MOUSE	Q91ZJ0|Q8R356|F8WIN9	ENSMUSG00000024906	AF425647|BC026560	AAL28066.1|AAH26560.1		Mm.27697	46396491|284793772|170016083|166898021	IPI00321329	71711	NP_082153.3	mmu:71711	1000	0.0187928	0	0	0	0	0	0	0	0	34067.9	34562.4	51796.7	111529
Major vault protein	Mvp	TP	MVP_MOUSE	Q9EQK5|Q922X6	ENSMUSG00000030681	AF210456|AY046318|CH466531|BC006709	AAG43520.1|AAL02325.1|EDL17488.1|EDL17489.1|AAH06709.1		Mm.228797	17433104|266618585|266618569|341941144|266618584|266618568	IPI00986977				1000	0.0187928	0	0	0	0	0	0	848742	0	466663	529529	0	402905
Unconventional myosin-Ie	Myo1e	CS	MYO1E_MOUSE	E9Q634|Q80X36|Q91ZI4	ENSMUSG00000032220	AC157086|AC157950|AC157996|BC051391|AF426465	AAH51391.1|AAL26545.1		Mm.249311	343197061|378548418|68299824	IPI00330649	71602	NP_851417.2	mmu:71602	1000	0.0187928	0	0	0	0	0	0	24057.1	0	0	16811.8	23801.9	8046.67
N-acetylglutamate synthase, mitochondrial	Nags	ENZ	NAGS_MOUSE	Q8R4H7|B1AQG2|Q8C6G6|Q8CI77|Q8K1R8	ENSMUSG00000048217	AF462069|AJ489814|AK075765|AL591145|CH466558|BC057990	AAL86770.1|CAD34015.1|BAC35941.1|CAM23258.1|EDL34091.1|AAH57990.1		Mm.31686	30017345|22003874|78100388	IPI00153893|IPI00280682	217214	NP_665828.1|NP_835154.1	mmu:217214	1000	0.0187928	0	0	0	0	0	0	0	721764	446018	0	67690.2	510421
Sodium leak channel non-selective protein	Nalcn	CNL	NALCN_MOUSE	Q8BXR5|Q8BYM2	ENSMUSG00000000197	AK039034|AK044431|AC102783|AC154677|AC124818	BAC30213.1|BAC31915.1		Mm.255348	123173782|166233263|81875648	IPI00660906|IPI00742341	338370	NP_796367.3	mmu:338370	1000	0.0187928	0	0	0	0	0	0	0	0	467053	374009	233811	508153
Neuroblastoma-amplified sequence	Nbas	UK	Q6GQV6_MOUSE	Q6GQV6|Q3UJX6	ENSMUSG00000020576	BC072598|AAH72598.1	AAH72598.1		Mm.177520	255003837|49257166|81891606	IPI00874907	71169	NP_081982.1	mmu:71169	1000	0.0187928	0	0	0	0	0	0	519629	0	150534	0	327748	118379
Nicalin	Ncln	SIG	NCLN_MOUSE	Q8VCM8|Q8C7Y4|Q9CX81|D3YU17	ENSMUSG00000020238	AK019409|AK048954|BC019501	BAB31708.1|BAC33498.1|AAH19501.2		Mm.302791	67460962|33469043	IPI00226958	103425	NP_598770.1	mmu:103425	1000	0.0187928	0	0	0	0	0	0	0	0	664510	531798	588201	663203
Bifunctional heparan sulfate N-deacetylase/N-sulfotransferase 2	Ndst2	ENZ	NDST2_MOUSE	P52850|Q3UDF4|Q549P5	ENSMUSG00000039308	U02304|X75885|AF074925|AK150100|BC110480	AAC52137.1|CAA53479.1|AAD15979.1|BAE29307.1|AAI10481.1	A49733	Mm.4084	113195688|1708324	IPI00323726	17423	NP_034941.2	mmu:17423	1000	0.0187928	0	0	0	0	0	0	0	0	27988.2	166058	120417	171679
Transcriptional repressor NF-X1	Nfx1	TF	NFX1_MOUSE	B1AY10|Q3U2A7|Q3UK95|Q3UMW1|Q7TPT4|Q8CC59|Q9DBC8|Q9JKW7	ENSMUSG00000028423	AF223576|AK005038|AK033850|AK144647|AK146108|AK155387|AL837521|BC053709	AAF34700.1|BAB23765.1|BAC28494.1|BAE25987.1|BAE26907.1|BAE33235.1|CAM19845.1|CAM19846.1|CAM19847.1|AAH53709.1		Mm.247456|Mm.439181	110347529|189029076	IPI00123537|IPI00648079|IPI00648908	74164	NP_076228.2	mmu:74164	1000	0.0187928	0	0	0	0	0	0	1.36274e+07	0	0	6.32645e+06	7.54398e+06	3.40123e+06
NHS-like protein 1	Nhsl1	UK	NHSL1_MOUSE	Q8CAF4|Q5DTY4|Q6P6Y7|Q8C8Z7|Q8K0R2|Q91YY6|Q9CYM2	ENSMUSG00000039835	AC153560|AC153561|BC013565|BC030842|BC061949|AK038892|AK017530|AK043447|AK134837|AK220386	AAH13565.2|AAH30842.1|AAH61949.1|BAC30160.2|BAB30793.1|BAC31551.1|BAE22306.1|BAD90251.1		Mm.297971	124378008|81899591|190360007|254692995	IPI00169614|IPI00378754	215819	NP_001157064.1|NP_775566.3	mmu:215819	1000	0.0187928	0	0	0	0	0	0	438386	0	0	82035.1	176704	106842
Magnesium transporter NIPA4	Nipal4	TP	NIPA4_MOUSE	Q8BZF2|A4QPF8	ENSMUSG00000020411	AK035561|AL713958|AL663031|CH466575|BC139819	BAC29107.1|CAI25369.1|CAI25033.1|EDL33826.1|AAI39820.1		Mm.225253	81898179|27369726	IPI00227511	214112	NP_766112.1	mmu:214112	1000	0.0187928	0	0	0	0	0	0	1.22845e+06	0	511095	0	636261	576927
Neuroligin-2	Nlgn2	CS	NLGN2_MOUSE	Q69ZK9|Q5F288	ENSMUSG00000051790	AK173159|AL603707	BAD32437.1|CAI51964.1		Mm.151293	168177246|83305800|168177244|56699425|168177245|168177243	IPI00468605	216856	NP_942562.2	mmu:216856	1000	0.0187928	0	0	0	0	0	0	822567	0	0	442251	427942	548051
NACHT, LRR and PYD domains-containing protein 12	Nlrp12	MOD	Q3UEM3_MOUSE	Q3UEM3	ENSMUSG00000078817	AK149454|BAE28888.1	BAE28888.1		Mm.277152	74143685	IPI00750318				1000	0.0187928	0	0	0	0	0	0	0	0	3.02999e+06	1.47712e+06	2.43248e+06	1.67411e+06
NACHT-, LRR-, and PYD-containing protein 1 paralog b	Nlrp1b	MOD	Q0GKD5_MOUSE	Q0GKD5		DQ860103|ABI18116.1	ABI18116.1		Mm.390402	112418372	IPI00788467				1000	0.0187928	0	0	0	0	0	0	260593	200600	456250	661287	0	0
NLR family, pyrin domain containing 1C, Nlrp1c	Nlrp1c	UK	A2CFD2_MOUSE	A2CFD2		CR933817|CU424436|CAM28159.2|CAQ11184.2	CAM28159.2|CAQ11184.2			220941754|220941926	IPI00658255				1000	0.0187928	0	0	0	0	0	0	55680.9	64484.4	105240	97814.7	0	0
Cytosolic purine 5'-nucleotidase	Nt5c2	ENZ	5NTC_MOUSE	Q3V1L4|Q6P223|Q8BZ43|Q9D8G6	ENSMUSG00000025041	AK008045|AK036730|AK132384|AK147901|AK169616|BC064760	BAB25428.1|BAC29555.1|BAE21136.1|BAE28216.1|BAE41263.1|AAH64760.1		Mm.40965	256665234|160380525|256665238|256665236	IPI00111489	76952	NP_001157835.1|NP_001157837.1|NP_084086.3	mmu:76952	1000	0.0187928	0	0	0	0	0	0	256313	49816.1	0	82577.3	82056.3	0
Netrin G2	Ntng2	DEV	NTNG2_MOUSE	Q8R4F1|A2AKX0|Q8R4F2|Q8VIP6|Q8VIP7|Q8VIP8|A2AKX2	ENSMUSG00000035513	AB052336|AB052337|AB052338|AF475079|AF475080|AL772379|CH466542	BAB71994.1|BAB71995.1|BAB71996.1|AAL84788.1|AAL84789.1|CAM16243.1|EDL08409.1		Mm.442448	341941199|34922565|19424140|41281648	IPI00311068|IPI00311069|IPI00625609	171171	NP_598007.1|NP_598008.1	mmu:171171	1000	0.0187928	0	0	0	0	0	0	845440	0	921253	954108	0	1.0367e+06
NudC domain-containing protein 2	Nudcd2	UK	NUDC2_MOUSE	Q9CQ48|Q8CD03|Q9CY63|Q9D0V4|E0CYQ2	ENSMUSG00000020328	AK004388|AK005909|AK010850|AK012388|AK031779|AL646055|BC005646	BAB23283.1|BAB24313.1|BAB27222.1|BAB28205.1|BAC27545.1|CAI25426.1|AAH05646.1		Mm.276504	67461072|158430846|133922575|158430847|158430845|158430848	IPI00461281	52653	NP_080299.4	mmu:52653	1000	0.0187928	0	0	0	0	0	0	81487.8	0	0	30230.8	44557	43027.6
Olfactory receptor 1033	Olfr1033	RCP	Q8VFK5_MOUSE	Q8VFK5	ENSMUSG00000045392	AY073519|AY318228|AK035445|AK041245|AL928839|CH466519|AAL61182.1|AAP71480.1|CAM20059.1|EDL27349.1|BAE20588.1|BAE20497.1	AAL61182.1|AAP71480.1|BAE20497.1|BAE20588.1|CAM20059.1|EDL27349.1		Mm.223099	74193124|123233459|32066048|148695402|22129493|81915499|74186858|18480336	IPI00126030	258571	NP_666789.1	mmu:258571	1000	0.0187928	0	0	0	0	0	0	219290	0	0	91966	58615.4	81694.3
Olfactory receptor 1211	Olfr1211	RCP	Q7TR09_MOUSE	Q7TR09	ENSMUSG00000075112	AY318412|AL928850|AAP71611.1|CAM18914.1	AAP71611.1|CAM18914.1		Mm.377332	32073722|123233310|81912240|58801374	IPI00408276	258025	NP_001011804.1	mmu:258025	1000	0.0187928	0	0	0	0	0	0	1.50458e+06	874495	487089	0	0	371827
Optineurin	Optn	TP	OPTN_MOUSE	Q8K3K8|A2ASP3	ENSMUSG00000026672	AY071834|AY340635|AY340623|AY340624|AY340625|AY340626|AY340627|AY340628|AY340629|AY340630|AY340631|AY340632|AY340633|AY340634|AL928662|BC061185	AAL61853.1|AAQ21118.1|CAM22578.1|AAH61185.1		Mm.116942	32469491|62287105	IPI00170101	71648	NP_862896.1	mmu:71648	1000	0.0187928	0	0	0	0	0	0	3.79538e+06	0	0	553907	1.20235e+06	1.63124e+06
Oxysterol-binding protein-related protein 11	Osbpl11	TP	OSB11_MOUSE	Q8CI95	ENSMUSG00000022807	BC035278	AAH35278.1		Mm.486405	46396418	IPI00918049				1000	0.0187928	0	0	0	0	0	0	129933	85669.7	20542.9	39221.6	0	0
Oxidoreductase NAD-binding domain-containing protein 1	Oxnad1	UK	OXND1_MOUSE	Q8VE38|Q3UT09|Q8C093	ENSMUSG00000021906	AK031978|AK139884|BC019806	BAC27636.1|BAE24171.1|AAH19806.1		Mm.486271	170932556|158563930|81879378	IPI00123765|IPI00857222	218885	NP_663435.2	mmu:218885	1000	0.0187928	0	0	0	0	0	0	551921	0	187945	110894	0	283294
PAB-dependent poly(A)-specific ribonuclease subunit 3	Pan3	TF	PAN3_MOUSE	Q640Q5|Q3U5F2|Q8CE75|Q9CZM6|Q5U221	ENSMUSG00000029647	AK012409|AK028869|AK153632|AC131730|AC134441|BC082547	BAB28221.1|BAC26161.1|BAE32127.1|AAH82547.1		Mm.320469|Mm.487435	81910606|270265830|341942214	IPI00830682|IPI00975197	72587	NP_082567.3	mmu:72587	1000	0.0187928	0	0	0	0	0	0	1.15903e+06	0	317649	0	224251	519117
Poly [ADP-ribose] polymerase 6	Parp6	ENZ	PARP6_MOUSE	Q6P6P7|Q8BVW1	ENSMUSG00000025237	AK076321|BC062096	BAC36299.1|AAH62096.1		Mm.439943	81885259|327365350	IPI00669185|IPI00671644	67287	NP_001192168.1	mmu:67287	1000	0.0187928	0	0	0	0	0	0	102406	0	74726.2	92260.1	0	105813
Isoform 2 of PRKC apoptosis WT1 regulator protein	Pawr	TF	PAWR_MOUSE	Q925B0|Q0ZHI4|Q2HYJ1|Q3UWE8	ENSMUSG00000035873	DQ449073|DQ449074|DQ363525|AF377871	ABE27591.1|ABE27592.1|ABC96645.1|AAK55414.1		Mm.391419	87196490|66773934|119364630	IPI00354432|IPI00816941	114774	NP_473397.1	mmu:114774	1000	0.0187928	0	0	0	0	0	0	0	0	42835.3	32007.5	40720.1	49963.1
Pecanex-like protein 3	Pcnxl3	TM	PCX3_MOUSE	Q8VI59	ENSMUSG00000054874	BC096538|AF237953	AAL62024.1		Mm.329650	187608854|37537967|157743254	IPI00128789|IPI00876328	104401	NP_659117.2	mmu:104401	1000	0.0187928	0	0	0	0	0	0	0	0	225105	405743	329043	304562
Period circadian protein homolog 3	Per3	TF	PER3_MOUSE	O70361|A2A894|B9EIT7	ENSMUSG00000028957	AF050182|AL607143	AAC40147.1|CAM24786.1	T14260	Mm.121361	378792633|341941243|6093675|144922674|378792634	IPI00469870	18628	NP_035197.2	mmu:18628	1000	0.0187928	0	0	0	0	0	0	0	2.87056e+06	201268	1.43419e+06	0	1.17832e+06
Glutamyl-tRNA(Gln) amidotransferase subunit B, mitochondrial	Pet112	ENZ	GATB_MOUSE	Q99JT1|Q8BMU3|Q8BUY3|Q8BW84	ENSMUSG00000028085	AK028193|AK034702|AK081800|BC005709	BAC25803.1|BAC28801.1|BAC38336.1|AAH05709.1		Mm.52275	60390151|21450279	IPI00457976	229487	NP_659145.1	mmu:229487	1000	0.0187928	0	0	0	0	0	0	0	0	758303	992757	795599	896868
Protein Jade-1	Phf17	SIG	JADE1_MOUSE	Q6ZPI0|Q6IE84|Q8C7S6|Q8CFM2|Q8R362	ENSMUSG00000025764	AK129445|AK049332|AK147466|BC020316|BC026471|BN000282|BN000281	BAC98255.1|BAC33688.1|BAE27932.1|AAH20316.1|AAH26471.1|CAE30497.1|CAE30496.1		Mm.286285	194328769|40556384|81893527|116248177|194328765|194328767	IPI00453799|IPI00798574	269424	NP_001123656.1|NP_001123657.1|NP_001123658.1|NP_758507.3	mmu:269424	1000	0.0187928	0	0	0	0	0	0	69334.2	0	67311.2	0	76997.7	89236.2
Polycystin-1	Pkd1	MOD	PKD1_MOUSE	O08852|E9QJR6	ENSMUSG00000032855	U70209|AC132367	AAC53207.1		Mm.290442	81861038|124487380|341941262	IPI00116377	18763	NP_038658.2	mmu:18763	1000	0.0187928	0	0	0	0	0	0	0	0	75850.6	451240	278985	506614
Protein kinase domain-containing protein, cytoplasmic	Pkdcc	ENZ	PKDCC_MOUSE	Q5RJI4|B6F136|Q3UZD3|Q8VBZ6	ENSMUSG00000024247	AB436780|AB381893|BC022157|BC086639|AK133913	BAG82823.1|BAH66379.1|AAH22157.1|AAH86639.1|BAE21924.1		Mm.311974	292495025|208431820|81883311	IPI00348562|IPI00914148	106522	NP_598878.2	mmu:106522	1000	0.0187928	0	0	0	0	0	0	0	0	161388	171944	154423	238951
Pleckstrin homology domain-containing family H member 1	Plekhh1	CS	PKHH1_MOUSE	Q80TI1|Q3UPN4|Q8BWF3|Q8K334|Q99JL2	ENSMUSG00000060716	AK122464|AK052692|AK143387|BC006045|BC028900	BAC65746.1|BAC35099.1|BAE25361.1|AAH06045.1|AAH28900.1		Mm.478321	81894941|160418966|256818761	IPI00226258|IPI00460337	211945	NP_851418.2	mmu:211945	1000	0.0187928	0	0	0	0	0	0	1.56702e+06	0	224026	441258	0	790419
Plexin-A1	Plxna1	RCP	PLXA1_MOUSE	P70206|B2RQP7|Q5DTR0	ENSMUSG00000030084	D86948|BC138023|AK220460	BAA13188.1|AAI38024.1|BAD90489.1	JC4980	Mm.3789	372466951|372466952|6679389|81861616	IPI00137311	18844	NP_032907.1	mmu:18844	1000	0.0187928	0	0	0	0	0	0	206476	432565	321932	0	122426	0
Plexin A4	Plxna4	SIG	PLXA4_MOUSE	Q80UG2|E9QN64|Q5DTW8|Q8BKK9|B9EJ29	ENSMUSG00000029765	AB073228|AC153629|AC153867|AC158678|AK051614|AK220402	BAC56599.1|BAC34692.1|BAD90257.1		Mm.444029	341942190|81865760|171543899	IPI00187545	243743	NP_786926.2	mmu:243743	1000	0.0187928	0	0	0	0	0	0	0	0	324652	233288	274937	340298
Postmeiotic segregation increased 1 (S. cerevisiae)	Pms1	CC	Q8K119_MOUSE	Q8K119	ENSMUSG00000026098	AC129288|AC153650|BC028939|AAH28939.1	AAH28939.1		Mm.60499	20810039|81878404|23956336	IPI00169620	227099	NP_705784.1	mmu:227099	1000	0.0187928	0	0	0	0	0	0	1.03582e+06	0	0	571423	572009	600516
DNA-directed RNA polymerase II subunit RPB2	Polr2b	ENZ	RPB2_MOUSE	Q8CFI7	ENSMUSG00000029250	BC038472	AAH38472.1		Mm.273217	51702009|226958589	IPI00320034	231329	NP_722493.2	mmu:231329	1000	0.0187928	0	0	0	0	0	0	0	0	171706	113451	159105	131095
Amidophosphoribosyltransferase	Ppat	ENZ	Q3TUW2_MOUSE	Q3TUW2		AK160542|BAE35859.1	BAE35859.1		Mm.202337	74137661	IPI00229849				1000	0.0187928	0	0	0	0	0	0	123527	0	39646.2	44594.6	0	53364.5
Protein phosphatase 1A	Ppm1a	ENZ	PPM1A_MOUSE	P49443|Q9EQE2	ENSMUSG00000021096	D28117|BC008595	BAA05662.1|AAH08595.1	I53823	Mm.261045	1352684|6679443	IPI00114802	19042	NP_032936.1	mmu:19042	1000	0.0187928	0	0	0	0	0	0	75920.1	0	118333	116118	0	75297.6
Protein phosphatase 1D	Ppm1d	ENZ	PPM1D_MOUSE	Q9QZ67|B1B0B0	ENSMUSG00000020525	AF200464|BX323026	AAF09251.1|CAI26197.1		Mm.45609	341941512|254911016|10720183	IPI00330666	53892	NP_058606.3	mmu:53892	1000	0.0187928	0	0	0	0	0	0	258228	0	0	199158	210419	321780
Apoptosis-stimulating of p53 protein 1	Ppp1r13b	SIG	ASPP1_MOUSE	Q62415	ENSMUSG00000021285	BC054788|BC053092|U58881	AAH54788.1|AAH53092.1|AAC52638.1		Mm.313076	33860141|45592936	IPI00354665	21981	NP_035755.1	mmu:21981	1000	0.0187928	0	0	0	0	0	0	0	901363	1.77315e+06	0	1.91933e+06	2.01712e+06
Protein phosphatase 1 regulatory subunit 37	Ppp1r37	MOD	PPR37_MOUSE	Q8BKR5	ENSMUSG00000051403	AK050946|BC070402	BAC34471.1|AAH70402.1		Mm.219662	40255285|81913325	IPI00279642	232947	NP_954600.1	mmu:232947	1000	0.0187928	0	0	0	0	0	0	0	290428	540953	460012	520581	0
PR domain zinc finger protein 5	Prdm5	TF	PRDM5_MOUSE	Q9CXE0|B2RSK8|E9Q707	ENSMUSG00000029913	AK014501|CH466523|BC138901|BC138902	BAB29400.1|EDK98780.1|AAI38902.1|AAI38903.1		Mm.263355	81916840|124286828|251757307	IPI00110201	70779	NP_081823.2	mmu:70779	1000	0.0187928	0	0	0	0	0	0	0	0	6.4021e+06	7.24006e+06	5.62013e+06	1.10075e+07
Putative histone-lysine N-methyltransferase PRDM6	Prdm6	ENZ	PRDM6_MOUSE	Q3UZD5|B9EIB0|Q2I2X0|Q2I2X1|Q3UX75	ENSMUSG00000069378	DQ340564|DQ340565|AK133910|AK135836|AK135840|BC139295	ABC69307.1|ABC69308.1|BAE21922.1|BAE22684.1|BAE22688.1|AAI39296.1		Mm.297645	123792163|85701784	IPI00115111|IPI00776371|IPI00855029|IPI00921644	225518	NP_001028453.1	mmu:225518	1000	0.0187928	0	0	0	0	0	0	0	0	123964	638651	666884	507106
Protein arginine N-methyltransferase 8	Prmt8	ENZ	ANM8_MOUSE	Q6PAK3|Q7M6Z2	ENSMUSG00000030350	AC127373|BC060250|BK001349	AAH60250.1|DAA01382.1		Mm.39750	67460300|357527369	IPI00420678	381813	NP_958759.2	mmu:381813	1000	0.0187928	0	0	0	0	0	0	209411	0	0	139280	254475	177132
PC4 and SFRS1-interacting protein	Psip1	TF	PSIP1_MOUSE	Q99JF8|A2BI10|A2BI11|Q3TEJ7|Q3TTD7|Q3UTA1|Q80WQ7|Q99JF7|Q99LR4|Q9CT03	ENSMUSG00000028484	AJ308965|AJ308966|AF339082|AF339083|BX682545|BC002260|BC043079|BC052177|AK011572|AK139598|AK161426|AK169600	CAC34944.1|CAC34945.1|AAO32949.1|AAO32950.1|CAM20466.1|CAM20467.1|AAH02260.1|AAH43079.1|AAH52177.1|BAB27707.3|BAE24079.1|BAE36388.1|BAE41251.1		Mm.105331|Mm.448301	19527168|68565928	IPI00115257|IPI00608118	101739	NP_598709.1	mmu:101739	1000	0.0187928	0	0	0	0	0	0	0	903643	0	737113	69784.7	736337
26S proteasome non-ATPase regulatory subunit 1	Psmd1	UK	PSMD1_MOUSE	Q3TXS7|B2RRP8	ENSMUSG00000026229	AK153386|AK159123|BC138526|BC138527	BAE31950.1|BAE34838.1|AAI38527.1|AAI38528.1		Mm.280013	74315975|91207411	IPI00267295	70247	NP_081633.1	mmu:70247	1000	0.0187928	0	0	0	0	0	0	146176	0	180608	0	260874	312401
Prothymosin alpha	Ptma	MOD	PTMA_MOUSE	P26350|Q3UQV6	ENSMUSG00000026238	X56135|AK037980|AK084218|AK132003|AK142076|AK145650|AK153953|BC081453|BC083135	CAA39601.1|BAC29913.1|BAC39141.1|BAE20932.1|BAE24932.1|BAE26566.1|BAE32276.1|AAH81453.1|AAH83135.1	S15073	Mm.19187	7110705|135835|169791787	IPI00224784	19231	NP_032998.1	mmu:19231	1000	0.0187928	0	0	0	0	0	0	0	0	23236.9	22992.2	40407.5	28585.2
Receptor-type tyrosine-protein phosphatase F	Ptprf	RCP	PTPRF_MOUSE	A2A8L5|Q6PG86|Q9EQ17	ENSMUSG00000033295	AF300943|AL807774|AL626764|BC057166	AAG40194.1|CAM17264.1|CAM27382.1|AAH57166.1		Mm.29855	115648048|326634456|226723263	IPI00110264	19268	NP_035343.2	mmu:19268	1000	0.0187928	0	0	0	0	0	0	42295.5	0	24555.9	0	43484.6	31862.1
Poliovirus receptor-related protein 2	Pvrl2	CS	PVRL2_MOUSE	P32507|Q62096	ENSMUSG00000062300	M80206|D26107|BC059941	AAA39734.1|BAA05103.1|AAH59941.1	A38211|A53437	Mm.4341	228480275|12644211|228480273	IPI00109375|IPI00223489	19294	NP_001153196.1|NP_033016.3	mmu:19294	1000	0.0187928	0	0	0	0	0	0	0	0	85326.4	68155	85613.1	87290.1
Paxillin	Pxn	CS	PAXI_MOUSE	Q8VI36|Q3TB62|Q3TZQ6|Q8VI37	ENSMUSG00000029528	AF293883|AF293882|AK149933|AK157688|AK167299|AK171436	AAL71910.1|AAL71909.1|BAE29176.1|BAE34151.1|BAE39404.1|BAE42452.1		Mm.18714	81902126|21281693|114326502	IPI00128703|IPI00165881	19303	NP_035353.1|NP_598676.2	mmu:19303	1000	0.0187928	0	0	0	0	0	0	582075	0	0	127609	273312	226844
Pyroglutamylated RFamide peptide receptor	Qrfpr	RCP	QRFPR_MOUSE	P83861	ENSMUSG00000058400	AB109631	BAC98940.1		Mm.330975	50400832|38016146	IPI00381033	229214	NP_937835.1	mmu:229214	1000	0.0187928	0	0	0	0	0	0	946738	575755	303976	0	445388	0
Rab11 family-interacting protein 5	Rab11fip5	TP	RFIP5_MOUSE	Q8R361|C4IXU4|Q6ZQ33	ENSMUSG00000051343	AC153605|AC155728|BC026473|BC044833|BC051063|BC141380	AAH26473.1|AAH44833.2|AAH51063.3|AAI41381.1		Mm.220334	52421788|55743143|34222919	IPI00230238	52055	NP_001003955.1|NP_803417.3	mmu:52055	1000	0.0187928	0	0	0	0	0	0	3.41961e+06	0	0	118985	1.06937e+06	1.66567e+06
Rab3 GTPase-activating protein non-catalytic subunit	Rab3gap2	MOD	RBGPR_MOUSE	Q8BMG7|Q6PEU0|Q80TQ6|Q8BX72	ENSMUSG00000039318	AK031191|AK048759|AC129195|AC131084|AC158963|BC057872|AK122385	BAC27296.1|BAC33447.1|AAH57872.1|BAC65667.2		Mm.275841	62511118|255003810	IPI00555130|IPI00944792	98732	NP_001157226.1	mmu:98732	1000	0.0187928	0	0	0	0	0	0	435827	0	0	144114	187130	178493
Rap guanine nucleotide exchange factor 5	Rapgef5	MOD	RPGF5_MOUSE	Q8C0Q9|Q8BJJ9|Q8C0R5	ENSMUSG00000041992	AK030016|AK029995|AK083591|AK122234|BC046627	BAC26736.1|BAC26723.1|BAC38963.1|BAC65516.1|AAH46627.1		Mm.227642	32171383|238637293	IPI00262882|IPI00331567|IPI00467252	217944	NP_787126.3	mmu:217944	1000	0.0187928	0	0	0	0	0	0	387311	0	155904	60056.9	0	225784
Retinol-binding protein 3	Rbp3	TP	RET3_MOUSE	P49194|Q6B4R6|Q8VD34|Q9R0H8	ENSMUSG00000041534	AY682090|BC017610|BC042480|BC083133|AF126968|AB033711	AAT81142.1|AAH17610.1|AAH42480.1|AAH83133.1|AAA39331.2|BAA85872.1		Mm.436622	78099779|21729751	IPI00309361	19661	NP_056560.1	mmu:19661	1000	0.0187928	0	0	0	0	0	0	0	229147	0	391701	269713	377680
Inactive rhomboid protein 2	Rhbdf2	TP	RHDF2_MOUSE	Q80WQ6|Q3TBR9|Q8BJ70|Q8K2I7	ENSMUSG00000020806	AY167043|AK028872|AK171085|AL607039|BC031398|BC052182	AAO34122.1|BAC26163.1|BAE42238.1|CAM20511.1|AAH31398.1|AAH52182.1		Mm.89695	81873327|264681541|264681547	IPI00222305	217344	NP_001161152.1|NP_766160.2	mmu:217344	1000	0.0187928	0	0	0	0	0	0	0	0	343341	379888	275555	125646
E3 ubiquitin-protein ligase RNF6	Rnf6	ENZ	RNF6_MOUSE	Q9DBU5|B2RRR0|Q8K565	ENSMUSG00000029634	AY039004|AK004745|AK150269|AK152106|CH466614|BC138545	AAK84435.1|BAB23526.1|BAE29425.1|BAE30953.1|EDL05801.1|EDL05802.1|AAI38546.1		Mm.26696	81906111|367460080|367460084|21311909	IPI00471389	74132	NP_001243014.1|NP_001243016.1|NP_083050.1	mmu:74132	1000	0.0187928	0	0	0	0	0	0	827245	0	0	419511	377543	510034
RING-box protein 2	Rnf7	MOD	RBX2_MOUSE	Q9WTZ1|Q3UKF8|D3Z392	ENSMUSG00000051234	AF092877|AK003248|AK146030|BC011127	AAD25961.1|BAB22666.1|BAE26843.1|AAH11127.1		Mm.28235	37538006|110625597	IPI00752812	19823	NP_035409.1	mmu:19823	1000	0.0187928	0	0	0	0	0	0	1.96219e+06	0	924659	763592	0	999705
Ribonuclease P protein subunit p38	Rpp38	ENZ	RPP38_MOUSE	Q80UU2|Q3UTW5|Q8BU46		BC051448|AK087782|AK139023	AAH51448.1|BAC40000.1|BAE23865.1		Mm.293948	81873163	IPI00330367				1000	0.0187928	0	0	0	0	0	0	1.15155e+06	0	202227	0	159017	179743
RuvB-like 1	Ruvbl1	TF	RUVB1_MOUSE	P60122|O35753|D3YW60	ENSMUSG00000030079	AF100694|BC004718	AAD02877.1|AAH04718.1		Mm.42195	9790083|38605687	IPI00133985	56505	NP_062659.1	mmu:56505	1000	0.0187928	0	0	0	0	0	0	0	55734.9	121378	65209.4	102696	0
Relaxin receptor 1	Rxfp1	RCP	RXFP1_MOUSE	Q6R6I7|Q80UD3	ENSMUSG00000034009	AY509975|AY255542	AAR97515.1|AAO85054.1		Mm.331086	47059055|81864127	IPI00417064	381489	NP_997617.1	mmu:381489	1000	0.0187928	0	0	0	0	0	0	0	947426	894006	0	897735	282826
Phosphatidylinositide phosphatase SAC1	Sacm1l	ENZ	SAC1_MOUSE	Q9EP69|Q80TQ1|Q99K33	ENSMUSG00000025240	AJ297526|AJ245720|AK122390|AK089174|AK161111|AK171080|BC005489|BC117752|BC117753	CAC01937.1|CAC20672.1|BAC65672.1|BAC40778.1|BAE36196.1|BAE42234.1|AAH05489.1|AAI17753.1|AAI17754.1		Mm.273671	81881837|13507622	IPI00109221	83493	NP_109617.1	mmu:83493	1000	0.0187928	0	0	0	0	0	0	3.73961e+06	0	0	244631	466302	2.53019e+06
Ribosome maturation protein SBDS	Sbds	CS	SBDS_MOUSE	P70122|Q3TG78|Q9CR18|F6TN03	ENSMUSG00000025337	AK005079|AK014648|AK019228|AK168847|BC003849|X99668	BAB23803.1|BAB29487.1|BAB31612.1|BAE40670.1|AAH03849.1|CAA67982.1		Mm.280484	23956138|20532375	IPI00136151	66711	NP_075737.1	mmu:66711	1000	0.0187928	0	0	0	0	0	0	815943	0	249321	231519	0	272206
Myotubularin-related protein 13	Sbf2	CS	Q8BJ67_MOUSE	Q8BJ67	ENSMUSG00000038371	AK029568|BAC26517.1	BAC26517.1		Mm.102970	26325526|256355198|81896339	IPI00991130	319934	NP_796298.2	mmu:319934	1000	0.0187928	0	0	0	0	0	0	63794.5	35131	0	0	14147	24559.9
Sec1 family domain-containing protein 2	Scfd2	TP	SCFD2_MOUSE	Q8BTY8|Q3USN5|Q8BFV9|Q8BKU5|Q8BKZ0|Q8BTP6|Q8BTQ9|Q8BXI1|Q8BXS0|Q8BZ58|D3Z4T4	ENSMUSG00000062110	AK036637|AK044408|AK047026|AK047738|AK050673|AK054548|AK088353|AK089011|AK140246|BC042528	BAC29514.1|BAC31906.1|BAC32943.1|BAC33143.1|BAC34373.1|BAC35820.1|BAC40298.1|BAC40699.1|BAE24296.1|AAH42528.1		Mm.134147	51338674|167900448|31982305	IPI00225317|IPI00420192|IPI00420193|IPI00420194	212986	NP_001108132.1|NP_848787.2	mmu:212986	1000	0.0187928	0	0	0	0	0	0	0	0	256165	268573	261593	231260
Semaphorin-3C	Sema3c	SIG	SEM3C_MOUSE	Q62181|Q6NXW7	ENSMUSG00000028780	X85994|CH466586|BC066852	CAA59986.1|EDL03234.1|AAH66852.1	I48748	Mm.5071	46048361|8134682|341942017	IPI00311104	20348	NP_038685.3	mmu:20348	1000	0.0187928	0	0	0	0	0	0	0	0	1.06258e+06	2.70253e+06	1.83452e+06	1.49485e+06
N-sulfoglucosamine sulfohydrolase	Sgsh	ENZ	Q6ZQM7_MOUSE	Q6ZQM7		AK128926|BAC87657.1	BAC87657.1		Mm.103788	34536585|81893794	IPI00460857				1000	0.0187928	0	0	0	0	0	0	0	0	320581	124276	602874	706063
Single-minded homolog 1	Sim1	TF	SIM1_MOUSE	Q61045|O70284|P70183	ENSMUSG00000019913	U40575|AF038857|AF038853|AF038854|AF038856|AF044913|AF038855|D79209|AB013491	AAA91201.1|AAC05481.1|BAA11467.1|BAA28270.1		Mm.4774	6175033|153945860	IPI00117015	20464	NP_035506.2	mmu:20464	1000	0.0187928	0	0	0	0	0	0	2.00241e+06	678448	821381	0	0	919651
Mitochondrial uncoupling protein 4	SLC25A27	TP	E9Q874_MOUSE|Q9D6D0_MOUSE	E9Q874|Q9D6D0	ENSMUSG00000023912	AC154647|BC138993|BC138994|AK014394|AK043831|AB106930|CH466559|AAI38994.1|BAC66453.1|EDL23409.1|BAB29320.1|BAC31670.1|AAI38995.1	AAI38994.1|AAI38995.1|BAB29320.1|BAC31670.1|BAC66453.1|EDL23409.1		Mm.288697|Mm.402902	21312006|187951297|26335944|29365511|148691462|81905450|187952113|12852215	IPI00461333|IPI00108998	74011	NP_082987.1	mmu:74011	1000	0.0187928	0	0	0	0	0	0	0	66962.9	0	820622	1.03156e+06	1.00164e+06
Solute carrier family 25 member 35	Slc25a35	TP	S2535_MOUSE	Q5SWT3|Q3TBP2|Q99KM5|Q9D913	ENSMUSG00000018740	AK007453|AK171131|AL603662|BC004569|BC019996	BAB25048.1|BAE42267.1|CAI25535.1|CAI25536.1|AAH04569.1|AAH19996.1		Mm.298622|Mm.371612	150416120|81889575|21312550	IPI00111884	71998	NP_082324.1	mmu:71998	1000	0.0187928	0	0	0	0	0	0	0	0	20672.6	17712.9	24892.1	35185.9
Solute carrier family 25 member 41	Slc25a41	TP	S2541_MOUSE	Q8BVN7|Q14BV4	ENSMUSG00000011486	AK077111|BC115588|BC115589	BAC36618.1|AAI15589.1|AAI15590.1		Mm.33647	81897710|30425020	IPI00225939|IPI00886315	103775	NP_780542.1	mmu:103775	1000	0.0187928	0	0	0	0	0	0	706814	0	394641	79711.4	0	228103
UDP-N-acetylglucosamine transporter	Slc35a3	TP	S35A3_MOUSE	Q8R1T4|Q8BRW7|E9Q3V2	ENSMUSG00000027957	BC024110|AK029398|AK041195|AK049484	AAH24110.1|BAC26434.1|BAC30858.1|BAC33773.1		Mm.190758|Mm.482174	21450281|59798965	IPI00453596	229782	NP_659151.1	mmu:229782	1000	0.0187928	0	0	0	0	0	0	122777	75122.9	0	55346	39499.9	0
Structural maintenance of chromosomes flexible hinge domain-containing protein 1	Smchd1	UK	SMHD1_MOUSE	Q6P5D8|Q6PDM8|Q6PE93|Q6ZQ78|Q811H3|Q8BP09|Q9D4M7	ENSMUSG00000024054	AC107664|AC126942|AK016419|AK078494|BC044905|BC058205|BC058618|BC062946|AK129181	BAB30222.1|BAC37307.1|AAH44905.1|AAH58205.1|AAH58618.1|AAH62946.1|BAC97991.1		Mm.194450	148839318|81885216|187611513	IPI00137433	74355	NP_083163.3	mmu:74355	1000	0.0187928	0	0	0	0	0	0	0	2.77866e+06	1.58226e+06	0	3.52722e+06	2.96702e+06
U5 small nuclear ribonucleoprotein 200 kDa helicase	SNRNP200	TF	Q69ZZ3_MOUSE|Q8BYH6_MOUSE	Q69ZZ3|Q8BYH6		AK173025|BAD32303.1|AK039567|BAC30388.1	BAD32303.1|BAC30388.1		Mm.215860	50510635|81891099|81913786|26333341	IPI00420329|IPI00466991				1000	0.0187928	0	0	0	0	0	0	0	838492	0	659499	728680	887409
U1 small nuclear ribonucleoprotein A	Snrpa	TF	SNRPA_MOUSE	Q62189|Q52LA2|E9Q4T6	ENSMUSG00000061479	L15447|BC003229|BC094006|BC096648	AAC37611.1|AAH03229.1|AAH94006.1|AAH96648.1	S42113	Mm.386890	114052541|114052106|41017904	IPI00122350	53607	NP_001040102.1|NP_056597.3	mmu:53607	1000	0.0187928	0	0	0	0	0	0	0	57394.4	50643.4	0	126108	162014
Sorting nexin-5	Snx5	TP	SNX5_MOUSE	Q9D8U8|Q543N9	ENSMUSG00000027423	AK007676|AK029463|AK031873|AK049129|AK159904|AK169786|BC002242	BAB25180.1|BAC26460.1|BAC27587.1|BAC33558.1|BAE35468.1|BAE41365.1|AAH02242.1		Mm.273379	312596940|18034769|17368840	IPI00112053	69178	NP_001186117.1|NP_077187.1	mmu:69178	1000	0.0187928	0	0	0	0	0	0	174966	0	67204.5	112389	0	91443.1
VPS10 domain-containing receptor SorCS1	Sorcs1	TM	SORC1_MOUSE	Q9JLC4|Q8VI45|Q922I1|Q9QY21|E9QQ63	ENSMUSG00000043531	AF137367|AF195056|AF284755|BC007486	AAF24748.1|AAF68196.1|AAL56666.1|AAH07486.1		Mm.313672	27151700	IPI00230742|IPI00266736|IPI00875995|IPI00974802				1000	0.0187928	0	0	0	0	0	0	675291	0	0	300585	303473	257014
Sperm-associated antigen 1	Spag1	SIG	SPAG1_MOUSE	Q80ZX8|Q8CCK7|Q9QZJ3|Q9QZJ4	ENSMUSG00000037617	AF181252|AF181253|AK032601|BC046313	AAF06160.1|AAF06161.1|BAC27944.1|AAH46313.1	JC7111	Mm.295539	68731768|148747279	IPI00551151|IPI00551464|IPI00624261	26942	NP_036161.2	mmu:26942	1000	0.0187928	0	0	0	0	0	0	73498.5	0	37120	29798.4	79601.2	0
Spermatogenesis-associated protein 6	Spata6	DEV	SPAT6_MOUSE	Q3U6K5|A2AED7|Q3V104|Q8BW97|Q99MU6|Q9D9J1|Q9DAI3|A2AED8	ENSMUSG00000034401	AF291465|AK053170|AK005819|AK006861|AK132771|AK153098|AL671895|AL627076	AAK20995.1|BAC35292.1|BAB24255.1|BAB24768.1|BAE21349.1|BAE31719.1|CAM21585.1|CAM21588.1		Mm.275526	110347525|126253802	IPI00118070|IPI00405433|IPI00620463	67946	NP_080746.3	mmu:67946	1000	0.0187928	0	0	0	0	0	0	461697	251118	0	253767	278424	0
Synaptotagmin-1	Syt1	MOD	SYT1_MOUSE	P46096	ENSMUSG00000035864	D37792|AK078790|BC042519	BAA07040.1|BAC37395.1|AAH42519.1		Mm.289702	356640228|6678197|356640231|1174545	IPI00129618	20979	NP_001239270.1|NP_001239271.1|NP_033332.1	mmu:20979	1000	0.0187928	0	0	0	0	0	0	0	3.79381e+06	691921	0	3.03489e+06	3.31168e+06
Synaptotagmin-2	Syt2	MOD	SYT2_MOUSE	P46097|Q8R0E1	ENSMUSG00000026452	D37793|AF257303|AF257304|AK036357|BC027019	BAA07041.1|AAF68987.1|AAF68988.1|BAC29397.1|AAH27019.1	A55417	Mm.5102	122920937|31543797|1174546	IPI00129622	20980	NP_033333.2	mmu:20980	1000	0.0187928	0	0	0	0	0	0	0	1.82977e+06	801129	0	946630	1.22573e+06
Taste receptor type 2 member 143	Tas2r143	RCP	TR143_MOUSE	Q7TQB9|A7MAX5|Q2NL43	ENSMUSG00000046652	AY145467|AC153022|BC111103|BC148239|BK001096	AAN63042.1|AAI11104.1|AAI48240.1|DAA01235.1		Mm.377921	41018285|47824878	IPI00113001	387514	NP_001001452.1	mmu:387514	1000	0.0187928	0	0	0	0	0	0	751158	0	427282	245256	0	335674
Testis-expressed sequence 9 protein	Tex9	UK	TEX9_MOUSE	Q9D845|B2RUA2|O54764	ENSMUSG00000090626	AB000619|AK008505|BC141033	BAA24108.1|BAB25705.1|AAI41034.1	JC5788	Mm.14485	110349993|81881583	IPI00110823|IPI00117787	21778	NP_033385.2	mmu:21778	1000	0.0187928	0	0	0	0	0	0	0	0	793972	801364	872601	1.40277e+06
Transforming growth factor beta-1	Tgfb1	SIG	TGFB1_MOUSE	P04202	ENSMUSG00000002603	M13177|L42462|L42456|L42457|L42458|L42459|L42460|L42461|AJ009862|BC013738	AAA40423.1|AAB00138.1|CAA08900.1|AAH13738.1	A01396	Mm.248380	135675|6755775	IPI00114457	21803	NP_035707.1	mmu:21803	1000	0.0187928	0	0	0	0	0	0	609362	247157	121111	0	214055	0
Nucleolysin TIAR	Tial1	TF	TIAR_MOUSE	P70318|Q921W2	ENSMUSG00000030846	U55861	AAC52870.1	S72436	Mm.242072	2500589|6678349	IPI00108085	21843	NP_033409.1	mmu:21843	1000	0.0187928	0	0	0	0	0	0	0	0	121551	31268.9	117221	146299
Transmembrane protein 173	Tmem173	MOD	TM173_MOUSE	Q3TBT3|A7YGY9|Q3TAV5|Q3TYP5|Q3TZY8|Q3UJW3|Q8C227|Q8C5Q3|Q8K393|Q9CZY7	ENSMUSG00000024349	FJ222242|DQ910493|AK012006|AK077788|AK089405|AK146284|AK153868|AK157370|AK158458|AK170724|AK171065|AK171203|AK171612|CH466557|BC027757|BC046640	ACI46649.1|ABI78935.1|BAB27972.1|BAC37010.1|BAC40870.1|BAE27042.1|BAE32222.1|BAE34068.1|BAE34517.1|BAE41981.1|BAE42224.1|BAE42310.1|BAE42563.1|EDK97142.1|AAH27757.1|AAH46640.1		Mm.45995	254692993|215273963	IPI00651829|IPI00674006|IPI00677447	72512	NP_082537.1	mmu:72512	1000	0.0187928	0	0	0	0	0	0	0	0	253795	248014	244751	257581
Transmembrane and TPR repeat-containing protein 3	Tmtc3	TM	TMTC3_MOUSE	Q8BRH0|Q3TMN6	ENSMUSG00000036676	AK044857|AK165838|AC153501	BAC32122.1|BAE38405.1		Mm.296805	81913529|158517929|134035048|75677476	IPI00224237|IPI00762305	237500	NP_001028504.1|NP_001103483.1	mmu:237500	1000	0.0187928	0	0	0	0	0	0	3.17387e+06	538320	2.35297e+06	109970	0	0
Tumor necrosis factor receptor superfamily member 11B	Tnfrsf11b	SIG	TR11B_MOUSE	O08712|O70202	ENSMUSG00000063727	U94331|AB013898|AB013903	AAB53708.1|BAA28269.1|BAA33388.1		Mm.15383	113930716|21264085	IPI00115498	18383	NP_032790.3	mmu:18383	1000	0.0187928	0	0	0	0	0	0	0	54891.9	450557	302608	195666	0
RNA-dependent EIF-2 alpha kinase (misidentified entry, this is a bacterial protein)	tnpX	TF - BACTERIAL	Q62166_MOUSE	Q62166		M93663|AAB63597.1	AAB63597.1			1220416|81863068	IPI00459116				1000	0.0187928	0	0	0	0	0	0	1.62973e+06	0	0	841082	577707	668855
Thyroid peroxidase	Tpo	ENZ	PERT_MOUSE	P35419|Q8C8B1	ENSMUSG00000020673	X60703|AK047843	CAA43114.1|BAC33171.1	JN0550	Mm.4991	6678417|548478	IPI00118312	22018	NP_033443.1	mmu:22018	1000	0.0187928	0	0	0	0	0	0	0	0	690311	1.08605e+06	1.04485e+06	1.57409e+06
Trehalase	Treh	ENZ	TREA_MOUSE	Q9JLT2|Q91ZS4	ENSMUSG00000032098	AF136944|AK008912|AF404760	AAF61430.1|BAB25963.1|AAK97631.1		Mm.45380	10946884|32469815	IPI00124697	58866	NP_067456.1	mmu:58866	1000	0.0187928	0	0	0	0	0	0	689729	199269	31554.3	151527	0	0
Probable E3 ubiquitin-protein ligase TRIP12	Trip12	ENZ	Q8K051_MOUSE	Q8K051|Q8BM59	ENSMUSG00000026219	BC034113|AAH34113.2	AAH34113.2		Mm.209265	81878305|211828010	IPI00623570				1000	0.0187928	0	0	0	0	0	0	0	667720	0	993554	1.18317e+06	1.13874e+06
Short transient receptor potential channel 4	Trpc4	CNL	TRPC4_MOUSE	Q9QUQ5|Q62350|Q9QUQ9|Q9QZC0	ENSMUSG00000027748	AF011543|U50922|AF190646|U50921|AF019663|X90697	AAD10167.1|AAC05179.1|AAF01469.1|AAC05178.1|AAD10168.1|CAA62230.1	S59128	Mm.10100	358439497|14548291|8394487	IPI00132045|IPI00229745	22066	NP_001240611.1|NP_058680.1	mmu:22066	1000	0.0187928	0	0	0	0	0	0	2.14553e+06	1.71191e+06	899562	1.33472e+06	0	0
Tetratricopeptide repeat domain 16	Ttc16	UK	TTC16_MOUSE	Q8C1F5|Q3V0B6	ENSMUSG00000039021	AK028040	BAC25714.1		Mm.475130	52783456	IPI00653639				1000	0.0187928	0	0	0	0	0	0	0	819761	0	626018	717887	469233
Tetratricopeptide repeat protein 37	Ttc37	UK	F8VPK0_MOUSE	F8VPK0	ENSMUSG00000033991	AC122242|CT010470			Mm.277964	124486883	IPI00114254	218343	NP_001074821.1	mmu:218343	1000	0.0187928	0	0	0	0	0	0	0	666963	0	854527	862359	686129
Thioredoxin domain-containing protein 16	Txndc16	UK	TXD16_MOUSE	Q7TN22|Q69ZL5|Q8BL40|Q8R2W8|Q9CS82	ENSMUSG00000021830	AK173153|AK017582|AK046466|BC027108|BC052488	BAD32431.1|BAB30819.1|BAC32743.1|AAH27108.1|AAH52488.1		Mm.28129	81912006|27501462	IPI00469979|IPI00757908	70561	NP_766185.1	mmu:70561	1000	0.0187928	0	0	0	0	0	0	0	0	262028	198753	205296	271128
Ubiquitin-protein ligase E3A	Ube3a	ENZ	UBE3A_MOUSE	O08759|P97482|Q3TPQ9		U96636|U82122	AAB63361.1|AAB47756.1		Mm.9002	6647866	IPI00115595				1000	0.0187928	0	0	0	0	0	0	803303	0	0	285887	254416	214924
Ubiquilin-like protein	Ubqlnl	UK	UBQLN_MOUSE	Q14DL0|E9QM12|Q14DR8|Q8BVT0	ENSMUSG00000051437	AK076645|AC123830|BC111901|BC113134	BAC36434.1|AAI11902.1|AAI13135.1		Mm.189668	159164246|342187099|148539902	IPI00226024	244179	NP_941026.2	mmu:244179	1000	0.0187928	0	0	0	0	0	0	263219	0	98469.5	73585.8	75784.4	0
Inactive ubiquitin carboxyl-terminal hydrolase 54	Usp54	UK	UBP54_MOUSE	Q8BL06|Q149D8|Q149D9|Q6NZE1|Q8BZ28|Q9D2I9	ENSMUSG00000034235	AK019588|AK036864|AK047620|AC146594|BC066166|BC066175|BC117844|BC117845	BAB31805.1|BAC29609.1|BAC33102.1|AAH66166.1|AAH66175.1|AAI17845.1|AAI17846.1		Mm.301173	215273937|124053453|81896541	IPI00222648|IPI00757496|IPI00915079	78787	NP_084456.2	mmu:78787	1000	0.0187928	0	0	0	0	0	0	1.19998e+06	0	0	460141	494965	567664
Uronyl 2-sulfotransferase	Ust	ENZ	UST_MOUSE	Q8BUB6|B2RR02	ENSMUSG00000047712	AK086181|BC138155	BAC39625.1|AAI38156.1		Mm.41163	342187110|67461851|110556631	IPI00225374	338362	NP_796361.2	mmu:338362	1000	0.0187928	0	0	0	0	0	0	134038	1.003e+06	0	342575	0	1.25901e+06
Ventricular zone-expressed PH domain-containing protein 1	Veph1	SIG	MELT_MOUSE	A1A535|Q8K4P5|Q8K4P6|Q9CYR8	ENSMUSG00000027831	AB085187|AB085189|AK013398|BC128271	BAC02920.1|BAC02922.1|BAB28831.1|AAI28272.1		Mm.443526	240848537|22003852|156632530	IPI00406394|IPI01007682	72789	NP_082633.1|NP_665819.2	mmu:72789	1000	0.0187928	0	0	0	0	0	0	2.52241e+06	0	1.75231e+06	976446	1.56665e+06	0
Pheromone receptor protein Vmn2r51	Vmn2r51	RCP	D3YZG0_MOUSE	D3YZG0	ENSMUSG00000058685	AC134534			Mm.291126	157384939	IPI00750068	100042921	NP_001098649.1	mmu:100042921	1000	0.0187928	0	0	0	0	0	0	256538	170369	89987.6	0	0	78577.7
Pantetheinase	Vnn1	ENZ	VNN1_MOUSE	Q9Z0K8|Q3TJI0|Q8VCT1|Q9DCH8	ENSMUSG00000037440	AJ132098|AK002773|AK145984|AK167427|CH466540|BC019203	CAA10567.1|BAB22347.1|BAE26806.1|BAE39515.1|EDL04771.1|AAH19203.1		Mm.27154	251823855|342187148|46577711	IPI00129215	22361	NP_035834.2	mmu:22361	1000	0.0187928	0	0	0	0	0	0	0	62676.9	45743.4	55728.2	65549.6	0
Vacuolar protein sorting-associated protein 26B	Vps26b	TP	VP26B_MOUSE	Q8C0E2|Q3TN45|Q8K2V3	ENSMUSG00000031988	AK031589|AK150929|AK155578|AK165539|AK171154|BC029758|BC049180|BC052721|BC062972	BAC27465.1|BAE29967.1|BAE33333.1|BAE38244.1|BAE42279.1|AAH29758.1|AAH49180.1|AAH52721.1|AAH62972.1		Mm.218717|Mm.440390	285803792|81898294|285803794|285803793|29825827|285803795|285803791|285803796|194319965	IPI00223759|IPI00775828	69091	NP_821170.1	mmu:69091	1000	0.0187928	0	0	0	0	0	0	148689	65844	53182.4	53111.6	0	0
Wiskott-Aldrich syndrome protein family member 1	Wasf1	CS	WASF1_MOUSE	Q8R5H6|Q91W51|Q9ERQ9	ENSMUSG00000019831	AF290877|AF467773|BC016896|BC053423	AAG02214.1|AAL75574.1|AAH16896.1|AAH53423.1		Mm.41353	13994209|78103425	IPI00471372	83767	NP_114083.1	mmu:83767	1000	0.0187928	0	0	0	0	0	0	247352	0	0	539059	761786	467264
WD repeat domain 17 (Wdr17)	Wdr17	UK	Q8CFP3_MOUSE	Q8CFP3		BC042703|AAH42703.1	AAH42703.1		Mm.95281	27503595|81878021	IPI00989470				1000	0.0187928	0	0	0	0	0	0	446235	0	0	786944	1.12476e+06	1.55999e+06
WD repeat-containing protein 64	Wdr64	UK	WDR64_MOUSE	Q9D565|Q9CUP8	ENSMUSG00000026523	AC122854|AC124366|AK015153|AK015753	BAB29725.1|BAB29958.1		Mm.50361	81917031|189030332	IPI00137532|IPI00137901|IPI00752065				1000	0.0187928	0	0	0	0	0	0	634271	340262	0	0	142310	397221
Histone-lysine N-methyltransferase NSD3	Whsc1l1	ENZ	NSD3_MOUSE	Q6P2L6|Q3TDS4|Q3U0L8|Q3V131|Q8BJT3|D3Z197	ENSMUSG00000054823	AK079952|AK132725|AK156746|AK170040|AC156990|AC162367|BC064447	BAC37792.1|BAE21322.1|BAE33834.1|BAE41526.1|AAH64447.1		Mm.217337	81885149|118572948|48958537	IPI00353681|IPI00625887|IPI00974621|IPI00987793	234135	NP_001001735.1	mmu:234135	1000	0.0187928	0	0	0	0	0	0	0	0	361152	287691	278316	421184
Partner of Y14 and mago	Wibg	TF	WIBG_MOUSE	Q8CHP5|Q80YD2	ENSMUSG00000064030	AJ459407|BC049647	CAD30678.1|AAH49647.1		Mm.27358	283945598|81900424|283945600|147742892	IPI00229685|IPI00403914	78428	NP_001164340.1|NP_084376.2	mmu:78428	1000	0.0187928	0	0	0	0	0	0	0	0	24965.4	32936.8	28055.2	17023
Protein KIBRA	Wwc1	SIG	KIBRA_MOUSE	Q5SXA9|Q571D0|Q8K1Y3|Q8VD17|Q922W3	ENSMUSG00000018849	DQ256090|AL596084|AL645912|AK220259|BC006733|BC017638|BC037006	ABB51169.1|CAI24387.1|CAI35081.1|BAD90184.1|AAH06733.1|AAH17638.1|AAH37006.1		Mm.31267	81871931|82524278	IPI00123509	211652	NP_740749.1	mmu:211652	1000	0.0187928	0	0	0	0	0	0	914097	0	0	531060	480508	570320
Xaa-Pro aminopeptidase 2 precursor	XPNPEP2	ENZ	E9Q9J8_MOUSE|Q8BU59_MOUSE	E9Q9J8|Q8BU59	ENSMUSG00000037005	AL672274|AK087627|CAM21834.1|BAC39947.1	BAC39947.1|CAM21834.1		Mm.129279	81913627|26352634|123213482	IPI00986410|IPI00268184				1000	0.0187928	0	0	0	0	0	0	0	1.17435e+06	308548	890419	586645	0
Protein Ythdf2 (YTH domain family 2)	Ythdf2	UK	Q91YT7_MOUSE	Q91YT7	ENSMUSG00000040025	BC014797|AK031616|AK083882|AK150350|AK150669|AK151392|AK151862|BX537301|CH466552|AAH14797.1|CAM14475.1|EDL30120.1|BAE29751.1|BAE30361.1|BAE29487.1|BAC39048.1|BAE30751.1|BAC27480.1	AAH14797.1|BAC27480.1|BAC39048.1|BAE29487.1|BAE29751.1|BAE30361.1|BAE30751.1|CAM14475.1|EDL30120.1		Mm.23998|Mm.460463	74202144|74219419|225543110|148698173|26350823|81879728|15928654|74177904|122891054|74191575|26327473	IPI00314865	213541	NP_663368.3	mmu:213541	1000	0.0187928	0	0	0	0	0	0	0	0	110426	579595	814464	802338
Protein Zar1l	Zar1l	TP	C3VD30_MOUSE	C3VD30	ENSMUSG00000056586	AC154885|FJ858201|ACO82078.1	ACO82078.1		Mm.380068	228008301|226815181	IPI00605621	545824	NP_001153165.1	mmu:545824	1000	0.0187928	0	0	0	0	0	0	0	0	1.20315e+06	1.34852e+06	835633	986864
Protein Zfp300	Zfp300	TF	A2AE21_MOUSE	A2AE21	ENSMUSG00000031079	AL671853|CAM19342.1	CAM19342.1		Mm.220470	123121773|161621254	IPI00226509	245368	NP_899008.2	mmu:245368	1000	0.0187928	0	0	0	0	0	0	0	0	85221.4	815218	1.26854e+06	986355
Zinc finger protein 386	Zfp386	TF	Q3TN43_MOUSE	Q3TN43	ENSMUSG00000042063	AK165544|BAE38246.1	BAE38246.1		Mm.254997	62526050|62526048|74225100	IPI00556908	56220	NP_001004066.1|NP_062511.2	mmu:56220	1000	0.0187928	0	0	0	0	0	0	1.15143e+06	713775	498922	0	475391	0
Zinc finger protein 605	Zfp605	TF	Q8BRQ8_MOUSE	Q8BRQ8	ENSMUSG00000023284	AK043719|BAC31627.1	BAC31627.1		Mm.442122	26335853|81897229|255683357	IPI00756480	675812	NP_001157468.1	mmu:675812	1000	0.0187928	0	0	0	0	0	0	1.0533e+06	0	150158	0	1.30568e+06	965002
KRAB-containing zinc finger protein Zfp94	Zfp94	TF	Q61117_MOUSE	Q61117	ENSMUSG00000074282	AC159140|U46187|BC095945|CH466593|AAH95945.1|EDL24346.1|AAB03528.1	AAB03528.1|AAH95945.1|EDL24346.1		Mm.295762|Mm.487703	63146237|1184373|81910433|148692399|6677631	IPI00762045	22756	NP_033594.1	mmu:22756	1000	0.0187928	0	0	0	0	0	0	0	162012	0	412227	305315	448527
Zinc fingers and homeoboxes protein 3	Zhx3	TF	ZHX3_MOUSE	Q8C0Q2|Q80U14	ENSMUSG00000035877	AB099527|AB099703|AK030057|BC058111|AK122271	BAC87711.2|BAC87741.2|BAC26763.1|AAH58111.1|BAC65553.1		Mm.436734|Mm.487493	40254321|44888486	IPI00874357	320799	NP_796237.2	mmu:320799	1000	0.0187928	0	0	0	0	0	0	0	1.10013e+06	1.00818e+06	862760	0	1.14572e+06
Zinc finger protein 354B	Znf354b	TF	Z354B_MOUSE	Q9QXT9|Q9CV15	ENSMUSG00000020335	AF184112|AL627215|BC107400|BC107401|AK010007	AAF01034.1|CAI35301.1|AAI07401.1|AAI07402.1|BAB26638.1		Mm.74670	81917716|7305545	IPI00135541	27274	NP_038772.1	mmu:27274	1000	0.0187928	0	0	0	0	0	0	41249.2	0	0	21541.4	28726.7	40444.5
Uncharacterized protein C1orf49		UK	CA049_MOUSE	Q14BK3|Q4KKY9|Q9D9J9|D3Z652	ENSMUSG00000026592	AK006825|BC099580|BC115790	BAB24758.1|AAH99580.1|AAI15791.1		Mm.116705	115503689|124249220	IPI00112779|IPI00788430	73435	NP_082816.1	mmu:73435	1000	0.0187928	0	0	0	0	0	0	1.73959e+06	907789	771025	0	1.00381e+06	0
Uncharacterized protein C1orf141 homolog		UK	CA141_MOUSE	Q9D5Q8|A2AKQ4|Q3KN93|Q3KN94|Q3TTD9	ENSMUSG00000028520	AK015018|AK161421|AL772338|BC107404|BC107405	BAB29675.1|BAE36386.1|CAM25527.2|CAM25528.1|AAI07405.1|AAI07406.1		Mm.158501	254588039|254588072|81905366	IPI00123452|IPI00649498|IPI00808374	70941	NP_001156966.1|NP_081888.1	mmu:70941	1000	0.0187928	0	0	0	0	0	0	0	0	28971.4	112092	91951.5	80538.1
Putative uncharacterized protein		UK	Q3TZU4_MOUSE	Q3TZU4		AK157522|BAE34113.1	BAE34113.1			74182187	IPI00652197				1000	0.0187928	0	0	0	0	0	0	401631	248634	172464	128647	0	0
MCG17325	3930402G23Rik	UK	Q9CYP8_MOUSE	Q9CYP8	ENSMUSG00000038917	AC138677|AK014460|CH466566|EDL22052.1|BAB29367.1	BAB29367.1|EDL22052.1		Mm.358758	12852328|81904442|148690105	IPI00111791				1.19151	0.0198894	0	365818	407622	0	0	0	865725	432787	419706	269782	396746	379939
Adenylosuccinate synthetase isozyme 2	Adss	ENZ	PURA2_MOUSE	P46664|Q9CQL9	ENSMUSG00000015961	L24554|AK004877|AK010263|AK028060|AK148420|AK170279	AAA19727.1|BAB23635.1|BAB26805.1|BAC25730.1|BAE28543.1|BAE41682.1	A53162	Mm.338021	1172749|31560737|93139504	IPI00135969	11566	NP_031448.2	mmu:11566	1.85833	0.0198894	0	961304	2.02478e+06	0	0	0	52573.3	2.34416e+06	1.67097e+06	1.10295e+06	8.24506e+06	3.23175e+06
Aldose reductase	Akr1b1	ENZ	ALDR_MOUSE	P45376|O70130|Q99KC9	ENSMUSG00000001642	D32250|L39795|U29152|U89150|U89140|U89142|U89143|U89144|U89145|U89146|U89147|U89148|U89149|U93231|U93230|AB016665|BC004725|BC021655	BAA06980.1|AAA62176.1|AAA69958.1|AAC13358.1|AAD32300.1|BAA76413.1|AAH04725.1|AAH21655.1	I49484	Mm.389126|Mm.451	160707894|1351911	IPI00223757	11677	NP_033788.3	mmu:11677	1.29113	0.0198894	0	927426	973410	0	0	0	2.22911e+06	967961	789984	1.23068e+06	937946	1.207e+06
Alsin	Als2	MOD	ALS2_MOUSE	Q920R0|Q8JZR1|Q9CXJ3	ENSMUSG00000026024	AB053307|BC031479|BC046828|AK014320	BAB69016.1|AAH31479.1|AAH46828.1|BAB29271.2		Mm.272078	189181674|237757295|30580358|237757292	IPI00170364|IPI00309844	74018	NP_001153420.2|NP_082993.4|NP_666221.1	mmu:74018	1.16448	0.0198894	0	729448	1.12792e+06	0	0	0	1.48775e+06	1.35417e+06	1.2328e+06	1.53021e+06	247418	636287
Ankyrin-2	Ank2	CS	ANK2_MOUSE	Q8C8R3|Q3TM62|Q3V2X0|Q6PCN2|Q80ZZ7|Q8BNC1|Q8C445|Q8CCV0|E9PW46|F6S5N7|E9Q2E1	ENSMUSG00000032826	AK032060|AK036018|AK044634|AK083111|AK083826|AK084070|AK166115|AC102480|AC102591|AC131744|BC043123|BC059251	BAC27676.1|BAC32012.1|BAC38764.1|BAE43385.1|BAC39111.1|BAE38580.1|AAH43123.1|AAH59251.1		Mm.220242|Mm.461850|Mm.484610	223634791|77681962|81899364|77681981	IPI00225231|IPI00227235|IPI00228697|IPI00404055|IPI00921617|IPI00921642|IPI00921659|IPI01007831	109676	NP_001029340.1|NP_848770.2	mmu:109676	1.48508	0.0198894	500674	542535	0	0	0	0	1.57813e+06	461346	373738	598870	756210	879443
Adipocyte plasma membrane-associated protein	Apmap	ENZ	APMAP_MOUSE	Q9D7N9|A2AQX3|Q3U4F4	ENSMUSG00000033096	AJ310638|AK009057|AK154266|AL845174|CH466519|BC055706	CAC83967.1|BAB26050.1|BAE32477.1|CAM15679.1|EDL28569.1|AAH55706.1		Mm.26599	21313668|24211473	IPI00221998	71881	NP_082253.1	mmu:71881	1.18254	0.0198894	0	605381	1.01309e+06	0	0	0	1.32207e+06	927614	522122	1.02022e+06	869098	1.08061e+06
Arf-GAP with SH3 domain, ANK repeat and PH domain-containing protein 2	Asap2	MOD	ASAP2_MOUSE	Q7SIG6|Q501K1|Q66JN2	ENSMUSG00000052632	BC096022|BC080847	AAH96022.1|AAH80847.1		Mm.358946	6730310|206597526|148223355|147907212|71153503	IPI00355808|IPI00462750	211914	NP_001004364.2|NP_001091637.1|NP_001128664.1	mmu:211914	1.45962	0.0198894	0	127733	202806	0	0	0	500177	165472	113986	241894	181584	244271
Advillin	Avil	CS	AVIL_MOUSE	O88398|O70466|Q3U1K5	ENSMUSG00000025432	AF041448|AF059486|AK154851|AK155900|CH466578|BC120545	AAC25050.1|AAC31808.1|BAE32877.1|BAE33492.1|EDL24458.1|AAI20546.1		Mm.10739	14547906|341940264|157951655	IPI00314783	11567	NP_033765.2	mmu:11567	7.06233	0.0198894	0	46900.9	242121	0	0	0	2.90438e+06	48329.7	1.47531e+06	49257.9	24640.4	1.62158e+06
Galactosylgalactosylxylosylprotein 3-beta-glucuronosyltransferase 2	B3gat2	ENZ	B3GA2_MOUSE	P59270	ENSMUSG00000026156	AB055902|AK048146|AK052640|BC056368|BC058082	BAC20343.1|BAC33257.1|BAC35075.1|AAH56368.1|AAH58082.1		Mm.471661	46909609|28201769	IPI00230585|IPI00323546	280645	NP_742122.2	mmu:280645	1.67165	0.0198894	0	1.22362e+06	257118	0	0	0	2.75621e+06	1.35575e+06	767488	741722	621652	1.18298e+06
Golgin-45	Blzf1	TP	GO45_MOUSE	Q8R2X8|Q3TJC4|Q8C0U6|Q9DAV7	ENSMUSG00000026577	AK005489|AK029787|AK167493|BC027025	BAB24074.1|BAC26617.1|BAE39571.1|AAH27025.1		Mm.33285	31541835|51316035|237649005|237649007	IPI00224028|IPI00458860	66352	NP_001153680.1|NP_001153681.1|NP_079781.2	mmu:66352	1.27899	0.0198894	0	832014	756633	0	0	0	1.87714e+06	488134	666760	1.1244e+06	937161	1.002e+06
Cyclin-dependent kinase 5	Cdk5	ENZ	CDK5_MOUSE	P49615	ENSMUSG00000028969	D29678|BC052007|X64604|S80121	BAA06148.1|AAH52007.1|CAA45888.1	I49592	Mm.298798	6680908|1345717	IPI00309262	12568	NP_031694.1	mmu:12568	1.36676	0.0198894	0	195312	222731	0	0	0	543207	193150	76972.9	373824	303210	223723
Probable N-acetyltransferase CML1	Cml1	ENZ	CMLO1_MOUSE	Q9JIZ0|Q91XE3|Q9CW77	ENSMUSG00000057103	AF163314|AK002975|AK003301|BC010796	AAF80483.1|BAB22489.1|BAB22702.1|AAH10796.1		Mm.13036	81881921|227498710	IPI00467119	66116	NP_075649.2	mmu:66116	1.27219	0.0198894	0	271060	0	0	0	471274	796969	207078	221224	505944	566235	535721
Developmental pluripotency-associated protein 4	Dppa4	TF	DPPA4_MOUSE	Q8CCG4|Q6P228|Q810Y6	ENSMUSG00000058550	AF490348|AK033197|BC064754	AAO84506.1|BAC28194.1|AAH64754.1		Mm.35597	63079715|63079713|114152203|81877657	IPI00553778	73693	NP_001018002.1|NP_082886.2	mmu:73693	1.50573	0.0198894	0	96744.5	197073	0	0	0	388415	95811.4	328045	248431	118813	147713
Eukaryotic translation initiation factor 3 subunit B	Eif3b	TF	EIF3B_MOUSE	Q8JZQ9|Q922K2	ENSMUSG00000056076	AK033722|AK167618|AK170938|BC007175|BC031704	BAC28445.1|BAE39671.1|BAE42128.1|AAH07175.1|AAH31704.1	JC7862	Mm.21671	29789343|81914516	IPI01008667	27979	NP_598677.1	mmu:27979	1.30422	0.0198894	0	980356	586892	0	0	0	1.77517e+06	541696	665135	1.10461e+06	970097	1.07539e+06
Protein FAM118B	Fam118b	UK	F118B_MOUSE	Q8C569|Q3THR7|Q8BNN4|Q8BT26	ENSMUSG00000050471	AK028018|AK079397|AK081206|AK168168|AK169810|BC051180	BAC25701.1|BAC37632.1|BAC38164.1|BAE40129.1|BAE41383.1|AAH51180.1		Mm.24197	30425122|34787417|81898898	IPI00223293|IPI00225711	109229	NP_780620.1|NP_919233.1	mmu:109229	1.20465	0.0198894	0	225605	374229	0	0	0	658455	257582	259540	154944	443339	393903
Protein FAM198B	Fam198b	TM	F198B_MOUSE	Q3UPI1|B3VSA6|Q6PGJ9|Q8C781|Q9ET25	ENSMUSG00000027955	EU797522|AF285091|AK052367|AK143522|BC056975	ACE82567.1|AAG00502.1|BAC34959.1|BAE25414.1|AAH56975.1		Mm.427274|Mm.460017	123784948|134032028	IPI00113519	68659	NP_573450.2	mmu:68659	1.16728	0.0198894	0	347952	0	265014	0	0	430229	198182	337969	457400	382904	339833
Protein FAM208B	Fam208b	UK	F208B_MOUSE	Q5DTT3|O35330|Q0P5P9|Q3UUS0|Q5U5L9|Q6DI89|Q6ZQM5|Q91W76	ENSMUSG00000033799	AK220437|BC016423|BC045617|BC075685|BC085160|AK128934|AK138119|AF020338	BAD90477.1|AAH16423.1|AAH45617.1|AAH75685.1|AAH85160.1|BAC87659.1|BAE23554.1|AAB71190.1		Mm.153226|Mm.221609	158563867|81888670|158749615	IPI00788407	105203	NP_598824.3	mmu:105203	1.11987	0.0198894	0	1.28699e+06	1.59342e+06	0	0	0	2.18564e+06	1.26635e+06	1.1198e+06	1.6901e+06	1.6248e+06	1.79042e+06
Fatty acid synthase	Fasn	ENZ	FAS_MOUSE	P19096|B1ATU8|Q6PB72|Q8C4Z0|Q9EQR0|Q3UHT6	ENSMUSG00000025153	AF127033|AL663090|BC046513|BC059850|AK080374|X13135	AAG02285.1|CAM27545.1|AAH46513.1|AAH59850.1|BAC37895.1|CAA31525.1	A32262	Mm.236443	54040727|93102409	IPI00113223	14104	NP_032014.3	mmu:14104	1.49014	0.0198894	552148	0	970455	0	0	0	2.58058e+06	1.18966e+06	703731	919014	656642	757030
F-box only protein 38	Fbxo38	MOD	FBX38_MOUSE	Q8BMI0|Q8BTQ4|Q8C0H4	ENSMUSG00000042211	AY267463|AK089046|AK031096|AK031347|BC056348	AAP31028.1|BAC40718.1|BAC27250.1|BAC27358.1|AAH56348.1		Mm.21295	160333600|51701422	IPI00341601	107035	NP_598897.2	mmu:107035	1.40381	0.0198894	558293	0	827727	0	0	0	2.1807e+06	710442	638312	715472	564912	1.02728e+06
Protein Gm10742	Gm10742	UK	Q3URL2_MOUSE	Q3URL2	ENSMUSG00000074674	AC124807|AK141414|BAE24676.1	BAE24676.1		Mm.405574	74194300	IPI00652460				1.17201	0.0198894	1.46184e+06	2.03896e+06	0	0	0	0	3.21095e+06	1.66139e+06	1.70473e+06	1.54265e+06	1.76677e+06	2.42242e+06
Protein Gm22	Gm22	UK	F6U3X3_MOUSE	F6U3X3	ENSMUSG00000043903	AC121976					IPI00354300				1.12015	0.0198894	0	1.70947e+06	1.375e+06	0	0	0	1.17224e+06	2.02473e+06	1.33848e+06	1.92767e+06	1.90866e+06	1.99342e+06
G-protein coupled receptor 84	Gpr84	RCP	GPR84_MOUSE	Q8CIM5|Q99MX9	ENSMUSG00000063234	AF272948|BC023249	AAK01859.1|AAH23249.1		Mm.160369	66774015|13507672	IPI00118169	80910	NP_109645.1	mmu:80910	1.47681	0.0198894	294321	187624	0	0	0	0	752828	214324	382663	253326	362517	169559
HEAT repeat-containing protein 7B1	Heatr7b1	UK	HTRB1_MOUSE	D3Z750	ENSMUSG00000079429	AC087780			Mm.386915	298351843|293629333	IPI00849981	100040766	NP_001170835.1	mmu:100040766	1.8133	0.0198894	0	48711.1	0	1.57319e+06	0	0	3.21886e+06	1.7074e+06	1.47191e+06	486655	719443	1.21869e+06
Insulin-like growth factor-binding protein 7	Igfbp7	CS	IBP7_MOUSE	Q61581|O88812|Q9EQW0|Q811C8	ENSMUSG00000036256	L75822|AB012886|AB042198	AAC37696.2|BAA33569.1|BAB17228.1		Mm.233470	23396610|226958445	IPI00652107	29817	NP_032074.3	mmu:29817	1.07884	0.0198894	0	682867	733872	0	0	0	928881	958261	203255	1.25206e+06	463019	779851
Keratin, type I cytoskeletal 27	Krt27	CS	K1C27_MOUSE	Q9Z320	ENSMUSG00000017588	AB013607|AL590991	BAA34228.1|CAM18787.1		Mm.440476	81882110|7106337	IPI00131336	16675	NP_034796.1	mmu:16675	1.13805	0.0198894	0	1.32338e+06	1.06512e+06	0	0	0	1.94218e+06	1.4065e+06	676802	1.09597e+06	1.28152e+06	1.75176e+06
Lamin-B2	Lmnb2	CS	LMNB2_MOUSE	P21619|P48680|Q8CGB1	ENSMUSG00000062075	X54098|D13455|BC042430|BC051985	CAA38032.1|BAA02708.1|AAH42430.1|AAH51985.1	B48315|S28419	Mm.7362	85700429|113195686	IPI00113886|IPI00126191	16907	NP_034852.2	mmu:16907	1.594	0.0198894	0	182658	226018	0	0	0	594562	173300	404756	322842	136749	322080
Leucine-rich repeat-containing protein 1	Lrrc1	UK	LRRC1_MOUSE	Q80VQ1|Q3UI50|Q8BKR1|Q8BUS9	ENSMUSG00000032352	AK051043|AK082721|AK147075|BC046591|BC087542	BAC34508.1|BAC38586.1|BAE27656.1|AAH46591.1|AAH87542.1		Mm.28534|Mm.482664	225690587|225690585|50400985	IPI00267845|IPI00453515|IPI00469577	214345	NP_001139520.1|NP_766116.3	mmu:214345	1.5044	0.0198894	0	39699.3	170354	0	0	0	250179	35667.2	44636.7	271471	213161	132897
Large subunit GTPase 1 homolog	Lsg1	ENZ	LSG1_MOUSE	Q3UM18|Q68ED9|Q80V36	ENSMUSG00000022538	AK135345|AK145186|AK146895|BC043724|BC080306	BAE22495.1|BAE26280.1|BAE27512.1|AAH43724.1|AAH80306.1		Mm.567	172044635|30017373	IPI00330362|IPI00624289	224092	NP_835170.1	mmu:224092	0.935149	0.0198894	0	527127	435007	0	0	0	962827	537548	540560	60103.5	57647.9	540531
Melanoma-associated antigen B16	Mageb16	DIS	MAGBG_MOUSE	Q9CWV4|Q3TJP9	ENSMUSG00000046942	AK010362|AK167347|AL808111|BC115695	BAB26882.1|BAE39446.1|CAM22006.1|AAI15696.1		Mm.379207	166063968|166063966|81904251	IPI00109640	71967	NP_001107206.1|NP_082301.1	mmu:71967	1.10679	0.0198894	163078	0	299779	0	0	0	317524	181390	151676	321172	249637	315456
Midline 1	Mid1	ENZ	TRI18_MOUSE	O70583|B1AV00|O35418|Q7TPT6|B1AUZ9	ENSMUSG00000035299	Y14848|AF026565|AL672015|CR478112|BC053704	CAA75113.1|AAB83986.1|CAM15638.1|CAM28195.1|AAH53704.1	T09013	Mm.34441|Mm.444905|Mm.460870	342187073|127139933|127138778|22653811	IPI00119492|IPI00453711|IPI00830928	17318	NP_034927.2|NP_898974.1	mmu:17318	1.98337	0.0198894	93063.5	424019	0	0	0	0	1.12299e+06	621469	266340	406634	397088	262171
Protein Mki67 (Ki-67 protein)	Mki67	UK	E9PVX6_MOUSE	E9PVX6|Q7TSF6	ENSMUSG00000031004	AC123047			Mm.4078	169234624	IPI00124959	17345	NP_001074586.2	mmu:17345	1.17116	0.0198894	6.05779e+06	0	6.91578e+06	0	0	0	1.195e+07	7.14383e+06	6.39108e+06	5.94358e+06	6.72258e+06	7.4315e+06
Modulator of apoptosis 1	Moap1	MOD	MOAP1_MOUSE	Q9ERH6	ENSMUSG00000091931	AF305551|AK019599|BC014715|BC055374	AAG31787.1|BAB31810.1|AAH14715.1|AAH55374.1		Mm.291222	37999782|219283237|11612503	IPI00112355	64113	NP_001136409.1|NP_071718.1	mmu:64113	1.22211	0.0198894	0	1.06762e+06	1.52764e+06	0	0	0	2.55388e+06	1.16072e+06	1.20859e+06	1.71131e+06	1.44755e+06	1.43307e+06
MORC family CW-type zinc finger protein 2B	Morc2b	TF	MOR2B_MOUSE	Q8C5W4|B8JK02|Q8CG24	ENSMUSG00000048602	AK077016|AF528164|CT033756	BAC36567.1|AAO17388.1|CAX16071.1		Mm.157765	255003782|81914049|341940964	IPI00352814|IPI00622278	240069	NP_808387.2	mmu:240069	2.30891	0.0198894	0	904485	79262.2	0	0	0	1.90062e+06	2.59904e+06	477932	749618	292755	794182
M-phase phosphoprotein 8	Mphosph8	CS	MPP8_MOUSE	Q3TYA6|A6H600|Q3TWY7	ENSMUSG00000079184	AK158773|AK159495|AC154731|CH466535|BC145700	BAE34657.1|BAE35129.1|EDL36192.1|AAI45701.1		Mm.152466	225543402|123783934	IPI00121617	75339	NP_076262.2	mmu:75339	1.77523	0.0198894	237040	399392	0	0	0	0	1.31987e+06	810502	287328	302345	203571	465828
Mannose-6-phosphate isomerase	Mpi	ENZ	MPI_MOUSE	Q924M7|F6Q3K8	ENSMUSG00000032306	AF244360|BC051163	AAK69388.1|AAH51163.1		Mm.247218	91206392|62510824	IPI00125807	110119	NP_080113.1	mmu:110119	1.33784	0.0198894	0	1.14899e+06	764339	0	0	0	2.47872e+06	1.42393e+06	560256	829727	1.47059e+06	915988
N-terminal EF-hand calcium-binding protein 3	Necab3	MOD	NECA3_MOUSE	Q9D6J4|A1L0S0|A1L0S1|A2AKE8|A2AKE9|Q3TYZ9|Q9ESR0	ENSMUSG00000027489	AK013520|AK044296|AK158225|AL772292|CH466551|AB039948|BC126874|BC126875	BAB28895.1|BAC31859.1|BAE34411.1|CAM13562.1|CAM13563.1|EDL06077.1|EDL06081.1|BAB16414.1|AAI26875.1|AAI26876.1		Mm.143748	148922939|29337130	IPI00109164|IPI00228052	56846	NP_067521.2	mmu:56846	1.44875	0.0198894	202473	0	670818	0	0	0	1.05619e+06	510280	168375	479731	799348	781608
Choline-phosphate cytidylyltransferase B	Pcyt1b	ENZ	PCY1B_MOUSE	Q811Q9|Q3UEW0|Q80Y63|Q811Q8|Q8BKD2|Q8C085	ENSMUSG00000035246	AY189949|AY189950|AK032027|AK053577|AK149304|BC048917	AAO39004.1|AAO39005.1|BAC27658.1|BAC35435.1|BAE28801.1|AAH48917.1		Mm.166467	110815906|46877071|81871173|29164513	IPI00118337|IPI00410759	236899	NP_808214.1|NP_997593.1	mmu:236899	1.23451	0.0198894	0	188168	330315	0	0	0	565485	194524	334730	252777	149402	423292
Liprin-beta-2	Ppfibp2	MOD	LIPB2_MOUSE	O35711|Q497W6|Q7TMG4|Q8CBS6|Q99KX6	ENSMUSG00000036528	U79024|AK035364|BC003966|BC055935|BC100346	AAB61902.1|BAC29047.1|AAH03966.1|AAH55935.1|AAI00347.1		Mm.2817	254588047|42558940|148887393|254588045	IPI00400017|IPI00400018|IPI00400019|IPI00762413	19024	NP_001157029.1|NP_032931.2	mmu:19024	1.20022	0.0198894	239644	454609	0	0	0	0	263564	231374	476935	431208	465743	630943
RNA binding motif protein 15	Rbm15	TF	Q0VBL3_MOUSE	Q0VBL3	ENSMUSG00000048109	AC132405|BC120590|BC137741|AAI37742.1|AAI20591.1	AAI20591.1|AAI37742.1		Mm.27966|Mm.472803	111308226|124249066|223459828	IPI00340815	229700	NP_001039272.1	mmu:229700	1.22146	0.0198894	0	1.29849e+06	1.24392e+06	0	0	0	2.35266e+06	1.6757e+06	1.12872e+06	1.53335e+06	1.07005e+06	1.55585e+06
RIMS-binding protein 3	Rimbp3	UK	RIMB3_MOUSE	Q3V0F0|B9EJ89|Q5DTW0|E9PZY2	ENSMUSG00000071636	AK133200|BC141386|AK220410	BAE21554.1|AAI41387.1|BAD90457.1		Mm.86671	118597348|191252808	IPI00986389	239731	NP_001028510.2	mmu:239731	1.48561	0.0198894	0	958104	274732	0	0	0	2.41452e+06	795740	361692	1.0735e+06	313425	535644
60S ribosomal protein L35a	Rpl35a	RIB	RL35A_MOUSE	O55142|F8VQL4|E9PXU5	ENSMUSG00000060636|ENSMUSG00000062279|ENSMUSG00000068324	Y16430|AK028214	CAA76215.2|BAC25818.1		Mm.19355	15042947|194473613|309267842|377834153|149250385|194440715|51338600	IPI00115902	100046034|100862595|57808	NP_001123956.1|NP_001123957.1|NP_067313.2|XP_001475682.1|XP_003084566.1|XP_003689437.1	mmu:100046034|mmu:57808	1.6273	0.0198894	0	180600	192284	0	0	0	412103	172117	324881	150900	340367	420010
Protein strawberry notch homolog 2	Sbno2	TF	SBNO2_MOUSE	Q7TNB8|Q3UE14|Q6P3A3|Q70X02	ENSMUSG00000035673	AJ512611|AK149806|AK155674|BC056369|BC064113	CAD54758.1|BAE29097.1|BAE33382.1|AAH56369.1|AAH64113.1		Mm.262102	34556193|81885992	IPI00343134|IPI00459184|IPI00880313	216161	NP_906271.1	mmu:216161	1.56017	0.0198894	1.6402e+06	0	304085	0	0	0	3.15281e+06	374781	1.81258e+06	1.1498e+06	1.50264e+06	1.10764e+06
Translocation protein SEC62	Sec62	TP	SEC62_MOUSE	Q8BU14|Q6NX81	ENSMUSG00000027706	AK088093|BC067202	BAC40140.1|AAH67202.1		Mm.26017	39930429|81875212	IPI00134398	69276	NP_081292.1	mmu:69276	1.33243	0.0198894	0	611841	663669	0	0	0	1.68351e+06	769449	648332	645455	593295	758531
Solute carrier family 22 member 21	Slc22a21	TP	S22AL_MOUSE	Q9WTN6|Q5SWV0	ENSMUSG00000063652	AB018436|AK133431|AK161508|AL596444	BAA78343.1|BAE21654.1|BAE36432.1|CAI25323.1		Mm.154284	50401705|9790131	IPI00123601	56517	NP_062697.1	mmu:56517	1.48647	0.0198894	0	1.05833e+06	1.44326e+06	0	0	0	3.6664e+06	2.61967e+06	1.75618e+06	1.13385e+06	1.29696e+06	682559
Solute carrier family 22 member 5	Slc22a5	TP	S22A5_MOUSE	Q9Z0E8	ENSMUSG00000018900	AB015800|AF111425|AF110417|BC031118	BAA36590.1|AAC99787.1|AAD54060.1|AAH31118.1		Mm.42253	8928277|6755540	IPI00129041	20520	NP_035526.1	mmu:20520	1.18073	0.0198894	0	91145.9	85892.8	0	0	0	129424	65911	77547	93984.1	112043	148197
Large neutral amino acids transporter small subunit 2	Slc7a8	TP	LAT2_MOUSE	Q9QXW9	ENSMUSG00000022180	AF171668|Y19022|BC059004	AAF20380.1|CAB69072.1|AAH59004.1		Mm.276831	12585275|8394325	IPI00135632	50934	NP_058668.1	mmu:50934	1.36281	0.0198894	143278	218052	0	0	0	0	251208	144932	130165	403616	343777	203570
Alpha-1-syntrophin	Snta1	SCA	SNTA1_MOUSE	Q61234|Q8VEF3|A2AKD7	ENSMUSG00000027488	U00677|BC018546	AAC52119.1|AAH18546.1	I84771	Mm.1541	88191915|159164762|5107634|159163669|88192034|23822162	IPI00267848				1.26479	0.0198894	135602	380249	0	0	0	0	469808	437363	247212	339836	214872	248241
Paraplegin	Spg7	ENZ	SPG7_MOUSE	Q3ULF4|Q4V9T9|Q80X42|Q811Y5|Q8K414|Q8R1A1|Q8R1K2	ENSMUSG00000000738	AF512565|AF547215|AK145540|BC024466|BC024986|BC051051|BC096690	AAN03852.1|AAO21098.1|BAE26494.1|AAH24466.1|AAH24986.1|AAH51051.1|AAH96690.1		Mm.292075	148539988|123784784	IPI00170128	234847	NP_694816.3	mmu:234847	1.24293	0.0198894	0	1.18233e+06	393049	0	0	0	1.60778e+06	1.266e+06	463467	920022	842308	774648
S1 RNA-binding domain-containing protein 1	Srbd1	UK	SRBD1_MOUSE	Q497V5	ENSMUSG00000024135	AC154185|AC154542|BC100359	AAI00360.1		Mm.146236	145566961	IPI00229791|IPI00751568				1.45689	0.0198894	1.11998e+06	1.74229e+06	0	0	0	0	4.30802e+06	1.685e+06	784977	1.9681e+06	2.11627e+06	1.64762e+06
Serine/threonine-protein kinase TAO1	Taok1	ENZ	TAOK1_MOUSE	Q5F2E8|Q69ZL2|Q8JZX2|Q91VG7	ENSMUSG00000017291	AL591136|BC016522|BC034906|AK173156	CAI51877.1|AAH16522.1|AAH34906.1|BAD32434.1		Mm.486432	124358959|78099177	IPI00126860	216965	NP_659074.2	mmu:216965	1.46913	0.0198894	0	586602	606688	0	0	0	1.55278e+06	302983	1.01141e+06	529059	915685	947386
Methylcytosine dioxygenase TET1	Tet1	ENZ	TET1_MOUSE	Q3URK3|Q6ZPK2|Q9CY36	ENSMUSG00000047146	AC166359|AK010953|AK141438|AK129421	BAB27288.1|BAE24685.1|BAC98231.1		Mm.17774	239977645|241896976	IPI00551511	52463	NP_081660.1	mmu:52463	1.51096	0.0198894	0	739143	692929	0	0	0	1.92585e+06	954302	871769	420647	1.66968e+06	649176
TNF receptor-associated factor 1	Traf1	SIG	TRAF1_MOUSE	P39428|Q8CE28	ENSMUSG00000026875	L35302|AK029135|AK169515|AK172598|AL929068|CH466542	AAC37663.1|BAC26315.1|BAE41205.1|BAE43086.1|CAM27599.1|EDL08637.1	A54750	Mm.239514	731002|342187068|31981953	IPI00135899	22029	NP_033447.2	mmu:22029	1.32556	0.0198894	206931	755126	0	0	0	0	940088	898273	454958	495998	422126	614344
Teashirt homolog 3	Tshz3	TF	TSH3_MOUSE	Q8CGV9|Q5DTX4	ENSMUSG00000021217	AY063491|AK220396	AAL38978.1|BAD90255.1		Mm.44141	85541972|26986627	IPI00229585	243931	NP_758502.1	mmu:243931	1.08041	0.0198894	0	835766	2.38377e+06	0	0	0	2.47957e+06	1.74067e+06	2.50766e+06	1.05775e+06	1.03905e+06	1.6106e+06
Thioredoxin domain-containing protein 5	Txndc5	MOD	TXND5_MOUSE	Q91W90|Q8R1I6|Q3UWX1	ENSMUSG00000038991	AY548112|AY243534|BC016252|BC024505|BC046789	AAS55652.1|AAP68841.1|AAH16252.2|AAH24505.1|AAH46789.3		Mm.28622	29839593|83921612	IPI00163011	105245	NP_663342.3	mmu:105245	1.13628	0.0198894	0	292376	250360	0	0	0	413171	126221	308879	249917	333660	418259
Ubiquitin conjugation factor E4 B	Ube4b	MOD	UBE4B_MOUSE	Q9ES00|Q6DID4|Q9EQE0|B2KFK1	ENSMUSG00000028960	AF260924|AF260926|AF260927|AB083274|AK029914|AL606973|BC075620	AAG17285.1|AAG17287.1|AAG38492.1|BAC56586.1|BAC26672.1|CAM16303.1|AAH75620.1		Mm.415260|Mm.486171	342187120|172073169|29611905|284793775	IPI00112597	63958	NP_071305.2	mmu:63958	1.39254	0.0198894	1.03878e+06	456946	0	0	0	0	858532	1.54989e+06	743736	2.13203e+06	504465	459928
Ubiquitin carboxyl-terminal hydrolase 29	Usp29	ENZ	UBP29_MOUSE	Q9ES63|C6EQG1	ENSMUSG00000051527	AF229257|EU233992	AAG14415.1|ACD47025.1		Mm.394138|Mm.40752	114145573|23396890|342187097	IPI00112818	57775	NP_067298.2	mmu:57775	1.94978	0.0198894	0	341542	58806.5	0	0	0	863494	111841	42945.5	429928	560062	333507
Zinc finger protein 598	Znf598	TF	ZN598_MOUSE	Q80YR4|Q6KAT0|Q8R3S1	ENSMUSG00000041130	AK131127|BC024690|BC050859	BAD21377.1|AAH24690.1|AAH50859.1		Mm.219581	81873474|34147169	IPI00153808|IPI00788350|IPI00788432	213753	NP_898972.1	mmu:213753	1.76652	0.0198894	376677	0	593168	0	0	0	1.5589e+06	213291	394929	485291	904806	1.58254e+06
Zinc finger HIT domain-containing protein 3	Znhit3	UK	ZNHI3_MOUSE	Q9CQK1|Q5FW88	ENSMUSG00000020526	AK014350|AK002888|AK003721|AK004259|AL645623	BAB29291.1|BAB22434.1|BAB22958.1|BAB23239.1|CAI25491.1		Mm.379733	52421332|62511227	IPI00132652	448850	NP_001005223.1	mmu:448850	1.6052	0.0198894	324796	0	495898	0	0	0	1.52642e+06	366143	661357	232188	407856	758178
MCG141281, isoform CRA_a	1700007B14Rik	UK	Q149I8_MOUSE	Q149I8	ENSMUSG00000031620	AC117750|AC118474|AC118721|AC119980|AC125177|BC117768|CH466525|EDL10832.1|AAI17769.1	AAI17769.1|EDL10832.1		Mm.443238	148678885|255982583|109734655|255982581	IPI00118850	71831	NP_001157707.1|NP_082220.1	mmu:71831	1.46363	0.021333	458432	249556	745594	0	0	0	1.09093e+06	786690	483890	740277	507991	645227
SOGA (Suppressor of glucose by autophagy)	9830001H06Rik	UK	Q69ZW6_MOUSE	Q69ZW6		AK173052|BAD32330.1	BAD32330.1		Mm.79466	81891080|50510689	IPI00944761				1.46319	0.021333	3.93832e+06	4.40973e+06	1.92062e+06	0	0	0	1.03096e+07	3.58638e+06	2.07865e+06	4.51242e+06	4.62463e+06	4.93833e+06
Beta-centractin	Actr1b	UK	ACTY_MOUSE	Q8R5C5	ENSMUSG00000037351	AK088839|BC023020	BAC40604.1|AAH23020.1		Mm.28521	22122615|47115849	IPI00153990	226977	NP_666219.1	mmu:226977	1.65685	0.021333	308282	445559	544629	0	0	0	1.44647e+06	540729	399225	576560	536806	802940
Acidic leucine-rich nuclear phosphoprotein 32 family member B	Anp32b	CC	AN32B_MOUSE	Q9EST5|B1AVH9|Q566J4	ENSMUSG00000028333	AB025582|AK165807|AL683884|BC003489|BC005628|BC093506	BAB12436.1|BAE38387.1|CAM13790.1|AAH03489.1|AAH05628.1|AAH93506.1		Mm.263913	18700032|81917437	IPI00113536|IPI00831258	67628	NP_570959.1	mmu:67628	1.97262	0.021333	158236	595434	150270	0	0	0	1.61266e+06	370660	631154	377560	326581	247644
Rho GTPase-activating protein 39	Arhgap39	MOD	RHG39_MOUSE	P59281|Q69ZD4|Q6P9R6	ENSMUSG00000033697	AK173232|BC060637|AK035479	BAD32510.1|AAH60637.1|BAC29074.1		Mm.322931	269973895|269973897|67466862	IPI00347255|IPI00988668	223666	NP_001161760.1|NP_940812.2	mmu:223666	1.62609	0.021333	211989	429867	0	0	0	1.15777e+06	712634	263262	464979	1.57343e+06	1.46856e+06	1.36985e+06
Putative Polycomb group protein ASXL3	Asxl3	TF	ASXL3_MOUSE	Q8C4A5|Q8C380	ENSMUSG00000045215	AC103351|AC163208|AK082659|AK086668	BAC38564.2|BAC39715.1		Mm.392310	182671626|81898787|268607621	IPI00754530|IPI00885490	211961	NP_001161249.1	mmu:211961	1.35088	0.021333	645175	676377	924699	0	0	0	1.45521e+06	1.26554e+06	859208	672779	964041	852054
Betaine--homocysteine S-methyltransferase 1	Bhmt	ENZ	BHMT1_MOUSE	O35490|Q3UEM1|Q3UL72|Q561N0	ENSMUSG00000074768	AH009623|AF033381|AK145668|AK149457|AK166754|AK166818|BC037004|BC093510|BC110307	AAF85944.1|AAB87501.1|BAE26578.1|BAE28890.1|BAE38995.1|BAE39044.1|AAH37004.1|AAH93510.1|AAI10308.1		Mm.329582|Mm.423099	7709990|5915784	IPI00130950	12116	NP_057877.1	mmu:12116	3.26487	0.021333	240344	329580	0	0	429113	0	1.97202e+06	1.394e+06	363855	31982.3	958084	1.80353e+06
Coiled-coil domain-containing protein 113	Ccdc113	UK	CC113_MOUSE	Q8C5T8	ENSMUSG00000036598	AK077130|BC060957	BAC36633.1|AAH60957.1		Mm.248902	81876708|27370404	IPI00226048	244608	NP_766502.1	mmu:244608	1.75234	0.021333	0	761045	213698	656445	0	0	1.76904e+06	921919	564110	964645	950691	546378
2210023G05Rik protein (Fragment)	Ces2g	UK	Q8R1G9_MOUSE	Q8R1G9		BC024548|AAH24548.1	AAH24548.1		Mm.26580	19354018|81901443	IPI00320204				1.81612	0.021333	94700.4	133748	151861	0	0	0	245404	128433	132706	267127	314854	292854
Catenin beta-1	Ctnnb1	CS	CTNB1_MOUSE	Q02248|Q922W1|Q9D335	ENSMUSG00000006932	M90364|AK035311|AK018515|BC006739|BC048153|BC053065	AAA37280.1|BAC29027.1|BAB31250.1|AAH06739.1|AAH48153.1|AAH53065.1	S35091	Mm.291928	60593665|18655867|6671684|14277780|24987667|260166642|9955247|157836767|157834690|14277942|399310|18655866|312597486|14277940|14277782|312597484	IPI00125899	12387	NP_001159374.1|NP_031640.1	mmu:12387	1.4753	0.021333	308540	462913	203725	0	0	0	654441	674814	229276	364872	415763	538205
RNA polymerase-associated protein CTR9 homolog	Ctr9	TF	CTR9_MOUSE	Q62018|Q3UFF5|Q3UY40|Q66JX4|Q7TPS6|Q8BND9|Q8BRD1|Q8C9W7|Q8C9Y3|Q8CHI1	ENSMUSG00000005609	L49502|AK040205|AK040331|AK045101|AK083921|AK134990|AK148536|BC053910|BC080719|AB093211	AAC42083.1|BAC30540.1|BAC30566.1|BAC32223.1|BAC39065.2|BAE22373.1|BAE28606.1|AAH53910.1|AAH80719.1|BAC41395.1	T42719	Mm.255858	154090953|91208163|81910487	IPI00120919|IPI00461860|IPI00742373	22083	NP_033457.2	mmu:22083	2.09961	0.021333	355184	381435	75853.3	0	0	0	323725	595911	631027	901389	354045	605644
25-hydroxyvitamin D-1 alpha hydroxylase, mitochondrial	Cyp27b1	ENZ	CP27B_MOUSE	O35084	ENSMUSG00000006724	AB006034|AF235021|AF286219	BAA22434.1|AAK15024.1|AAG44889.1		Mm.6216	3182969|227497562	IPI00126549	13115	NP_034139.2	mmu:13115	1.27296	0.021333	810970	759409	465071	0	0	0	1.41827e+06	896962	797349	851322	368120	850048
Cytoplasmic dynein 2 heavy chain 1	Dync2h1	CS	DYHC2_MOUSE	Q45VK7|B8JJF9|B8JJG0|O08822|Q5VI59|Q5VI60|Q5VI61|Q5VI62|Q69Z42|Q8BJL5|Q8BL87|Q8BMC7|Q8BUI9|Q8BXK5|Q9CRR8	ENSMUSG00000047193	DQ104402|AK014500|AK032860|AK045978|AK046538|AK083433|AK084796|CT010499|AC155908|AY452064|AY452065|AY452066|AY452067|Z83809|AK173324	AAZ41367.1|BAB29399.2|BAC28057.1|BAC32559.1|BAC32776.1|BAC38914.1|BAC39280.1|CAX15687.1|CAX15688.1|AAS15576.1|AAS15577.1|AAS15578.1|AAS15579.1|CAB06063.1|BAD32602.1		Mm.237596	72534792|123781373	IPI00222750|IPI00885260|IPI00885523	110350	NP_084127.2	mmu:110350	2.61093	0.021333	1.22565e+06	2.28402e+06	1.368e+06	0	0	0	1.15081e+07	4.66379e+06	1.12452e+06	3.45851e+06	2.8349e+06	1.88068e+06
Argonaute 5 protein	Eif2c5	TF	Q8CGT7_MOUSE	Q8CGT7		AY135691|AAN75582.1	AAN75582.1			81866328|26449039	IPI00229577				1.5259	0.021333	743335	274533	353866	0	0	0	1.31008e+06	791288	482084	514419	488464	599910
[truncated: 5,399 more rows]
